# Supplementary material for: ﻿A revision of Lycianthes (Solanaceae) in tropical Asia
Source: PhytoKeys. 2024 Jul 29;245:1–106. doi: 10.3897/phytokeys.245.121988 (PMC11301032; doi:10.3897/phytokeys.245.121988)
Supplement: XML Treatment for Lycianthes banahaensis [file phytokeys.245.121988-treatment2.xml]

<!DOCTYPE tp:taxon-treatment
  PUBLIC "-//TaxonX//DTD Taxonomic Treatment Publishing DTD v0 20100105//EN" "tax-treatment-NSO.dtd">
<tp:taxon-treatment xmlns:tp="http://www.plazi.org/taxpub"><tp:treatment-meta><kwd-group><label>Taxon classification</label><kwd>
              <named-content content-type="kingdom">Plantae</named-content>
            </kwd></kwd-group><mixed-citation publication-type="journal"><person-group><name><surname>Knapp</surname><given-names>Sandra</given-names></name></person-group><article-title>﻿A revision of <italic><tp:taxon-name><tp:taxon-name-part taxon-name-part-type="genus" reg="Lycianthes">Lycianthes</tp:taxon-name-part></tp:taxon-name></italic> (<tp:taxon-name><tp:taxon-name-part taxon-name-part-type="family">Solanaceae</tp:taxon-name-part></tp:taxon-name>) in tropical Asia</article-title><source>PhytoKeys</source><day>29</day><month>07</month><year>2024</year><volume>245</volume><fpage>1</fpage><lpage>106</lpage><pub-id pub-id-type="doi">10.3897/phytokeys.245.121988</pub-id></mixed-citation></tp:treatment-meta><tp:nomenclature><label>﻿﻿1.</label><tp:taxon-name>
            <object-id xmlns:xlink="http://www.w3.org/1999/xlink" content-type="arpha" xlink:type="simple">FF9BC207-DD1E-5B41-84D3-42918FC7D192</object-id>
            <tp:taxon-name-part taxon-name-part-type="genus" reg="Lycianthes">Lycianthes</tp:taxon-name-part>
            <tp:taxon-name-part taxon-name-part-type="species" reg="banahaensis">banahaensis</tp:taxon-name-part>
          </tp:taxon-name><tp:taxon-authority>(Elmer) Bitter, Abh. Naturwiss. Vereins Bremen 24 [preprint]: 509. 1919.</tp:taxon-authority><xref ref-type="fig" rid="F2">Figs 2A</xref><xref ref-type="fig" rid="F4">, 4A</xref><xref ref-type="fig" rid="F5">, 5A</xref><xref ref-type="fig" rid="F6">, 6</xref><tp:nomenclature-citation-list><tp:nomenclature-citation><tp:taxon-name>
                <tp:taxon-name-part taxon-name-part-type="genus" reg="Solanum">Solanum</tp:taxon-name-part>
                <tp:taxon-name-part taxon-name-part-type="species" reg="banahaense">banahaense</tp:taxon-name-part>
              </tp:taxon-name><comment>Elmer, Leaflets Philipp. Bot. 1: 341. 1908. Type. Philippines. Luzon [Calabarzon]: Tayabas, Lucban, May 1906, <italic>A.D.E. Elmer 7492</italic> (no herbaria cited; lectotype, designated here: A [00077843]; isolectotypes: CAL[CAL0000018718], E [E00273870], G [G00343322, G00415767], K [K000759394], L [L 0003585], LAE [acc. # 229579], LE, US [00027470, acc. # 629692], W [acc. # 1910-0010370]).</comment></tp:nomenclature-citation><tp:nomenclature-citation><tp:taxon-name>
                <tp:taxon-name-part taxon-name-part-type="genus" reg="Solanum">Solanum</tp:taxon-name-part>
                <tp:taxon-name-part taxon-name-part-type="species" reg="lagunense">lagunense</tp:taxon-name-part>
              </tp:taxon-name><comment>Elmer, Leaflets Philipp. Bot. 1: 341. 1908. Type. Philippines. Luzon [Calabarzon]: Los Baños, prov. of Laguna, Apr 1906, <italic>A.D.E. Elmer 9425</italic> (no herbaria cited; lectotype, designated here: K [K000759392]; isolectotype: E [E00426930], K [K000759393], LAE [acc. # 229581]).</comment></tp:nomenclature-citation><tp:nomenclature-citation><tp:taxon-name>
                <tp:taxon-name-part taxon-name-part-type="genus" reg="Solanum">Solanum</tp:taxon-name-part>
                <tp:taxon-name-part taxon-name-part-type="species" reg="manucaling">manucaling</tp:taxon-name-part>
              </tp:taxon-name><comment>Elmer, Leaflets Philipp. Bot. 2: 732. 1910. Type. Philippines. Mindanao [Davao]: Todaya (Mount Apo), Davao del Sur, May 1909, <italic>A.D.E. Elmer 10489</italic> (no herbaria cited; lectotype, designated here: BISH [BISH1005081, acc. # 581198]; isolectotypes: A [00077848], BM [BM000846477], CAL[acc. # 316482], E [E00273862], G [G00415768], GH [00077849], HBG [HBG-511353], K [K000759389], L [L 0003601], LE [LE00016976, LE00016977], MO [MO-716043, acc. # 3717134], NY [00172286], US [00027669, acc. # 873056], W [acc. # 1912-0001339]).</comment></tp:nomenclature-citation><tp:nomenclature-citation><tp:taxon-name>
                <tp:taxon-name-part taxon-name-part-type="genus" reg="Solanum">Solanum</tp:taxon-name-part>
                <tp:taxon-name-part taxon-name-part-type="species" reg="anisophyllum">anisophyllum</tp:taxon-name-part>
              </tp:taxon-name><comment>Elmer, Leaflets Philipp. Bot. 8: 2830. 1915. Type. Philippines. Mindanao [Caraga]: Cabadbaran, Mount Urdaneta [=Mount Hilong-Hilong or Masay], Agusan del Norte, Sep 1912, <italic>A.D.E. Elmer 13887</italic> (no herbaria cited; lectotype, designated here: A [00077840]; isolectotypes: BM [BM0001014585], CAL [acc. # 316453], E [E00196406], G [G00415766], GH [00077841], K [K000759392], L [L 0003597], LAE [acc. # 229574], LE [LE00016833], MICH [1109888], P [P00368935], U [U 0113983], US [00027453, acc. # 894985], W [acc. # 1915-0012862]).</comment></tp:nomenclature-citation><tp:nomenclature-citation><tp:taxon-name>
                <tp:taxon-name-part taxon-name-part-type="genus" reg="Lycianthes">Lycianthes</tp:taxon-name-part>
                <tp:taxon-name-part taxon-name-part-type="species" reg="aceratia">aceratia</tp:taxon-name-part>
              </tp:taxon-name><comment>Bitter, Abh. Naturwiss. Vereins Bremen 24 [preprint]: 508. 1919. Type. Indonesia. East Nusa Tenggara: Sumba [“Soemba, Parimbang” in protologue], <italic>J.E. Teijsmann 8918</italic> (holotype: BO [acc.# BO-1323491]; isotype: L [L.2859654]).</comment></tp:nomenclature-citation><tp:nomenclature-citation><tp:taxon-name>
                <tp:taxon-name-part taxon-name-part-type="genus" reg="Lycianthes">Lycianthes</tp:taxon-name-part>
                <tp:taxon-name-part taxon-name-part-type="species" reg="banahaensis">banahaensis</tp:taxon-name-part>
                <tp:taxon-name-part taxon-name-part-type="basionym-authority">(Elmer)</tp:taxon-name-part>
                <tp:taxon-name-part taxon-name-part-type="authority">Bitter</tp:taxon-name-part>
                <tp:taxon-name-part taxon-name-part-type="infraspecific-rank">subsp.</tp:taxon-name-part>
                <tp:taxon-name-part taxon-name-part-type="subspecies" reg="manucaling">manucaling</tp:taxon-name-part>
              </tp:taxon-name><comment>(Elmer) Bitter, Abh. Naturwiss. Vereins Bremen 24 [preprint]: 509. 1919. Type. Based on <tp:taxon-name><tp:taxon-name-part taxon-name-part-type="genus" reg="Solanum">Solanum</tp:taxon-name-part><tp:taxon-name-part taxon-name-part-type="species" reg="manucaling">manucaling</tp:taxon-name-part></tp:taxon-name> Elmer</comment></tp:nomenclature-citation><tp:nomenclature-citation><tp:taxon-name>
                <tp:taxon-name-part taxon-name-part-type="genus" reg="Lycianthes">Lycianthes</tp:taxon-name-part>
                <tp:taxon-name-part taxon-name-part-type="species" reg="lagunensis">lagunensis</tp:taxon-name-part>
              </tp:taxon-name><comment>(Elmer) Bitter, Abh. Naturwiss. Vereins Bremen 24 [preprint]: 511. 1919. Type. Based on <tp:taxon-name><tp:taxon-name-part taxon-name-part-type="genus" reg="Solanum">Solanum</tp:taxon-name-part><tp:taxon-name-part taxon-name-part-type="species" reg="lagunense">lagunense</tp:taxon-name-part></tp:taxon-name> Elmer</comment></tp:nomenclature-citation><tp:nomenclature-citation><tp:taxon-name>
                <tp:taxon-name-part taxon-name-part-type="genus" reg="Lycianthes">Lycianthes</tp:taxon-name-part>
                <tp:taxon-name-part taxon-name-part-type="species" reg="anisophylla">anisophylla</tp:taxon-name-part>
              </tp:taxon-name><comment>(Elmer) Bitter, Abh. Naturwiss. Vereins Bremen 24 [preprint]: 512. 1919. Type. Based on <tp:taxon-name><tp:taxon-name-part taxon-name-part-type="genus" reg="Solanum">Solanum</tp:taxon-name-part><tp:taxon-name-part taxon-name-part-type="species" reg="anisophyllum">anisophyllum</tp:taxon-name-part></tp:taxon-name> Elmer</comment></tp:nomenclature-citation><tp:nomenclature-citation><tp:taxon-name>
                <tp:taxon-name-part taxon-name-part-type="genus" reg="Lycianthes">Lycianthes</tp:taxon-name-part>
                <tp:taxon-name-part taxon-name-part-type="species" reg="anisophylla">anisophylla</tp:taxon-name-part>
                <tp:taxon-name-part taxon-name-part-type="basionym-authority">(Elmer)</tp:taxon-name-part>
                <tp:taxon-name-part taxon-name-part-type="authority">Bitter</tp:taxon-name-part>
                <tp:taxon-name-part taxon-name-part-type="infraspecific-rank">var.</tp:taxon-name-part>
                <tp:taxon-name-part taxon-name-part-type="variety" reg="masbateensis">masbateensis</tp:taxon-name-part>
              </tp:taxon-name><comment>Bitter, Abh. Naturwiss. Vereins Bremen 24 [preprint]: 513. 1919. Type. Philippines. Luzon [Bicol]: Island of Masbate, Aug 1903, <italic>E.D. Merrill 3046</italic> (holotype: B [destroyed]; lectotype, here designated: US [0027867, acc. # 438017]; isolectotypes: BM [BM001019006], K [K000759391]).</comment></tp:nomenclature-citation></tp:nomenclature-citation-list></tp:nomenclature><tp:treatment-sec sec-type="material" id="SECID0EUMDI"><title>Type.</title><p>Based on <italic><tp:taxon-name><tp:taxon-name-part taxon-name-part-type="genus" reg="Solanum">Solanum</tp:taxon-name-part><tp:taxon-name-part taxon-name-part-type="species" reg="banahaense">banahaense</tp:taxon-name-part></tp:taxon-name></italic> Elmer</p></tp:treatment-sec><tp:treatment-sec sec-type="description" id="SECID0EFNDI"><title>Description.</title><p>Trees or treelets, 3–10 m tall, to 15 cm diameter; stems terete, glabrescent, prominently white-lenticellate, the lenticels corky; new growth glabrous to densely pubescent with transparent, reddish yellow or brownish tan, simple, uniseriate 5–10-celled trichomes 0.2–0.75 mm long, the cells of trichomes small and beadlike (somewhat moniliform); bark of older stems glabrescent, pale greyish green or greyish white, prominently lenticellate. Sympodial units difoliate, the leaves geminate, the leaves of a pair differing in size and occasionally in shape. Leaves simple; blades of major leaves 5.5–30 cm long, 2.5–15 cm wide, elliptic, widest in the middle, discolorous, membranous or chartaceous, occasionally somewhat bullate; adaxial surfaces glabrous or with a few simple uniseriate trichomes like those of the new growth along the midrib, markedly shiny; abaxial surfaces glabrous or with scattered simple uniseriate trichomes on the midrib and major veins, not shiny; principal veins 6–7 pairs, glabrous or sparsely pubescent, drying darker abaxially; base acute and somewhat attenuate onto the petiole, or occasionally truncate (this only rarely and in very large leaves); margins entire; apex acute or acute with an attenuate acumen; petiole 0.6–5 cm long, glabrous or sparsely pubescent with simple uniseriate beadlike trichomes like those of the new growth; blades of minor leaves 3.5–9 cm long, 1.7–6 cm wide, elliptic to broadly elliptic or occasionally almost orbicular; surfaces like those of the major leaves; principal veins of minor leaves 4–5 pairs; base acute to truncate; margins entire; apex acute to somewhat attenuate; petiole of minor leaves 0.4–2 cm long, glabrous or sparsely pubescent. Inflorescences axillary, in fascicles or on a short rhachis 0.1–0.3 cm long, with 2–8(16) flowers, densely pubescent with simple uniseriate trichomes like those of the new growth and young stems; pedicels at anthesis 1.2–2 cm long, 0.5–0.75 mm in diameter at the base, 1.2–1.5 mm in diameter at the apex, spreading but held beneath the leaves, glabrous or more often sparsely pubescent with scattered simple uniseriate trichomes like those of the new growth and leaves, articulated at the base; pedicel scars tightly packed and overlapping on the short rhachis, somewhat corky. Buds ellipsoid, the corolla included in the calyx tube until just before anthesis, the calyx appendages prominent and often somewhat horn-like in bud. Flowers 4- or 5-merous, heterostylous and the plants probably dioecious, “with a peculiar smell” (fide <italic>Adduru 109</italic>). Calyx tube 2.5–3 mm long, 3–5 mm wide at the mouth, obconical, glabrous or sparsely pubescent with simple uniseriate trichomes like those of the pedicels, with 4–5 appendages arising 0.5–1 mm below the hyaline rim, the appendages 0.5–3.5 mm long, triangular to horn-like, usually perpendicular to the calyx tube, glabrous or with a few trichomes. Corolla 0.8–1 cm in diameter, white, cream (“milky”) or yellow, sometimes with a tinge of violet abaxially, stellate, lobed nearly to the base, abundant interpetalar tissue absent, the lobes 4–5 mm long, 2–4 mm wide, spreading, thick and fleshy, adaxially densely papillate, the midvein somewhat keeled in dry specimens, abaxially glabrous, the tips and margins densely papillate, the tips cucullate. Stamens equal and the same in short- and long-styled flowers; filament tube minute; free portion of the filaments less than 0.2 mm long, glabrous; anthers 2.5–4 mm long, 1.5–2.5 mm wide, plumply ellipsoid and somewhat beaked in some dry material, yellow, glabrous, poricidal at the tips, the pores tear-drop shaped and edged with white in dry material, lengthening to slits with age. Ovary conical, glabrous, vestigial in short-styled flowers; style in short-styled flowers absent, in long-styled flowers 2–3 mm long, held almost entirely within the anther cone, glabrous; stigma broadly clavate and irregularly lobed, bright dark green in live plants, the surfaces minutely papillate. Fruit a globose or occasionally somewhat ellipsoid berry, 1–2 cm in diameter, green when immature, orange to bright red when mature, the pericarp glabrous, thin, matte, and opaque; fruiting pedicels 2.5–4 cm long, 1–1.5 mm in diameter at the base, 2–3 mm in diameter at the apex, spreading, somewhat woody, green and prominently lenticellate; fruiting calyx not accrescent or expanding, a flattened disc below the berry. Seeds (5)20–60 per berry, ca. 3 mm long, ca. 2 mm wide, flattened and somewhat reniform, pale yellowish brown, the surfaces pitted, the testal cells sinuate in outline, the testal cell walls elongate but not prominently “hairy”. Stone cells absent. Chromosome number not known.</p></tp:treatment-sec><tp:treatment-sec sec-type="distribution" id="SECID0ENNDI"><title>Distribution</title><p><bold>(Fig. <xref ref-type="fig" rid="F7">7</xref>).</bold><italic><tp:taxon-name><tp:taxon-name-part taxon-name-part-type="genus" reg="Lycianthes">Lycianthes</tp:taxon-name-part><tp:taxon-name-part taxon-name-part-type="species" reg="banahaensis">banahaensis</tp:taxon-name-part></tp:taxon-name></italic> occurs in Indonesia and the Philippines; it is found on most islands of the Philippines and in eastern Indonesia from Sulawesi to the Sunda Islands, but not on Java or Borneo or in the Maluku Islands.</p><fig id="F6" position="float" orientation="portrait"><object-id xmlns:xlink="http://www.w3.org/1999/xlink" content-type="doi" xlink:type="simple">10.3897/phytokeys.245.121988.figure6</object-id><object-id xmlns:xlink="http://www.w3.org/1999/xlink" content-type="arpha" xlink:type="simple">B2913B1C-D6E1-547A-809D-A9DBD9AA8015</object-id><label>Figure 6.</label><caption><p><italic><tp:taxon-name><tp:taxon-name-part taxon-name-part-type="genus" reg="Lycianthes">Lycianthes</tp:taxon-name-part><tp:taxon-name-part taxon-name-part-type="species" reg="banahaensis">banahaensis</tp:taxon-name-part></tp:taxon-name></italic> (Elmer) Bitter herbarium specimen. Philippines. Mindanao, <italic>Elmer 13782</italic> (E00593145, staminate specimen). Courtesy of Royal Botanic Garden, Edinburgh, reproduced with permission.</p></caption><graphic xmlns:xlink="http://www.w3.org/1999/xlink" xlink:href="phytokeys-245-001_article-121988__-g006.jpg" position="float" orientation="portrait" xlink:type="simple" id="oo_1103799.jpg"><uri content-type="original_file" xlink:type="simple">https://binary.pensoft.net/fig/1103799</uri></graphic></fig><fig id="F7" position="float" orientation="portrait"><object-id xmlns:xlink="http://www.w3.org/1999/xlink" content-type="doi" xlink:type="simple">10.3897/phytokeys.245.121988.figure7</object-id><object-id xmlns:xlink="http://www.w3.org/1999/xlink" content-type="arpha" xlink:type="simple">7AFDECA4-5623-5CFE-9638-7FACFBD9AE4A</object-id><label>Figure 7.</label><caption><p>Distribution of <italic><tp:taxon-name><tp:taxon-name-part taxon-name-part-type="genus" reg="Lycianthes">Lycianthes</tp:taxon-name-part><tp:taxon-name-part taxon-name-part-type="species" reg="banahaensis">banahaensis</tp:taxon-name-part></tp:taxon-name></italic>.</p></caption><graphic xmlns:xlink="http://www.w3.org/1999/xlink" xlink:href="phytokeys-245-001_article-121988__-g007.jpg" position="float" orientation="portrait" xlink:type="simple" id="oo_1103800.jpg"><uri content-type="original_file" xlink:type="simple">https://binary.pensoft.net/fig/1103800</uri></graphic></fig></tp:treatment-sec><tp:treatment-sec sec-type="ecology" id="SECID0EXPDI"><title>Ecology and habitat.</title><p><italic><tp:taxon-name><tp:taxon-name-part taxon-name-part-type="genus" reg="Lycianthes">Lycianthes</tp:taxon-name-part><tp:taxon-name-part taxon-name-part-type="species" reg="banahaensis">banahaensis</tp:taxon-name-part></tp:taxon-name></italic> grows in low to middle elevation evergreen forests or forest edges, sometimes on limestone, from 50 to 1,500 m elevation.</p></tp:treatment-sec><tp:treatment-sec sec-type="Common names" id="SECID0EIQDI"><title>Common names.</title><p>Indonesia. Sulawesi: onbeked (<italic>Koorders 18050</italic>), paratha kehu (Sangihe language, <italic>Talangmin 51</italic>), kaometi, makopi (Totemboan language, <xref ref-type="bibr" rid="B75">Koorders 1898</xref>, as “<italic><tp:taxon-name><tp:taxon-name-part taxon-name-part-type="genus" reg="Solanum">S.</tp:taxon-name-part><tp:taxon-name-part taxon-name-part-type="species" reg="minahassae">minahassae</tp:taxon-name-part></tp:taxon-name></italic>”).</p></tp:treatment-sec><tp:treatment-sec sec-type="Preliminary conservation assessment" id="SECID0EBRDI"><title>Preliminary conservation assessment</title><p><bold>(<xref ref-type="bibr" rid="B64">IUCN 2020</xref>).</bold><abbrev xmlns:xlink="http://www.w3.org/1999/xlink" xlink:title="Extent of Occurrence" id="ABBRID0EORDI" xlink:type="simple">EOO</abbrev> (1,652,883 km<sup>2</sup> - <abbrev xmlns:xlink="http://www.w3.org/1999/xlink" xlink:title="Least Concern" id="ABBRID0EURDI" xlink:type="simple">LC</abbrev>); <abbrev xmlns:xlink="http://www.w3.org/1999/xlink" xlink:title="Area of Occurrence" id="ABBRID0EYRDI" xlink:type="simple">AOO</abbrev> (228 km<sup>2</sup> - <abbrev xmlns:xlink="http://www.w3.org/1999/xlink" xlink:title="Endangered" id="ABBRID0E5RDI" xlink:type="simple">EN</abbrev>). <italic><tp:taxon-name><tp:taxon-name-part taxon-name-part-type="genus" reg="Lycianthes">Lycianthes</tp:taxon-name-part><tp:taxon-name-part taxon-name-part-type="species" reg="banahaensis">banahaensis</tp:taxon-name-part></tp:taxon-name></italic> is known from more than five localities and is relatively widely distributed in the region. In the Philippines it is known from several protected areas (e.g., Mount Apo, Samar Island and the Northern Sierra Madre). The assessment of Endangered (<abbrev xmlns:xlink="http://www.w3.org/1999/xlink" xlink:title="Endangered" id="ABBRID0ENSDI" xlink:type="simple">EN</abbrev>) based on <abbrev xmlns:xlink="http://www.w3.org/1999/xlink" xlink:title="Area of Occurrence" id="ABBRID0ERSDI" xlink:type="simple">AOO</abbrev> is likely due to collecting bias, but also due to the island nature of the distribution. I therefore assign it a preliminary status of Least Concern (<abbrev xmlns:xlink="http://www.w3.org/1999/xlink" xlink:title="Least Concern" id="ABBRID0EVSDI" xlink:type="simple">LC</abbrev>).</p></tp:treatment-sec><tp:treatment-sec sec-type="discussion" id="SECID0EZSDI"><title>Discussion.</title><p><italic><tp:taxon-name><tp:taxon-name-part taxon-name-part-type="genus" reg="Lycianthes">Lycianthes</tp:taxon-name-part><tp:taxon-name-part taxon-name-part-type="species" reg="banahaensis">banahaensis</tp:taxon-name-part></tp:taxon-name></italic> is a small tree (Fig. <xref ref-type="fig" rid="F2">2A</xref>) with shiny geminate leaves and prominently lenticellate stems and fruiting pedicels. The leaves are extremely variable in size; this has led to the description of the entity several times from different localities in the Philippines (see synonymy), as has variation in pubescence density on new growth. <italic><tp:taxon-name><tp:taxon-name-part taxon-name-part-type="genus" reg="Lycianthes">Lycianthes</tp:taxon-name-part><tp:taxon-name-part taxon-name-part-type="species" reg="anisophylla">anisophylla</tp:taxon-name-part></tp:taxon-name></italic>, for example, was distinguished from <italic><tp:taxon-name><tp:taxon-name-part taxon-name-part-type="genus" reg="Lycianthes">L.</tp:taxon-name-part><tp:taxon-name-part taxon-name-part-type="species" reg="lagunense">lagunense</tp:taxon-name-part></tp:taxon-name></italic> in being “more glabrous” (<xref ref-type="bibr" rid="B48">Elmer 1915</xref>).</p><p>Plants appear to have either staminate flowers with vestigial ovaries or have berries, suggesting <italic><tp:taxon-name><tp:taxon-name-part taxon-name-part-type="genus" reg="Lycianthes">L.</tp:taxon-name-part><tp:taxon-name-part taxon-name-part-type="species" reg="banahaensis">banahaensis</tp:taxon-name-part></tp:taxon-name></italic> is likely dioecious like many <italic><tp:taxon-name><tp:taxon-name-part taxon-name-part-type="genus" reg="Lycianthes">Lycianthes</tp:taxon-name-part></tp:taxon-name></italic> species from New Guinea (<xref ref-type="bibr" rid="B70">Knapp 2022</xref>). Flowers on fruiting specimens have short styles that are contained almost completely within the anther tube (see Fig. <xref ref-type="fig" rid="F4">4A</xref>); this means that recognising short- or long-styled flowers can be difficult, especially on dry specimens. Field verification of the reproductive biology of <italic><tp:taxon-name><tp:taxon-name-part taxon-name-part-type="genus" reg="Lycianthes">L.</tp:taxon-name-part><tp:taxon-name-part taxon-name-part-type="species" reg="banahaensis">banahaensis</tp:taxon-name-part></tp:taxon-name></italic> is a priority (as is the case for most of these species outside the Americas).</p><p>Flowers of <italic><tp:taxon-name><tp:taxon-name-part taxon-name-part-type="genus" reg="Lycianthes">L.</tp:taxon-name-part><tp:taxon-name-part taxon-name-part-type="species" reg="banahaensis">banahaensis</tp:taxon-name-part></tp:taxon-name></italic> are often tetramerous, and this character appears to be geographically fixed in populations, with many specimens from the Philippines mostly being 4-merous (Fig. <xref ref-type="fig" rid="F4">4A</xref>), while 5-merous collections are found in both the Philippines and Indonesia. The truly yellow flowers of many populations of <italic><tp:taxon-name><tp:taxon-name-part taxon-name-part-type="genus" reg="Lycianthes">L.</tp:taxon-name-part><tp:taxon-name-part taxon-name-part-type="species" reg="banahaensis">banahaensis</tp:taxon-name-part></tp:taxon-name></italic> are unusual in <italic><tp:taxon-name><tp:taxon-name-part taxon-name-part-type="genus" reg="Lycianthes">Lycianthes</tp:taxon-name-part></tp:taxon-name></italic>, but cream or white flowers have been recorded on labels, so this appears not to be a constant character.</p><p><italic><tp:taxon-name><tp:taxon-name-part taxon-name-part-type="genus" reg="Lycianthes">Lycianthes</tp:taxon-name-part><tp:taxon-name-part taxon-name-part-type="species" reg="banahaensis">banahaensis</tp:taxon-name-part></tp:taxon-name></italic> is most similar to <italic><tp:taxon-name><tp:taxon-name-part taxon-name-part-type="genus" reg="Lycianthes">L.</tp:taxon-name-part><tp:taxon-name-part taxon-name-part-type="species" reg="bimensis">bimensis</tp:taxon-name-part></tp:taxon-name></italic> of the Sunda Islands; both species are trees with fleshy, heterostylous flowers, dense fine pubescence on the new growth and orange or bright red mature berries. The prominently lenticellate stems and pale bark of <italic><tp:taxon-name><tp:taxon-name-part taxon-name-part-type="genus" reg="Lycianthes">L.</tp:taxon-name-part><tp:taxon-name-part taxon-name-part-type="species" reg="banahaensis">banahaensis</tp:taxon-name-part></tp:taxon-name></italic> are diagnostic; <italic><tp:taxon-name><tp:taxon-name-part taxon-name-part-type="genus" reg="Lycianthes">L.</tp:taxon-name-part><tp:taxon-name-part taxon-name-part-type="species" reg="bimensis">bimensis</tp:taxon-name-part></tp:taxon-name></italic> has smooth stems and dark brown bark. <italic><tp:taxon-name><tp:taxon-name-part taxon-name-part-type="genus" reg="Lycianthes">Lycianthes</tp:taxon-name-part><tp:taxon-name-part taxon-name-part-type="species" reg="banahaensis">banahaensis</tp:taxon-name-part></tp:taxon-name></italic> has smaller flowers (corolla 0.8–1 cm in diameter versus 1.4–1.6 cm in diameter in <italic><tp:taxon-name><tp:taxon-name-part taxon-name-part-type="genus" reg="Lycianthes">L.</tp:taxon-name-part><tp:taxon-name-part taxon-name-part-type="species" reg="bimensis">bimensis</tp:taxon-name-part></tp:taxon-name></italic>) with the style of pistillate flowers held within the anther cone and strongly lobed (versus exserted and long-clavate in <italic><tp:taxon-name><tp:taxon-name-part taxon-name-part-type="genus" reg="Lycianthes">L.</tp:taxon-name-part><tp:taxon-name-part taxon-name-part-type="species" reg="bimensis">bimensis</tp:taxon-name-part></tp:taxon-name></italic>). Both species occur on the island of Flores (West Nusa Tenggara, Indonesia).</p><p>Adolph Elmer lived and collected in the Philippines from 1904 until his death in a Japanese internment camp in 1942. For the names coined by him (<italic><tp:taxon-name><tp:taxon-name-part taxon-name-part-type="genus" reg="Solanum">S.</tp:taxon-name-part><tp:taxon-name-part taxon-name-part-type="species" reg="banahaensis">banahaensis</tp:taxon-name-part></tp:taxon-name></italic>, <italic><tp:taxon-name><tp:taxon-name-part taxon-name-part-type="genus" reg="Solanum">S.</tp:taxon-name-part><tp:taxon-name-part taxon-name-part-type="species" reg="lagunense">lagunense</tp:taxon-name-part></tp:taxon-name></italic>, <italic><tp:taxon-name><tp:taxon-name-part taxon-name-part-type="genus" reg="Solanum">S.</tp:taxon-name-part><tp:taxon-name-part taxon-name-part-type="species" reg="anisophyllum">anisophyllum</tp:taxon-name-part></tp:taxon-name></italic>), all specimens upon which they were based that were in his private collection at the Philippine National Herbarium (then the Philippine Bureau of Agriculture under United States jurisdiction) were destroyed by fire during the Japanese occupation of the Philippines in the Second World War just a day before the liberation of Manila (<xref ref-type="bibr" rid="B110">Schultes 1957</xref>). Duplicates of these are widely distributed, Elmer sold large numbers of specimens to Harvard, Geneva and Kew. For <italic><tp:taxon-name><tp:taxon-name-part taxon-name-part-type="genus" reg="Solanum">Solanum</tp:taxon-name-part><tp:taxon-name-part taxon-name-part-type="species" reg="banahaense">banahaense</tp:taxon-name-part></tp:taxon-name></italic> I have chosen the duplicate held in the herbarium of the Arnold Arboretum at Harvard (A, barcode 00077843) as the lectotype; it is the best preserved of the single collection (<italic>Elmer 7492</italic>) cited in the protologue. Similarly, I have selected the more complete duplicate of <italic>Elmer 9425</italic> held at Kew (K000759392) as the lectotype for <italic><tp:taxon-name><tp:taxon-name-part taxon-name-part-type="genus" reg="Solanum">S.</tp:taxon-name-part><tp:taxon-name-part taxon-name-part-type="species" reg="lagunense">lagunense</tp:taxon-name-part></tp:taxon-name></italic>; other duplicates I have seen lack flowers or fruits. <xref ref-type="bibr" rid="B48">Elmer (1915)</xref> cited two collections in the protologue of <italic><tp:taxon-name><tp:taxon-name-part taxon-name-part-type="genus" reg="Solanum">S.</tp:taxon-name-part><tp:taxon-name-part taxon-name-part-type="species" reg="manucaling">manucaling</tp:taxon-name-part></tp:taxon-name></italic> (<italic>Elmer 10489</italic>, <italic>Elmer 11693</italic> – in flower and fruit respectively). I have selected the Bishop Museum duplicate of <italic>Elmer 10489</italic> (BISH1005081, acc. # 581198) as the lectotype, as it is one of the few duplicates of either of these collections that still has numerous flowers. For <italic><tp:taxon-name><tp:taxon-name-part taxon-name-part-type="genus" reg="Solanum">S.</tp:taxon-name-part><tp:taxon-name-part taxon-name-part-type="species" reg="anisophyllum">anisophyllum</tp:taxon-name-part></tp:taxon-name></italic><xref ref-type="bibr" rid="B48">Elmer (1915)</xref> cited a single collection (<italic>Elmer 13887</italic>) now represented in many herbaria; most of the duplicates are sterile or only have flowers in packets. I have selected the Arnold Arboretum duplicate (A, barcode 00077840) as the lectotype as it has flowers attached to the stems.</p><p><xref ref-type="bibr" rid="B12">Bitter (1919)</xref> cited a single collection in the Bogor herbarium (“Teysmann n. 8918! hb. Bogor”) in the protologue of <italic><tp:taxon-name><tp:taxon-name-part taxon-name-part-type="genus" reg="Lycianthes">L.</tp:taxon-name-part><tp:taxon-name-part taxon-name-part-type="species" reg="aceratia">aceratia</tp:taxon-name-part></tp:taxon-name></italic>. The Bogor specimen (acc.# BO-1323491) bears an annotation slip in Bitter’s distinctive hand, suggesting he had this material in his possession at some point. Bitter never travelled to Indonesia (<xref ref-type="bibr" rid="B131">Weber 1929</xref>) but must have had material on loan from Bogor itself; he never cites the Leiden collections in his <italic><tp:taxon-name><tp:taxon-name-part taxon-name-part-type="genus" reg="Lycianthes">Lycianthes</tp:taxon-name-part></tp:taxon-name></italic> monograph. This indicates he only saw the Bogor sheets of collections that are duplicated in Leiden, as when he examined sheets of the same collection from various herbaria his practice was to cite them all. I have therefore treated the Bogor sheet of <italic>Teijsmann 8918</italic> as the holotype of <italic><tp:taxon-name><tp:taxon-name-part taxon-name-part-type="genus" reg="Lycianthes">L.</tp:taxon-name-part><tp:taxon-name-part taxon-name-part-type="species" reg="aceratia">aceratia</tp:taxon-name-part></tp:taxon-name></italic>.</p><p>In the protologue of <tp:taxon-name><tp:taxon-name-part taxon-name-part-type="genus" reg="Lycianthes">L.</tp:taxon-name-part><tp:taxon-name-part taxon-name-part-type="species" reg="anisophylla">anisophylla</tp:taxon-name-part><tp:taxon-name-part taxon-name-part-type="infraspecific-rank">var.</tp:taxon-name-part><tp:taxon-name-part taxon-name-part-type="variety" reg="masbateensis">masbateensis</tp:taxon-name-part></tp:taxon-name><xref ref-type="bibr" rid="B12">Bitter (1919)</xref> cited a duplicate of <italic>Merrill 3046</italic> at Berlin, now destroyed. I have selected the US duplicate (barcode 0027867, acc. # 438017) as the lectotype; Merrill worked for the United States government as the Director of the Philippine Bureau of Agriculture during the first quarter of the 20<sup>th</sup> Century, leaving in 1923 to return to the United States (<xref ref-type="bibr" rid="B110">Schultes 1957</xref>). He regularly sent duplicates to the National Herbarium and the specimen there is the best preserved of those I have seen.</p></tp:treatment-sec><tp:treatment-sec><!--Section generated to contain objects referenced in tp:taxon-treatment.--><fig id="F2" position="float" orientation="portrait"><object-id xmlns:xlink="http://www.w3.org/1999/xlink" content-type="doi" xlink:type="simple">10.3897/phytokeys.245.121988.figure2</object-id><object-id xmlns:xlink="http://www.w3.org/1999/xlink" content-type="arpha" xlink:type="simple">6511FC93-3575-55C0-8ADA-4DDC6D889091</object-id><label>Figure 2.</label><caption><p>Habit and leaves of <italic><tp:taxon-name><tp:taxon-name-part taxon-name-part-type="genus" reg="Lycianthes">Lycianthes</tp:taxon-name-part></tp:taxon-name></italic> in Asia <bold>A</bold><italic><tp:taxon-name><tp:taxon-name-part taxon-name-part-type="genus" reg="Lycianthes">L.</tp:taxon-name-part><tp:taxon-name-part taxon-name-part-type="species" reg="banahaensis">banahaensis</tp:taxon-name-part></tp:taxon-name></italic> (<italic>Rule s.n.</italic>, Philippines; DOL134625) <bold>B</bold><italic><tp:taxon-name><tp:taxon-name-part taxon-name-part-type="genus" reg="Lycianthes">L.</tp:taxon-name-part><tp:taxon-name-part taxon-name-part-type="species" reg="biflora">biflora</tp:taxon-name-part></tp:taxon-name></italic> (<italic>Pelser &amp; Barcelona s.n.</italic>, Philippines; DOL44707) <bold>C</bold><italic><tp:taxon-name><tp:taxon-name-part taxon-name-part-type="genus" reg="Lycianthes">L.</tp:taxon-name-part><tp:taxon-name-part taxon-name-part-type="species" reg="lysimachioides">lysimachioides</tp:taxon-name-part></tp:taxon-name></italic> (<italic>Nuraliev 1638</italic>, Vietnam) <bold>D</bold><italic><tp:taxon-name><tp:taxon-name-part taxon-name-part-type="genus" reg="Lycianthes">L.</tp:taxon-name-part><tp:taxon-name-part taxon-name-part-type="species" reg="parasitica">parasitica</tp:taxon-name-part></tp:taxon-name></italic> (<italic>Saavedra s.n.</italic>, Philippines; DOL145620) <bold>E</bold><italic><tp:taxon-name><tp:taxon-name-part taxon-name-part-type="genus" reg="Lycianthes">L.</tp:taxon-name-part><tp:taxon-name-part taxon-name-part-type="species" reg="shunningensis">shunningensis</tp:taxon-name-part></tp:taxon-name></italic> (<italic>Nuraliev 2810</italic>, Vietnam). Photograph credits: <bold>A</bold> Greg Rule <bold>B</bold> Pieter B. Pelser &amp; Julie F Barcelona <bold>C, E</bold> Maxim Nuraliev <bold>D</bold>) Aljohn J. Saavedra. DOL numbers are identifiers from PhytoImages (<ext-link xmlns:xlink="http://www.w3.org/1999/xlink" xlink:href="https://phytoimages.siu.edu" ext-link-type="uri" xlink:type="simple">https://phytoimages.siu.edu</ext-link>). Details of collecting localities can be found in Suppl. material <xref ref-type="supplementary-material" rid="S2">2</xref>.</p></caption><graphic xmlns:xlink="http://www.w3.org/1999/xlink" xlink:href="phytokeys-245-001_article-121988__-g002.jpg" position="float" orientation="portrait" xlink:type="simple" id="oo_1103795.jpg"><uri content-type="original_file" xlink:type="simple">https://binary.pensoft.net/fig/1103795</uri></graphic></fig><supplementary-material xmlns:xlink="http://www.w3.org/1999/xlink" id="S2" position="float" orientation="portrait" xlink:type="simple"><object-id content-type="doi" xlink:type="simple">10.3897/phytokeys.245.121988.suppl2</object-id><object-id content-type="arpha" xlink:type="simple">B82CDBC8-3498-59E9-B434-188990843689</object-id><label>Supplementary material 2</label><caption><p>Searchable csv file of <italic><tp:taxon-name><tp:taxon-name-part taxon-name-part-type="genus" reg="Lycianthes">Lycianthes</tp:taxon-name-part></tp:taxon-name></italic> collections seen for this revision (including <italic><tp:taxon-name><tp:taxon-name-part taxon-name-part-type="genus" reg="Lycianthes">L.</tp:taxon-name-part><tp:taxon-name-part taxon-name-part-type="species" reg="rantonnetii">rantonnetii</tp:taxon-name-part></tp:taxon-name></italic> over its entire range)</p></caption><statement content-type="dataType"><label>Data type</label><p>csv</p></statement><statement content-type="notes"><label>Explanation note</label><p>This file can also be found on the Natural History Museum’s Data Portal (<ext-link xlink:href="10.5519/xuvrw79j" ext-link-type="doi" xlink:type="simple">https://doi.org/10.5519/xuvrw79j</ext-link>).</p></statement><media xlink:href="phytokeys-245-001_article-121988__-s002.csv" mimetype="text" mime-subtype="csv" position="float" orientation="portrait" xlink:type="simple" id="oo_1103820.csv"><uri content-type="original_file" xlink:type="simple">https://binary.pensoft.net/file/1103820</uri></media><permissions><license xlink:type="simple"><license-p>This dataset is made available under the Open Database License (http://opendatacommons.org/licenses/odbl/1.0/). The Open Database License (ODbL) is a license agreement intended to allow users to freely share, modify, and use this Dataset while maintaining this same freedom for others, provided that the original source and author(s) are credited.</license-p></license></permissions><attrib specific-use="authors">Sandra Knapp</attrib></supplementary-material><fig id="F4" position="float" orientation="portrait"><object-id xmlns:xlink="http://www.w3.org/1999/xlink" content-type="doi" xlink:type="simple">10.3897/phytokeys.245.121988.figure4</object-id><object-id xmlns:xlink="http://www.w3.org/1999/xlink" content-type="arpha" xlink:type="simple">7AEF8637-788D-51F8-AE42-CFACEFE599D6</object-id><label>Figure 4.</label><caption><p>Flowers of <italic><tp:taxon-name><tp:taxon-name-part taxon-name-part-type="genus" reg="Lycianthes">Lycianthes</tp:taxon-name-part></tp:taxon-name></italic> in Asia <bold>A</bold><italic><tp:taxon-name><tp:taxon-name-part taxon-name-part-type="genus" reg="Lycianthes">L.</tp:taxon-name-part><tp:taxon-name-part taxon-name-part-type="species" reg="banahaensis">banahaensis</tp:taxon-name-part></tp:taxon-name></italic> with tetramerous yellow flowers, note the stigma sitting almost within the anther tube (<italic>Rule s.n.</italic>, Philippines; DOL134710) <bold>B</bold><italic><tp:taxon-name><tp:taxon-name-part taxon-name-part-type="genus" reg="Lycianthes">L.</tp:taxon-name-part><tp:taxon-name-part taxon-name-part-type="species" reg="biflora">biflora</tp:taxon-name-part></tp:taxon-name></italic> with membranous corolla lobes and a minutely capitate stigma (<italic>Knapp et al. 10106</italic>, China) <bold>C</bold><italic><tp:taxon-name><tp:taxon-name-part taxon-name-part-type="genus" reg="Lycianthes">L.</tp:taxon-name-part><tp:taxon-name-part taxon-name-part-type="species" reg="laevis">laevis</tp:taxon-name-part></tp:taxon-name></italic> flower with green blotches at the base of the corolla lobes (<italic>Mustaqim s.n</italic>., Indonesia; DOL207828) <bold>D</bold><italic><tp:taxon-name><tp:taxon-name-part taxon-name-part-type="genus" reg="Lycianthes">L.</tp:taxon-name-part><tp:taxon-name-part taxon-name-part-type="species" reg="parasitica">parasitica</tp:taxon-name-part></tp:taxon-name></italic> flower with spreading corolla lobes and capitate stigma (<italic>Tandang s.n.</italic>, Philippines; DOL76576597) <bold>E</bold><italic><tp:taxon-name><tp:taxon-name-part taxon-name-part-type="genus" reg="Lycianthes">L.</tp:taxon-name-part><tp:taxon-name-part taxon-name-part-type="species" reg="rantonnetii">rantonnetii</tp:taxon-name-part></tp:taxon-name></italic> rotate corolla with orange, slightly curved anthers (<italic>Stevenson s.n.</italic>, cultivated in Mexico; DOL183568) <bold>F</bold><italic><tp:taxon-name><tp:taxon-name-part taxon-name-part-type="genus" reg="Lycianthes">L.</tp:taxon-name-part><tp:taxon-name-part taxon-name-part-type="species" reg="shunningensis">shunningensis</tp:taxon-name-part></tp:taxon-name></italic> with very short reflexed calyx appendages and cucullate corolla lobe tips (<italic>Nuraliev et al. 2810</italic>, Vietnam). Photograph credits: <bold>A</bold> Greg Rule <bold>B</bold> Sandra Knapp <bold>C</bold> Wendy Mustaqim <bold>D</bold> Danilo Tandang; <bold>E</bold> Dennis Stevenson <bold>F</bold> Maxim Nuraliev. DOL numbers are identifiers from PhytoImages (<ext-link xmlns:xlink="http://www.w3.org/1999/xlink" xlink:href="https://phytoimages.siu.edu" ext-link-type="uri" xlink:type="simple">https://phytoimages.siu.edu</ext-link>). Details of collecting localities can be found in Suppl. material <xref ref-type="supplementary-material" rid="S2">2</xref>.</p></caption><graphic xmlns:xlink="http://www.w3.org/1999/xlink" xlink:href="phytokeys-245-001_article-121988__-g004.jpg" position="float" orientation="portrait" xlink:type="simple" id="oo_1103797.jpg"><uri content-type="original_file" xlink:type="simple">https://binary.pensoft.net/fig/1103797</uri></graphic></fig><fig id="F5" position="float" orientation="portrait"><object-id xmlns:xlink="http://www.w3.org/1999/xlink" content-type="doi" xlink:type="simple">10.3897/phytokeys.245.121988.figure5</object-id><object-id xmlns:xlink="http://www.w3.org/1999/xlink" content-type="arpha" xlink:type="simple">49463B45-B91C-5848-AD5F-4B7BECCC61E2</object-id><label>Figure 5.</label><caption><p>Fruits of <italic><tp:taxon-name><tp:taxon-name-part taxon-name-part-type="genus" reg="Lycianthes">Lycianthes</tp:taxon-name-part></tp:taxon-name></italic> in Asia <bold>A</bold><italic><tp:taxon-name><tp:taxon-name-part taxon-name-part-type="genus" reg="Lycianthes">L.</tp:taxon-name-part><tp:taxon-name-part taxon-name-part-type="species" reg="banahaensis">banahaensis</tp:taxon-name-part></tp:taxon-name></italic> showing the opaque pericarp, lenticellate pedicel and small nub-like calyx appendages (<italic>Rule s.n.</italic>, Philippines; DOL134667) <bold>B</bold><italic><tp:taxon-name><tp:taxon-name-part taxon-name-part-type="genus" reg="Lycianthes">L.</tp:taxon-name-part><tp:taxon-name-part taxon-name-part-type="species" reg="biflora">biflora</tp:taxon-name-part></tp:taxon-name></italic> showing sequence of fruiting ripening and elongate calyx appendages (<italic>Nuraliev 182a</italic>, Vietnam) <bold>C</bold><italic><tp:taxon-name><tp:taxon-name-part taxon-name-part-type="genus" reg="Lycianthes">L.</tp:taxon-name-part><tp:taxon-name-part taxon-name-part-type="species" reg="biflora">biflora</tp:taxon-name-part></tp:taxon-name></italic> plant with short calyx appendages and little pubescence (<italic>Pelser &amp; Barcelona s.n</italic>., Philippines; DOL44710) <bold>D</bold><italic><tp:taxon-name><tp:taxon-name-part taxon-name-part-type="genus" reg="Lycianthes">L.</tp:taxon-name-part><tp:taxon-name-part taxon-name-part-type="species" reg="parasitica">parasitica</tp:taxon-name-part></tp:taxon-name></italic> showing the small inflorescence axes and berries changing from white to orange with ripening (<italic>Tandang s.n.</italic>, Philippines; DOL76584) <bold>E</bold><italic><tp:taxon-name><tp:taxon-name-part taxon-name-part-type="genus" reg="Lycianthes">L.</tp:taxon-name-part><tp:taxon-name-part taxon-name-part-type="species" reg="parasitica">parasitica</tp:taxon-name-part></tp:taxon-name></italic> cross-section of berry showing the two seeds (<italic>Pelser &amp; Barcelona s.n.</italic>, Philippines; DOL84746) <bold>F</bold><italic><tp:taxon-name><tp:taxon-name-part taxon-name-part-type="genus" reg="Lycianthes">L.</tp:taxon-name-part><tp:taxon-name-part taxon-name-part-type="species" reg="shunningensis">shunningensis</tp:taxon-name-part></tp:taxon-name></italic> showing unripe berry and strongly reflexed calyx appendages (<italic>Averyanov et al. 887</italic>, Laos). Photograph credits: <bold>A</bold> Greg Rule <bold>B</bold> Maxim Nuraliev <bold>C, E</bold> Pieter B. Pelser &amp; Julie F. Barcelona <bold>D</bold> Danilo Tandang <bold>F</bold> Leonid Averyanov. DOL numbers are identifiers from PhytoImages (<ext-link xmlns:xlink="http://www.w3.org/1999/xlink" xlink:href="https://phytoimages.siu.edu" ext-link-type="uri" xlink:type="simple">https://phytoimages.siu.edu</ext-link>). Details of collecting localities can be found in Suppl. material <xref ref-type="supplementary-material" rid="S2">2</xref>.</p></caption><graphic xmlns:xlink="http://www.w3.org/1999/xlink" xlink:href="phytokeys-245-001_article-121988__-g005.jpg" position="float" orientation="portrait" xlink:type="simple" id="oo_1103798.jpg"><uri content-type="original_file" xlink:type="simple">https://binary.pensoft.net/fig/1103798</uri></graphic></fig></tp:treatment-sec><ref-list><ref id="B75"><mixed-citation xmlns:xlink="http://www.w3.org/1999/xlink" xlink:type="simple"><person-group><name name-style="western"><surname>Koorders</surname><given-names>SH</given-names></name></person-group> (<year>1898</year>) <article-title>Botanische dienstreis door de Minahasa tevens eerste overzicht der Flora van N.O. Celebes.</article-title><source>Mededeelingen van s’Lands Plantentuin</source><volume>19</volume>: <fpage>1</fpage>–<lpage>716</lpage>.</mixed-citation></ref><ref id="B64"><mixed-citation xmlns:xlink="http://www.w3.org/1999/xlink" xlink:type="simple">IUCN (<year>2020</year>) Guidelines for Using the IUCN Red List Categories and Criteria. Version 13. Prepared by the Standards and Petitions Subcommittee of the IUCN Species Survival Commission. <ext-link xlink:href="http://www.iucnredlist.org/documents/RedListGuidelines.pdf" ext-link-type="uri" xlink:type="simple">http://www.iucnredlist.org/documents/RedListGuidelines.pdf</ext-link></mixed-citation></ref><ref id="B48"><mixed-citation xmlns:xlink="http://www.w3.org/1999/xlink" xlink:type="simple"><person-group><name name-style="western"><surname>Elmer</surname><given-names>ADE</given-names></name></person-group> (<year>1915</year>) <article-title>Two hundred and twenty new species – II.</article-title><source>Leaflets of Philippine Botany</source><volume>8</volume>: <fpage>2719</fpage>–<lpage>2884</lpage>.</mixed-citation></ref><ref id="B70"><mixed-citation xmlns:xlink="http://www.w3.org/1999/xlink" xlink:type="simple"><person-group><name name-style="western"><surname>Knapp</surname><given-names>S</given-names></name></person-group> (<year>2022</year>) <article-title>A revision of <italic><tp:taxon-name><tp:taxon-name-part taxon-name-part-type="genus">Lycianthes</tp:taxon-name-part></tp:taxon-name></italic> (<tp:taxon-name><tp:taxon-name-part taxon-name-part-type="family">Solanaceae</tp:taxon-name-part></tp:taxon-name>) in Australia, New Guinea, and the Pacific.</article-title><source>PhytoKeys</source><volume>209</volume>: <fpage>1</fpage>–<lpage>134</lpage>. <ext-link xlink:href="10.3897/phytokeys.209.87681" ext-link-type="doi" xlink:type="simple">https://doi.org/10.3897/phytokeys.209.87681</ext-link></mixed-citation></ref><ref id="B110"><mixed-citation xmlns:xlink="http://www.w3.org/1999/xlink" xlink:type="simple"><person-group><name name-style="western"><surname>Schultes</surname><given-names>RE</given-names></name></person-group> (<year>1957</year>) <article-title>Elmer Drew Merrill: An appreciation.</article-title><source>Taxon</source><volume>6</volume>(<issue>4</issue>): <fpage>89</fpage>–<lpage>101</lpage>. <ext-link xlink:href="10.1002/j.1996-8175.1957.tb02704.x" ext-link-type="doi" xlink:type="simple">https://doi.org/10.1002/j.1996-8175.1957.tb02704.x</ext-link></mixed-citation></ref><ref id="B12"><mixed-citation xmlns:xlink="http://www.w3.org/1999/xlink" xlink:type="simple"><person-group><name name-style="western"><surname>Bitter</surname><given-names>G</given-names></name></person-group> (<year>1919</year>) <article-title>Die Gattung <italic><tp:taxon-name><tp:taxon-name-part taxon-name-part-type="genus">Lycianthes</tp:taxon-name-part></tp:taxon-name></italic>.</article-title><source>Abhandlungen Herausgegeben vom Naturwissenschaftlichen Vereins zu Bremen [preprint]</source><volume>24</volume>: <fpage>292</fpage>–<lpage>520</lpage>.</mixed-citation></ref><ref id="B131"><mixed-citation xmlns:xlink="http://www.w3.org/1999/xlink" xlink:type="simple"><person-group><name name-style="western"><surname>Weber</surname><given-names>CA</given-names></name></person-group> (<year>1929</year>) Georg Bitter (Obituary). Berichte der Deutschen Botanischen Gesellschaft 46(2 Gen.-Heft): 148–156. <ext-link xlink:href="10.1111/j.1438-8677.1928.tb03768.x" ext-link-type="doi" xlink:type="simple">https://doi.org/10.1111/j.1438-8677.1928.tb03768.x</ext-link></mixed-citation></ref></ref-list></tp:taxon-treatment>
