# Supplementary material for: ﻿A revision of Lycianthes (Solanaceae) in tropical Asia
Source: PhytoKeys. 2024 Jul 29;245:1–106. doi: 10.3897/phytokeys.245.121988 (PMC11301032; doi:10.3897/phytokeys.245.121988)
Supplement: XML Treatment for Lycianthes biflora [file phytokeys.245.121988-treatment3.xml]

<!DOCTYPE tp:taxon-treatment
  PUBLIC "-//TaxonX//DTD Taxonomic Treatment Publishing DTD v0 20100105//EN" "tax-treatment-NSO.dtd">
<tp:taxon-treatment xmlns:tp="http://www.plazi.org/taxpub"><tp:treatment-meta><kwd-group><label>Taxon classification</label><kwd>
              <named-content content-type="kingdom">Plantae</named-content>
            </kwd></kwd-group><mixed-citation publication-type="journal"><person-group><name><surname>Knapp</surname><given-names>Sandra</given-names></name></person-group><article-title>﻿A revision of <italic><tp:taxon-name><tp:taxon-name-part taxon-name-part-type="genus" reg="Lycianthes">Lycianthes</tp:taxon-name-part></tp:taxon-name></italic> (<tp:taxon-name><tp:taxon-name-part taxon-name-part-type="family">Solanaceae</tp:taxon-name-part></tp:taxon-name>) in tropical Asia</article-title><source>PhytoKeys</source><day>29</day><month>07</month><year>2024</year><volume>245</volume><fpage>1</fpage><lpage>106</lpage><pub-id pub-id-type="doi">10.3897/phytokeys.245.121988</pub-id></mixed-citation></tp:treatment-meta><tp:nomenclature><label>﻿﻿2.</label><tp:taxon-name>
            <object-id xmlns:xlink="http://www.w3.org/1999/xlink" content-type="arpha" xlink:type="simple">23E2A03B-99C0-5BB6-B9FA-C1BF8737F2B0</object-id>
            <tp:taxon-name-part taxon-name-part-type="genus" reg="Lycianthes">Lycianthes</tp:taxon-name-part>
            <tp:taxon-name-part taxon-name-part-type="species" reg="biflora">biflora</tp:taxon-name-part>
          </tp:taxon-name><tp:taxon-authority>(Lour.) Bitter, Abh. Naturwiss. Vereins Bremen 24 [preprint]: 461. 1919.</tp:taxon-authority><xref ref-type="fig" rid="F2">Figs 2B</xref><xref ref-type="fig" rid="F3">, 3A</xref><xref ref-type="fig" rid="F4">, 4B</xref><xref ref-type="fig" rid="F5">, 5B, C</xref><xref ref-type="fig" rid="F8">, 8</xref><tp:nomenclature-citation-list><tp:nomenclature-citation><tp:taxon-name>
                <tp:taxon-name-part taxon-name-part-type="genus" reg="Solanum">Solanum</tp:taxon-name-part>
                <tp:taxon-name-part taxon-name-part-type="species" reg="biflorum">biflorum</tp:taxon-name-part>
              </tp:taxon-name><comment>Lour., Fl. Cochinch. 129. 1790. Type. China. Guangdong: Guangzhou [“Pakwan supra Cantonem”], Jul 1869, <italic>H.F. Hance 2128</italic> (neotype, designated by <xref ref-type="bibr" rid="B61">Hul and Dy Phon 2014</xref>, pg. 57: P [P00058796]; isoneotypes: P [P00058797]).</comment></tp:nomenclature-citation><tp:nomenclature-citation><tp:taxon-name>
                <tp:taxon-name-part taxon-name-part-type="genus" reg="Solanum">Solanum</tp:taxon-name-part>
                <tp:taxon-name-part taxon-name-part-type="species" reg="decemdentatum">decemdentatum</tp:taxon-name-part>
              </tp:taxon-name><comment>Roxb. ex Wall., Fl. Ind. [ed. Carey &amp; Wallich] 2: 247. 1824. Type. Singapore, Sep 1822, <italic>N. Wallich cat. 2614 [A</italic>] (lectotype, designated here: K-W [K001116583]; probable isolectotypes: BM [BM000900122], GZU [GZU000255527]).</comment></tp:nomenclature-citation><tp:nomenclature-citation><tp:taxon-name>
                <tp:taxon-name-part taxon-name-part-type="genus" reg="Solanum">Solanum</tp:taxon-name-part>
                <tp:taxon-name-part taxon-name-part-type="species" reg="denticulatum">denticulatum</tp:taxon-name-part>
              </tp:taxon-name><comment>Blume, Bijdr. Fl. Ned. Ind. 13: 697. 1826. Type. Indonesia. Java [West Java]: Gagar Buiteng [in montosis Tjerimai et in cacuminae montis Gegar Bentin ex protologue], C.L. Blume s.n. (lectotype, designated here: L [L 0003595, L-bottom-most stem]).</comment></tp:nomenclature-citation><tp:nomenclature-citation><tp:taxon-name>
                <tp:taxon-name-part taxon-name-part-type="genus" reg="Solanum">Solanum</tp:taxon-name-part>
                <tp:taxon-name-part taxon-name-part-type="species" reg="mollissimum">mollissimum</tp:taxon-name-part>
              </tp:taxon-name><comment>Blume, Bijdr. Fl. Ned. Ind. 13: 697. 1826. Type. No locality cited in protologue [Indonesia, Jav?], “in montanis”, C.L. Blume s.n. (lectotype, designated here: L [L 0003586]).</comment></tp:nomenclature-citation><tp:nomenclature-citation><tp:taxon-name>
                <tp:taxon-name-part taxon-name-part-type="genus" reg="Solanum">Solanum</tp:taxon-name-part>
                <tp:taxon-name-part taxon-name-part-type="species" reg="decemfidum">decemfidum</tp:taxon-name-part>
              </tp:taxon-name><comment>Roxb. ex Nees, Trans. Linn. Soc. London 17(1): 43. 1834, nom. illeg. superfl. Type. Based on <tp:taxon-name><tp:taxon-name-part taxon-name-part-type="genus" reg="Solanum">Solanum</tp:taxon-name-part><tp:taxon-name-part taxon-name-part-type="species" reg="decemdentatum">decemdentatum</tp:taxon-name-part></tp:taxon-name> Roxb. ex Wall. (cited in synonymy)</comment></tp:nomenclature-citation><tp:nomenclature-citation><tp:taxon-name>
                <tp:taxon-name-part taxon-name-part-type="genus" reg="Solanum">Solanum</tp:taxon-name-part>
                <tp:taxon-name-part taxon-name-part-type="species" reg="macrodon">macrodon</tp:taxon-name-part>
              </tp:taxon-name><comment>Wall. ex Nees, Trans. Linn. Soc. London 17(1): 43. 1834. Type. Bangladesh. [Chittagong: near Companiganj] [“Pundua, Wallich 2621, coll. Silva 1466”], F. de Silva s.n. [Wallich cat. 2621] (lectotype, designated by <xref ref-type="bibr" rid="B40">Deb 1978</xref>, pg. 293 [as “type collection”]: CAL [CAL0000017896]; isolectotypes: BM [BM001018882], E [E00273887], GZU [GZU000255675], K [K000923271], K-W [K001116626]).</comment></tp:nomenclature-citation><tp:nomenclature-citation><tp:taxon-name>
                <tp:taxon-name-part taxon-name-part-type="genus" reg="Solanum">Solanum</tp:taxon-name-part>
                <tp:taxon-name-part taxon-name-part-type="species" reg="zollingeri">zollingeri</tp:taxon-name-part>
              </tp:taxon-name><comment>Dunal, Prodr. [A.P. de Candolle] 13(1): 176. 1852. Type. Indonesia. Java: [West Java], Tjidurian, Sep 1842, <italic>H. Zollinger 723</italic> (lectotype, designated here: G-DC [G00145615]; isolectotypes: BM [BM000778207], G [G00343041, G00357862], K [K000759388], P [P00369008]).</comment></tp:nomenclature-citation><tp:nomenclature-citation><tp:taxon-name>
                <tp:taxon-name-part taxon-name-part-type="genus" reg="Solanum">Solanum</tp:taxon-name-part>
                <tp:taxon-name-part taxon-name-part-type="species" reg="javanicum">javanicum</tp:taxon-name-part>
              </tp:taxon-name><comment>Dunal, Prodr. [A.P. de Candolle] 13(1): 176. 1852. Type. Indonesia. Java: sin. loc., <italic>H. Zollinger 1981</italic> (holotype: G-DC [G00145623]; isotypes: G [G00301655, G00343320], W [acc. # 1889-0149948, acc. # 1889-0149949]).</comment></tp:nomenclature-citation><tp:nomenclature-citation><tp:taxon-name>
                <tp:taxon-name-part taxon-name-part-type="genus" reg="Solanum">Solanum</tp:taxon-name-part>
                <tp:taxon-name-part taxon-name-part-type="species" reg="osbeckii">osbeckii</tp:taxon-name-part>
              </tp:taxon-name><comment>Dunal, Prodr. [A.P. de Candolle] 13(1): 179. 1852. Type. Indonesia. Java: Prince’s Island, 4–14 Jan 1771, J. Banks &amp; D. Solander s.n. (lectotype, designated here: BM [BM000778107]).</comment></tp:nomenclature-citation><tp:nomenclature-citation><tp:taxon-name>
                <tp:taxon-name-part taxon-name-part-type="genus" reg="Solanum">Solanum</tp:taxon-name-part>
                <tp:taxon-name-part taxon-name-part-type="species" reg="osbeckii">osbeckii</tp:taxon-name-part>
                <tp:taxon-name-part taxon-name-part-type="authority">Dunal</tp:taxon-name-part>
                <tp:taxon-name-part taxon-name-part-type="infraspecific-rank">var.</tp:taxon-name-part>
                <tp:taxon-name-part taxon-name-part-type="variety" reg="stauntonii">stauntonii</tp:taxon-name-part>
              </tp:taxon-name><comment>Dunal, Prodr. [A.P. de Candolle] 13(1): 179. 1852, as “Stauntoni”. Type. China. sin. loc., [s.d.], G. Staunton s.n. (lectotype, designated here: W [acc. # 0003086]).</comment></tp:nomenclature-citation><tp:nomenclature-citation><tp:taxon-name>
                <tp:taxon-name-part taxon-name-part-type="genus" reg="Solanum">Solanum</tp:taxon-name-part>
                <tp:taxon-name-part taxon-name-part-type="species" reg="calleryanum">calleryanum</tp:taxon-name-part>
              </tp:taxon-name><comment>Dunal, Prodr. [A.P. de Candolle] 13(1): 178. 1852. Type. China. sin. loc. [protologue – “circa Macao”], <italic>C. Gaudichaud 95</italic> (lectotype, designated here: G-DC [G00145658]; isolectotype: G [G00415758]).</comment></tp:nomenclature-citation><tp:nomenclature-citation><tp:taxon-name>
                <tp:taxon-name-part taxon-name-part-type="genus" reg="Solanum">Solanum</tp:taxon-name-part>
                <tp:taxon-name-part taxon-name-part-type="species" reg="denticulatum">denticulatum</tp:taxon-name-part>
                <tp:taxon-name-part taxon-name-part-type="authority">Blume</tp:taxon-name-part>
                <tp:taxon-name-part taxon-name-part-type="infraspecific-rank">var.</tp:taxon-name-part>
                <tp:taxon-name-part taxon-name-part-type="variety" reg="lanceolatum">lanceolatum</tp:taxon-name-part>
              </tp:taxon-name><comment>Miq., Fl. Ned. Ind. 2: 644. 1857. Type. Indonesia. Java: [protologue – “bij Lamadjang en Tenga”], H. Zollinger s.n. (no herbarium cited; lectotype, designated here: P [P00369015]; isolectotype: P [P00369014]).</comment></tp:nomenclature-citation><tp:nomenclature-citation><tp:taxon-name>
                <tp:taxon-name-part taxon-name-part-type="genus" reg="Solanum">Solanum</tp:taxon-name-part>
                <tp:taxon-name-part taxon-name-part-type="species" reg="biflorum">biflorum</tp:taxon-name-part>
                <tp:taxon-name-part taxon-name-part-type="authority">Lour.</tp:taxon-name-part>
                <tp:taxon-name-part taxon-name-part-type="infraspecific-rank">var.</tp:taxon-name-part>
                <tp:taxon-name-part taxon-name-part-type="variety" reg="mollissimum">mollissimum</tp:taxon-name-part>
              </tp:taxon-name><comment>(Blume) Kuntze, Revis. Gen. Pl. 2: 453. 1891. Type. Based on <tp:taxon-name><tp:taxon-name-part taxon-name-part-type="genus" reg="Solanum">Solanum</tp:taxon-name-part><tp:taxon-name-part taxon-name-part-type="species" reg="mollissimum">mollissimum</tp:taxon-name-part></tp:taxon-name> Blume</comment></tp:nomenclature-citation><tp:nomenclature-citation><tp:taxon-name>
                <tp:taxon-name-part taxon-name-part-type="genus" reg="Solanum">Solanum</tp:taxon-name-part>
                <tp:taxon-name-part taxon-name-part-type="species" reg="biflorum">biflorum</tp:taxon-name-part>
                <tp:taxon-name-part taxon-name-part-type="authority">Lour.</tp:taxon-name-part>
                <tp:taxon-name-part taxon-name-part-type="infraspecific-rank">forma</tp:taxon-name-part>
                <tp:taxon-name-part taxon-name-part-type="form" reg="pilosa">pilosa</tp:taxon-name-part>
              </tp:taxon-name><comment>Kuntze, Revis. Gen. Pl. 2: 453. 1891, as “<tp:taxon-name><tp:taxon-name-part taxon-name-part-type="genus" reg="Solanum">Solanum</tp:taxon-name-part><tp:taxon-name-part taxon-name-part-type="species" reg="biflorum">biflorum</tp:taxon-name-part><tp:taxon-name-part taxon-name-part-type="infraspecific-rank">var.</tp:taxon-name-part><tp:taxon-name-part taxon-name-part-type="variety" reg="mollisimum">mollisimum</tp:taxon-name-part><tp:taxon-name-part taxon-name-part-type="infraspecific-rank">forma</tp:taxon-name-part><tp:taxon-name-part taxon-name-part-type="form" reg="pilosa">pilosa</tp:taxon-name-part></tp:taxon-name>” Type. Indonesia. Java: East Java, “Bromo 4,000” [=Mount Bromo], ca. 1220 m, <italic>O. Kuntze 6007</italic> (lectotype, designated here: NY [00172277]).</comment></tp:nomenclature-citation><tp:nomenclature-citation><tp:taxon-name>
                <tp:taxon-name-part taxon-name-part-type="genus" reg="Lycianthes">Lycianthes</tp:taxon-name-part>
                <tp:taxon-name-part taxon-name-part-type="species" reg="biflora">biflora</tp:taxon-name-part>
                <tp:taxon-name-part taxon-name-part-type="basionym-authority">(Lour.)</tp:taxon-name-part>
                <tp:taxon-name-part taxon-name-part-type="authority">Bitter</tp:taxon-name-part>
                <tp:taxon-name-part taxon-name-part-type="infraspecific-rank">var.</tp:taxon-name-part>
                <tp:taxon-name-part taxon-name-part-type="variety" reg="sparsiloba">sparsiloba</tp:taxon-name-part>
              </tp:taxon-name><comment>Bitter, Abh. Naturwiss. Vereins Bremen 24 [preprint]: 464. 1919. Type. Indonesia. Java: “G. Tjibodas, Tjampen” [Cibodas], 200 m, <italic>C.A. Backer 4658</italic> (holotype: BO [acc. # BO-1911410]).</comment></tp:nomenclature-citation><tp:nomenclature-citation><tp:taxon-name>
                <tp:taxon-name-part taxon-name-part-type="genus" reg="Lycianthes">Lycianthes</tp:taxon-name-part>
                <tp:taxon-name-part taxon-name-part-type="species" reg="biflora">biflora</tp:taxon-name-part>
                <tp:taxon-name-part taxon-name-part-type="basionym-authority">(Lour.)</tp:taxon-name-part>
                <tp:taxon-name-part taxon-name-part-type="authority">Bitter</tp:taxon-name-part>
                <tp:taxon-name-part taxon-name-part-type="infraspecific-rank">var.</tp:taxon-name-part>
                <tp:taxon-name-part taxon-name-part-type="variety" reg="mollissima">mollissima</tp:taxon-name-part>
              </tp:taxon-name><comment>(Blume) Bitter, Abh. Naturwiss. Vereins Bremen 24 [preprint]: 465. 1919. Type. Based on <tp:taxon-name><tp:taxon-name-part taxon-name-part-type="genus" reg="Solanum">Solanum</tp:taxon-name-part><tp:taxon-name-part taxon-name-part-type="species" reg="mollissimum">mollissimum</tp:taxon-name-part></tp:taxon-name> Blume</comment></tp:nomenclature-citation><tp:nomenclature-citation><tp:taxon-name>
                <tp:taxon-name-part taxon-name-part-type="genus" reg="Lycianthes">Lycianthes</tp:taxon-name-part>
                <tp:taxon-name-part taxon-name-part-type="species" reg="biflora">biflora</tp:taxon-name-part>
                <tp:taxon-name-part taxon-name-part-type="basionym-authority">(Lour.)</tp:taxon-name-part>
                <tp:taxon-name-part taxon-name-part-type="authority">Bitter</tp:taxon-name-part>
                <tp:taxon-name-part taxon-name-part-type="infraspecific-rank">var.</tp:taxon-name-part>
                <tp:taxon-name-part taxon-name-part-type="variety" reg="grandifolia">grandifolia</tp:taxon-name-part>
              </tp:taxon-name><comment>Bitter, Abh. Naturwiss. Vereins Bremen 24 [preprint]: 466. 1919. Type. Myanmar (Burma). “Papun bei Moulmein”, <italic>A. Meebold 17068</italic> (lectotype, designated here: CAL [acc. # 315674]; isolectotype: WRSL [destroyed]).</comment></tp:nomenclature-citation><tp:nomenclature-citation><tp:taxon-name>
                <tp:taxon-name-part taxon-name-part-type="genus" reg="Lycianthes">Lycianthes</tp:taxon-name-part>
                <tp:taxon-name-part taxon-name-part-type="species" reg="biflora">biflora</tp:taxon-name-part>
                <tp:taxon-name-part taxon-name-part-type="basionym-authority">(Lour.)</tp:taxon-name-part>
                <tp:taxon-name-part taxon-name-part-type="authority">Bitter</tp:taxon-name-part>
                <tp:taxon-name-part taxon-name-part-type="infraspecific-rank">var.</tp:taxon-name-part>
                <tp:taxon-name-part taxon-name-part-type="variety" reg="subtusochracea">subtusochracea</tp:taxon-name-part>
              </tp:taxon-name><comment>Bitter, Abh. Naturwiss. Vereins Bremen 24 [preprint]: 466. 1919. Type. China. Yunnan: S of Red River, <italic>A. Henry 13652</italic> (holotype: B [destroyed]; lectotype, designated here: K [K000759409]).</comment></tp:nomenclature-citation><tp:nomenclature-citation><tp:taxon-name>
                <tp:taxon-name-part taxon-name-part-type="genus" reg="Lycianthes">Lycianthes</tp:taxon-name-part>
                <tp:taxon-name-part taxon-name-part-type="species" reg="biflora">biflora</tp:taxon-name-part>
                <tp:taxon-name-part taxon-name-part-type="basionym-authority">(Lour.)</tp:taxon-name-part>
                <tp:taxon-name-part taxon-name-part-type="authority">Bitter</tp:taxon-name-part>
                <tp:taxon-name-part taxon-name-part-type="infraspecific-rank">subsp.</tp:taxon-name-part>
                <tp:taxon-name-part taxon-name-part-type="subspecies" reg="hupehensis">hupehensis</tp:taxon-name-part>
              </tp:taxon-name><comment>Bitter, Abh. Naturwiss. Vereins Bremen 24 [preprint]: 466. 1919. Type. China. Hubei: sin. loc., “Faber in Henry’s Coll. from Centr. China” <italic>A. Henry [Faber] 4304</italic> (lectotype, designated here: W [acc. # 1886-0001758]; isolectotypes: B [destroyed], BM [BM001018849], CAL [acc. # 316326], E [E00426461], GH, K [K000759407], P [P00058798]).</comment></tp:nomenclature-citation><tp:nomenclature-citation><tp:taxon-name>
                <tp:taxon-name-part taxon-name-part-type="genus" reg="Lycianthes">Lycianthes</tp:taxon-name-part>
                <tp:taxon-name-part taxon-name-part-type="species" reg="biflora">biflora</tp:taxon-name-part>
                <tp:taxon-name-part taxon-name-part-type="basionym-authority">(Lour.)</tp:taxon-name-part>
                <tp:taxon-name-part taxon-name-part-type="authority">Bitter</tp:taxon-name-part>
                <tp:taxon-name-part taxon-name-part-type="infraspecific-rank">var.</tp:taxon-name-part>
                <tp:taxon-name-part taxon-name-part-type="variety" reg="velutinella">velutinella</tp:taxon-name-part>
              </tp:taxon-name><comment>Bitter, Abh. Naturwiss. Vereins Bremen 24 [preprint]: 467. 1919. Type. Indonesia. Sulawesi: [Sulawesi Utara] “prov. Minahassa, Urwald bei Biwak Penamarangan bei Kajoevatoe [protologue]”, <italic>S.H. Koorders 18041β</italic> (no herbarium cited; lectotype, designated here: BO [acc.# BO-4324391]; isolectotype: L [L.2859422]).</comment></tp:nomenclature-citation><tp:nomenclature-citation><tp:taxon-name>
                <tp:taxon-name-part taxon-name-part-type="genus" reg="Lycianthes">Lycianthes</tp:taxon-name-part>
                <tp:taxon-name-part taxon-name-part-type="species" reg="biflora">biflora</tp:taxon-name-part>
                <tp:taxon-name-part taxon-name-part-type="basionym-authority">(Lour.)</tp:taxon-name-part>
                <tp:taxon-name-part taxon-name-part-type="authority">Bitter</tp:taxon-name-part>
                <tp:taxon-name-part taxon-name-part-type="infraspecific-rank">subsp.</tp:taxon-name-part>
                <tp:taxon-name-part taxon-name-part-type="subspecies" reg="elongatidens">elongatidens</tp:taxon-name-part>
              </tp:taxon-name><comment>Bitter, Abh. Naturwiss. Vereins Bremen 24 [preprint]: 468. 1919. Type. Indonesia. Sulawesi: [Sulawesi Utara] “Prov. Minahassa, Tomahon [Tomohon], 800 m”, <italic>S.H. Koorders 18038β</italic> (lectotype, designated here: BO [acc. # BO-1990064]; isolectotype: L [L.2859397]).</comment></tp:nomenclature-citation><tp:nomenclature-citation><tp:taxon-name>
                <tp:taxon-name-part taxon-name-part-type="genus" reg="Lycianthes">Lycianthes</tp:taxon-name-part>
                <tp:taxon-name-part taxon-name-part-type="species" reg="macrodon">macrodon</tp:taxon-name-part>
              </tp:taxon-name><comment>(Wall. ex Nees) Bitter, Abh. Naturwiss. Vereins Bremen 24 [preprint]: 468. 1919. Type. Based on <tp:taxon-name><tp:taxon-name-part taxon-name-part-type="genus" reg="Solanum">Solanum</tp:taxon-name-part><tp:taxon-name-part taxon-name-part-type="species" reg="macrodon">macrodon</tp:taxon-name-part></tp:taxon-name> Wall. ex Nees</comment></tp:nomenclature-citation><tp:nomenclature-citation><tp:taxon-name>
                <tp:taxon-name-part taxon-name-part-type="genus" reg="Lycianthes">Lycianthes</tp:taxon-name-part>
                <tp:taxon-name-part taxon-name-part-type="species" reg="macrodon">macrodon</tp:taxon-name-part>
                <tp:taxon-name-part taxon-name-part-type="basionym-authority">(Wall. ex Nees)</tp:taxon-name-part>
                <tp:taxon-name-part taxon-name-part-type="authority">Bitter</tp:taxon-name-part>
                <tp:taxon-name-part taxon-name-part-type="infraspecific-rank">var.</tp:taxon-name-part>
                <tp:taxon-name-part taxon-name-part-type="variety" reg="mollitersetosa">mollitersetosa</tp:taxon-name-part>
              </tp:taxon-name><comment>Bitter, Abh. Naturwiss. Vereins Bremen 24 [preprint]: 470. 1919. Type. India. Sikkim: sin. loc., <italic>T. Anderson 303</italic> (lectotype, designated here: CAL [acc. # 315720]; isolectotype: B [destroyed]).</comment></tp:nomenclature-citation><tp:nomenclature-citation><tp:taxon-name>
                <tp:taxon-name-part taxon-name-part-type="genus" reg="Lycianthes">Lycianthes</tp:taxon-name-part>
                <tp:taxon-name-part taxon-name-part-type="species" reg="macrodon">macrodon</tp:taxon-name-part>
                <tp:taxon-name-part taxon-name-part-type="basionym-authority">(Wall. ex Nees)</tp:taxon-name-part>
                <tp:taxon-name-part taxon-name-part-type="authority">Bitter</tp:taxon-name-part>
                <tp:taxon-name-part taxon-name-part-type="infraspecific-rank">var.</tp:taxon-name-part>
                <tp:taxon-name-part taxon-name-part-type="variety" reg="sikkimensis">sikkimensis</tp:taxon-name-part>
              </tp:taxon-name><comment>Bitter, Abh. Naturwiss. Vereins Bremen 24 [preprint]: 470. 1919. Type. India. Sikkim: Toong, ca. 1,600 m, <italic>A. Meebold 15768</italic> (holotype: WRSL [destroyed], no duplicates found).</comment></tp:nomenclature-citation><tp:nomenclature-citation><tp:taxon-name>
                <tp:taxon-name-part taxon-name-part-type="genus" reg="Lycianthes">Lycianthes</tp:taxon-name-part>
                <tp:taxon-name-part taxon-name-part-type="species" reg="macrodon">macrodon</tp:taxon-name-part>
                <tp:taxon-name-part taxon-name-part-type="basionym-authority">(Wall. ex Nees)</tp:taxon-name-part>
                <tp:taxon-name-part taxon-name-part-type="authority">Bitter</tp:taxon-name-part>
                <tp:taxon-name-part taxon-name-part-type="infraspecific-rank">var.</tp:taxon-name-part>
                <tp:taxon-name-part taxon-name-part-type="variety" reg="manipurensis">manipurensis</tp:taxon-name-part>
              </tp:taxon-name><comment>Bitter, Abh. Naturwiss. Vereins Bremen 24 [preprint]: 470. 1919. Type. India. Manipur: Ukrul Nagab, ca. 1,900 m, Dec 1907, <italic>A. Meebold 6906</italic> (holotype: WRSL [destroyed]; lectotype, designated here: CAL [no acc. #]).</comment></tp:nomenclature-citation><tp:nomenclature-citation><tp:taxon-name>
                <tp:taxon-name-part taxon-name-part-type="genus" reg="Lycianthes">Lycianthes</tp:taxon-name-part>
                <tp:taxon-name-part taxon-name-part-type="species" reg="denticulata">denticulata</tp:taxon-name-part>
              </tp:taxon-name><comment>(Blume) Bitter, Abh. Naturwiss. Vereins Bremen 24 [preprint]: 473. 1919. Type. Based on <tp:taxon-name><tp:taxon-name-part taxon-name-part-type="genus" reg="Solanum">Solanum</tp:taxon-name-part><tp:taxon-name-part taxon-name-part-type="species" reg="denticulatum">denticulatum</tp:taxon-name-part></tp:taxon-name> Blume</comment></tp:nomenclature-citation><tp:nomenclature-citation><tp:taxon-name>
                <tp:taxon-name-part taxon-name-part-type="genus" reg="Lycianthes">Lycianthes</tp:taxon-name-part>
                <tp:taxon-name-part taxon-name-part-type="species" reg="biflora">biflora</tp:taxon-name-part>
                <tp:taxon-name-part taxon-name-part-type="basionym-authority">(Lour.)</tp:taxon-name-part>
                <tp:taxon-name-part taxon-name-part-type="authority">Bitter</tp:taxon-name-part>
                <tp:taxon-name-part taxon-name-part-type="infraspecific-rank">subsp.</tp:taxon-name-part>
                <tp:taxon-name-part taxon-name-part-type="subspecies" reg="yunnanensis">yunnanensis</tp:taxon-name-part>
              </tp:taxon-name><comment>Bitter, Repert. Spec. Nov. Regni Veg. 18: 319. 1922. Type. China. Yunnan: Mengtze, 1,570 m, <italic>A. Henry 9160</italic> (holotype: B [destroyed]; lectotype, designated here: K [K000922382]; isolectotypes: A [00619929], E [E00426448], US [02840689, acc. # 456785]).</comment></tp:nomenclature-citation><tp:nomenclature-citation><tp:taxon-name>
                <tp:taxon-name-part taxon-name-part-type="genus" reg="Lycianthes">Lycianthes</tp:taxon-name-part>
                <tp:taxon-name-part taxon-name-part-type="species" reg="macrodon">macrodon</tp:taxon-name-part>
                <tp:taxon-name-part taxon-name-part-type="basionym-authority">(Wall. ex Nees)</tp:taxon-name-part>
                <tp:taxon-name-part taxon-name-part-type="authority">Bitter</tp:taxon-name-part>
                <tp:taxon-name-part taxon-name-part-type="infraspecific-rank">var.</tp:taxon-name-part>
                <tp:taxon-name-part taxon-name-part-type="variety" reg="longifrons">longifrons</tp:taxon-name-part>
              </tp:taxon-name><comment>Bitter, Repert. Spec. Nov. Regni Veg. 18: 319. 1922. Type. India. Meghalaya: Birch Hill near Darjeeling, 2,200 m, 7 Nov 1896, H. Hallier s.n. (holotype: M [M-0166005]; isotype: CAL [no acc. #]).</comment></tp:nomenclature-citation><tp:nomenclature-citation><tp:taxon-name>
                <tp:taxon-name-part taxon-name-part-type="genus" reg="Solanum">Solanum</tp:taxon-name-part>
                <tp:taxon-name-part taxon-name-part-type="species" reg="boninensis">boninensis</tp:taxon-name-part>
              </tp:taxon-name><comment>Nakai ex Tuyama, Bot. Mag. (Tokyo) 50: 132, f. 27. 1936. Type. Japan. Ryuku Islands: Ins. Titizima [protologue, on label as “Bonin: Chichigima”], 8 Jul 1920, T. Nakai s.n. (holotype: TI [TI 00043095]).</comment></tp:nomenclature-citation><tp:nomenclature-citation><tp:taxon-name>
                <tp:taxon-name-part taxon-name-part-type="genus" reg="Solanum">Solanum</tp:taxon-name-part>
                <tp:taxon-name-part taxon-name-part-type="species" reg="biflorum">biflorum</tp:taxon-name-part>
                <tp:taxon-name-part taxon-name-part-type="authority">Lour.</tp:taxon-name-part>
                <tp:taxon-name-part taxon-name-part-type="infraspecific-rank">var.</tp:taxon-name-part>
                <tp:taxon-name-part taxon-name-part-type="variety" reg="glabrum">glabrum</tp:taxon-name-part>
              </tp:taxon-name><comment>Koidz. ex Hatus., J. Geobot. 17: 49. 1969. Type. Japan. Ryuku Islands: along the Kuira River, Isl. Iriomote, 6 Aug 1968, T. Narita s.n. (no herbarium cited in protologue; lectotype, designated here: KAG [acc. # 163736]; isolectotype: US [02840676, no accession number]).</comment></tp:nomenclature-citation><tp:nomenclature-citation><tp:taxon-name>
                <tp:taxon-name-part taxon-name-part-type="genus" reg="Solanum">Solanum</tp:taxon-name-part>
                <tp:taxon-name-part taxon-name-part-type="species" reg="biflorum">biflorum</tp:taxon-name-part>
                <tp:taxon-name-part taxon-name-part-type="authority">Lour.</tp:taxon-name-part>
                <tp:taxon-name-part taxon-name-part-type="infraspecific-rank">var.</tp:taxon-name-part>
                <tp:taxon-name-part taxon-name-part-type="variety" reg="kotoense">kotoense</tp:taxon-name-part>
              </tp:taxon-name><comment>Y.C.Liu &amp; C.H.Ou, Quart. J. Chin. Forest. 7(4): 151. 1974, as ‘<tp:taxon-name><tp:taxon-name-part taxon-name-part-type="genus" reg="Solanum"/><tp:taxon-name-part taxon-name-part-type="species" reg="kotoensis">kotoensis</tp:taxon-name-part></tp:taxon-name>’. Type. Taiwan. “Botel Tobago, low altitudes” [=Orchid Island], 7 Aug 1932, T. Sato s.n. (holotype: TAI [n.v.]).</comment></tp:nomenclature-citation><tp:nomenclature-citation><tp:taxon-name>
                <tp:taxon-name-part taxon-name-part-type="genus" reg="Lycianthes">Lycianthes</tp:taxon-name-part>
                <tp:taxon-name-part taxon-name-part-type="species" reg="biflora">biflora</tp:taxon-name-part>
                <tp:taxon-name-part taxon-name-part-type="basionym-authority">(Lour.)</tp:taxon-name-part>
                <tp:taxon-name-part taxon-name-part-type="authority">Bitter</tp:taxon-name-part>
                <tp:taxon-name-part taxon-name-part-type="infraspecific-rank">subsp.</tp:taxon-name-part>
                <tp:taxon-name-part taxon-name-part-type="subspecies" reg="macrodon">macrodon</tp:taxon-name-part>
              </tp:taxon-name><comment>(Nees) Deb, Bot. J. Linn. Soc. 76: 293. 1978. Type. Based on <tp:taxon-name><tp:taxon-name-part taxon-name-part-type="genus" reg="Solanum">Solanum</tp:taxon-name-part><tp:taxon-name-part taxon-name-part-type="species" reg="macrodon">macrodon</tp:taxon-name-part></tp:taxon-name> Nees</comment></tp:nomenclature-citation><tp:nomenclature-citation><tp:taxon-name>
                <tp:taxon-name-part taxon-name-part-type="genus" reg="Lycianthes">Lycianthes</tp:taxon-name-part>
                <tp:taxon-name-part taxon-name-part-type="species" reg="hupehensis">hupehensis</tp:taxon-name-part>
              </tp:taxon-name><comment>(Bitter) C.Y.Wu &amp; S.C.Huang, Acta Phytotax. Sin. 16(2): 77. 1978. Type. Based on <tp:taxon-name><tp:taxon-name-part taxon-name-part-type="genus" reg="Lycianthes">Lycianthes</tp:taxon-name-part><tp:taxon-name-part taxon-name-part-type="species" reg="biflora">biflora</tp:taxon-name-part><tp:taxon-name-part taxon-name-part-type="authority">Lour.</tp:taxon-name-part><tp:taxon-name-part taxon-name-part-type="infraspecific-rank">subsp.</tp:taxon-name-part><tp:taxon-name-part taxon-name-part-type="subspecies" reg="hupehensis">hupehensis</tp:taxon-name-part></tp:taxon-name> Bitter</comment></tp:nomenclature-citation><tp:nomenclature-citation><tp:taxon-name>
                <tp:taxon-name-part taxon-name-part-type="genus" reg="Lycianthes">Lycianthes</tp:taxon-name-part>
                <tp:taxon-name-part taxon-name-part-type="species" reg="yunnanensis">yunnanensis</tp:taxon-name-part>
              </tp:taxon-name><comment>(Bitter) C.Y.Wu &amp; S.C.Huang, Acta Phytotax. Sin. 16(2): 77. 1978. Type. Based on <tp:taxon-name><tp:taxon-name-part taxon-name-part-type="genus" reg="Lycianthes">Lycianthes</tp:taxon-name-part><tp:taxon-name-part taxon-name-part-type="species" reg="biflora">biflora</tp:taxon-name-part><tp:taxon-name-part taxon-name-part-type="authority">Lour.</tp:taxon-name-part><tp:taxon-name-part taxon-name-part-type="infraspecific-rank">subsp.</tp:taxon-name-part><tp:taxon-name-part taxon-name-part-type="subspecies" reg="yunnanensis">yunnanensis</tp:taxon-name-part></tp:taxon-name> Bitter</comment></tp:nomenclature-citation><tp:nomenclature-citation><tp:taxon-name>
                <tp:taxon-name-part taxon-name-part-type="genus" reg="Lycianthes">Lycianthes</tp:taxon-name-part>
                <tp:taxon-name-part taxon-name-part-type="species" reg="laevis">laevis</tp:taxon-name-part>
                <tp:taxon-name-part taxon-name-part-type="basionym-authority">(Dunal)</tp:taxon-name-part>
                <tp:taxon-name-part taxon-name-part-type="authority">Bitter</tp:taxon-name-part>
                <tp:taxon-name-part taxon-name-part-type="infraspecific-rank">var.</tp:taxon-name-part>
                <tp:taxon-name-part taxon-name-part-type="variety" reg="kotoensis">kotoensis</tp:taxon-name-part>
              </tp:taxon-name><comment>(Y.C.Liu &amp; C.H.Ou) T.Yamaz., Fl. Japan 193. 1993. Type. Based on <tp:taxon-name><tp:taxon-name-part taxon-name-part-type="genus" reg="Solanum">Solanum</tp:taxon-name-part><tp:taxon-name-part taxon-name-part-type="species" reg="biflorum">biflorum</tp:taxon-name-part><tp:taxon-name-part taxon-name-part-type="authority">Lour.</tp:taxon-name-part><tp:taxon-name-part taxon-name-part-type="infraspecific-rank">var.</tp:taxon-name-part><tp:taxon-name-part taxon-name-part-type="variety" reg="kotoense">kotoense</tp:taxon-name-part></tp:taxon-name> Y.C.Liu &amp; C.H.Ou</comment></tp:nomenclature-citation><tp:nomenclature-citation><tp:taxon-name>
                <tp:taxon-name-part taxon-name-part-type="genus" reg="Solanum">Solanum</tp:taxon-name-part>
                <tp:taxon-name-part taxon-name-part-type="species" reg="chingchunense">chingchunense</tp:taxon-name-part>
              </tp:taxon-name><comment>S.S.Ying, New Taxa New Names 6(2): 311. 2023, as “<italic>chingchunensis</italic>”. Type. Taiwan. Hsinchu County: Wufeng Township, Chingchun, 550 m, 16 May 2023, S. S. Ying s.n. (holotype: NTUF [acc. # 112-073]).</comment></tp:nomenclature-citation></tp:nomenclature-citation-list></tp:nomenclature><tp:treatment-sec sec-type="material" id="SECID0E46AK"><title>Type.</title><p>Based on <italic><tp:taxon-name><tp:taxon-name-part taxon-name-part-type="genus" reg="Solanum">Solanum</tp:taxon-name-part><tp:taxon-name-part taxon-name-part-type="species" reg="biflorum">biflorum</tp:taxon-name-part></tp:taxon-name></italic> Lour.</p></tp:treatment-sec><tp:treatment-sec sec-type="description" id="SECID0EOABK"><title>Description.</title><p>Small shrubs or herbs, 0.5–1.5 m tall, sometimes described as a vine or scrambler; stems terete, sparsely to densely pubescent with a mixture of transparent simple and/or forked or dendritic 3–10-celled uniseriate trichomes to 2 mm long, the dendritic trichomes antler-like or merely forked; new growth sparsely to densely pubescent with simple and dendritic trichomes like those of the stems, in plants with sparse pubescence the trichomes mostly confined to the leaf veins; bark of older stems pale brown, somewhat glabrescent. Sympodial units difoliate, the leaves geminate, the leaves of pair usually differing in size but usually not in shape. Leaves simple; blades of major leaves 3–17 cm long, 2–8 cm wide, ovate to elliptic or occasionally narrowly elliptic (e.g., <italic>Chai 337360</italic>) or broadly ovate (e.g., <italic>Bodinier 799</italic>), usually widest in the lower half but occasionally near the middle, somewhat discolorous or occasionally strikingly so (plants previously identified as var. <tp:taxon-name><tp:taxon-name-part taxon-name-part-type="genus" reg="Lycianthes"/><tp:taxon-name-part taxon-name-part-type="species" reg="biflorum"/><tp:taxon-name-part taxon-name-part-type="variety" reg="subtusochracea">subtusochracea</tp:taxon-name-part></tp:taxon-name>), membranous, the leaves usually larger on lower branches; adaxial surfaces almost glabrous to evenly and moderately pubescent with transparent mixed simple and dendritic trichomes like those of the stems, these much denser along the veins; abaxial surfaces sparsely to moderately pubescent with the same trichomes as those of the adaxial surfaces, but the pubescence denser, markedly so on more distal leaves; principal veins 4–6 pairs, sparsely to densely pubescent, often drying yellow on both surfaces; base attenuate or occasionally abruptly attenuate, markedly decurrent onto the petiole; margins entire, markedly ciliate with transparent mixed simple and/or dendritic trichomes like those of the leaf surfaces; apex abruptly acuminate or acuminate; petiole 0.5–2.5 cm long, winged from the decurrent leaf bases, sparsely to densely pubescent like the stems and leaves; blades of minor leaves 1–5 cm long, 0.9–3 cm wide, shape, texture and pubescence like that of the majors; base attenuate onto the petiole; margins entire, ciliate; apex abruptly acuminate or acuminate; petiole 0.4–1(2.5) cm long, pubescent like the stems and leaves. Inflorescences axillary fascicles of (1)2–6 flowers, usually only one open at a time, sparsely to densely pubescent with mixed simple and dendritic trichomes like the stems; pedicels at anthesis 0.9–1.2 cm long, ca. 0.75 mm in diameter at the base, ca. 1.5 mm in diameter at the apex, nodding and the flowers borne below the leaves, sparsely to densely pubescent with transparent mixed simple and/or dendritic uniseriate like those of the stems and leaves, articulated at the base; pedicel scars tightly packed in the leaf axils. Buds elliptic, the corolla strongly exserted from the calyx tube before anthesis, the calyx appendages clasping the buds. Flowers 5-merous, apparently all cosexual. Calyx tube 2–3 mm long, 2.5–3.5 mm in diameter, obconical to openly cup-shaped, sparsely to densely pubescent like the stems and pedicels, with 10(12) linear awl-like appendages 1–9.5 mm long at anthesis, variable in length between plants and populations, the appendages emerging at the rim, pubescent like the rest of the calyx. Corolla 1.4–1.8 cm in diameter, white or lavender or purple, with a green central area, sometimes appearing as two green dots at the base of each lobe, stellate, lobed nearly to the base, interpetalar tissue absent or a thin edge on the lobes, the lobes 4–6 mm long, ca. 3 mm wide, spreading or slightly reflexed, membranous, adaxially glabrous, densely puberulent/papillate in the distal half abaxially, the tips and margins densely papillate. Stamens equal; filament tube minute; free portion of the filaments 0.5–1 mm long, glabrous; anthers 2.5–4.5 mm long, 1–1.5 mm wide, ellipsoid, the tips slightly pointed to a sharp beak to 0.5 mm long (the tips often drying paler than the rest of the anther), yellow, glabrous or variously pubescent with simple uniseriate trichomes to 0.2 mm long, these along the thecae edges or over the entire anther (e.g., <italic>Cuong 417</italic>), poricidal at the tips, the pores tear-drop shaped, distally directed, lengthening to slits with age. Ovary conical, glabrous; style 4.5–6 mm long, straight, glabrous; stigma small-capitate, the surfaces minutely papillate. Fruit a globose berry, 1–1.5 cm in diameter, bright red when ripe, changing from green to orange to red through development, the pericarp glabrous, thin, shiny and transparent; fruiting pedicels 1–1.8 cm long, ca. 1 mm in diameter at the base, ca. 1.5 mm in diameter at the apex, green, not markedly woody, erect with the fruits borne above the leaves; fruiting calyx a flat plate beneath the fruit, the calyx appendages elongating to ca. 2 times their length in flower, spreading and forming a star under the berry. Seeds 100+ per berry, 1.5–2 mm long, 1–1.5 mm wide, flattened and prismatically irregularly tear-drop shaped, straw-yellow, the surfaces deeply pitted, the testal cells sinuate in outline, prominent “hairy” testal cell walls absent. Stone cells absent. Chromosome number: n = 24 (<xref ref-type="bibr" rid="B123">Symon 1985</xref>; based on <italic>Kairo &amp; Symon 10652</italic> from Papua New Guinea).</p></tp:treatment-sec><tp:treatment-sec sec-type="distribution" id="SECID0EPBBK"><title>Distribution</title><p><bold>(Fig. <xref ref-type="fig" rid="F9">9</xref>).</bold><italic><tp:taxon-name><tp:taxon-name-part taxon-name-part-type="genus" reg="Lycianthes">Lycianthes</tp:taxon-name-part><tp:taxon-name-part taxon-name-part-type="species" reg="biflora">biflora</tp:taxon-name-part></tp:taxon-name></italic> is widely distributed and very common; it occurs in Australia [Christmas Island only], Bangladesh, Bhutan, Brunei Darussalam, Cambodia, China, India, Indonesia, Japan, Laos, Malaysia, Myanmar (Burma), Nepal, Papua New Guinea, Philippines, Singapore, Taiwan, Thailand, Timor Leste and Vietnam.</p><fig id="F8" position="float" orientation="portrait"><object-id xmlns:xlink="http://www.w3.org/1999/xlink" content-type="doi" xlink:type="simple">10.3897/phytokeys.245.121988.figure8</object-id><object-id xmlns:xlink="http://www.w3.org/1999/xlink" content-type="arpha" xlink:type="simple">9968C2AE-6DE6-58D3-BF9B-A365C700E0E7</object-id><label>Figure 8.</label><caption><p><italic><tp:taxon-name><tp:taxon-name-part taxon-name-part-type="genus" reg="Lycianthes">Lycianthes</tp:taxon-name-part><tp:taxon-name-part taxon-name-part-type="species" reg="biflora">biflora</tp:taxon-name-part></tp:taxon-name></italic> (Lour.) Bitter herbarium specimen. China. Yunnan, <italic>Forrest 8650</italic> (BM001018846). Courtesy of the Trustees of the Natural History Museum, London, reproduced with permission.</p></caption><graphic xmlns:xlink="http://www.w3.org/1999/xlink" xlink:href="phytokeys-245-001_article-121988__-g008.jpg" position="float" orientation="portrait" xlink:type="simple" id="oo_1103801.jpg"><uri content-type="original_file" xlink:type="simple">https://binary.pensoft.net/fig/1103801</uri></graphic></fig><fig id="F9" position="float" orientation="portrait"><object-id xmlns:xlink="http://www.w3.org/1999/xlink" content-type="doi" xlink:type="simple">10.3897/phytokeys.245.121988.figure9</object-id><object-id xmlns:xlink="http://www.w3.org/1999/xlink" content-type="arpha" xlink:type="simple">F3D40E25-2F8C-5EF1-91B9-51A8A7CC3F7B</object-id><label>Figure 9.</label><caption><p>Distribution of <italic><tp:taxon-name><tp:taxon-name-part taxon-name-part-type="genus" reg="Lycianthes">Lycianthes</tp:taxon-name-part><tp:taxon-name-part taxon-name-part-type="species" reg="biflora">biflora</tp:taxon-name-part></tp:taxon-name></italic>.</p></caption><graphic xmlns:xlink="http://www.w3.org/1999/xlink" xlink:href="phytokeys-245-001_article-121988__-g009.jpg" position="float" orientation="portrait" xlink:type="simple" id="oo_1103802.jpg"><uri content-type="original_file" xlink:type="simple">https://binary.pensoft.net/fig/1103802</uri></graphic></fig></tp:treatment-sec><tp:treatment-sec sec-type="ecology" id="SECID0EZDBK"><title>Ecology and habitat.</title><p><italic><tp:taxon-name><tp:taxon-name-part taxon-name-part-type="genus" reg="Lycianthes">Lycianthes</tp:taxon-name-part><tp:taxon-name-part taxon-name-part-type="species" reg="biflora">biflora</tp:taxon-name-part></tp:taxon-name></italic> grows in a wide variety of mostly disturbed habitats, in evergreen broadleaf or semi-evergreen broadleaf forests or in dry areas along roads and paths, from sea level to 2,300 m elevation. Most collections in the southern part of its range are from below 2,000 m elevation, but in the Himalaya it can grow at higher elevations.</p></tp:treatment-sec><tp:treatment-sec sec-type="Common names" id="SECID0EKEBK"><title>Common names.</title><p>China. da chi hong si xian (as <italic><tp:taxon-name><tp:taxon-name-part taxon-name-part-type="genus" reg="Lycianthes">L.</tp:taxon-name-part><tp:taxon-name-part taxon-name-part-type="species" reg="macrodon">macrodon</tp:taxon-name-part></tp:taxon-name></italic>), dian hong si xian (as. <italic><tp:taxon-name><tp:taxon-name-part taxon-name-part-type="genus" reg="Lycianthes">L.</tp:taxon-name-part><tp:taxon-name-part taxon-name-part-type="species" reg="yunnanensis">yunnanensis</tp:taxon-name-part></tp:taxon-name></italic>), e hong si xian (as. <italic><tp:taxon-name><tp:taxon-name-part taxon-name-part-type="genus" reg="Lycianthes">L.</tp:taxon-name-part><tp:taxon-name-part taxon-name-part-type="species" reg="hupehensis">hupehensis</tp:taxon-name-part></tp:taxon-name></italic>), hong si xian (<xref ref-type="bibr" rid="B134">Zhang et al. 1994</xref>); Guangdong: chicken eye clear, kai ngan ts’ing (<italic>Lingnan University Herbarium 12648</italic>); Hainan: shan nau kwo (<italic>McClure 9600</italic>). India. malum pavadam (<italic>Wight 1569</italic>); Sikkim: kolimbe (Lepcha language, <italic>Srivastava 10301</italic>). Indonesia. Sulawesi: lewa-lewsa-koelo, kamoeti (Totemboan language, <xref ref-type="bibr" rid="B75">Koorders 1898</xref>, as <italic><tp:taxon-name><tp:taxon-name-part taxon-name-part-type="genus" reg="Solanum">S.</tp:taxon-name-part><tp:taxon-name-part taxon-name-part-type="species" reg="denticulatum">denticulatum</tp:taxon-name-part></tp:taxon-name></italic>), kalekamates (Tonsawant language, <xref ref-type="bibr" rid="B75">Koorders 1898</xref>, as. <italic><tp:taxon-name><tp:taxon-name-part taxon-name-part-type="genus" reg="Solanum">S.</tp:taxon-name-part><tp:taxon-name-part taxon-name-part-type="species" reg="denticulatum">denticulatum</tp:taxon-name-part></tp:taxon-name></italic>), tahakkok, tohokok (Tombulu language, <italic>Koorders 18308</italic>), tampai (<italic>Johansson 143</italic>), wewelesan, wewelesan-in-taloen (Tombolu language, <xref ref-type="bibr" rid="B75">Koorders 1898</xref>, as <italic><tp:taxon-name><tp:taxon-name-part taxon-name-part-type="genus" reg="Solanum">S.</tp:taxon-name-part><tp:taxon-name-part taxon-name-part-type="species" reg="denticulatum">denticulatum</tp:taxon-name-part></tp:taxon-name></italic>); Sumatra: akikaoe poga (<italic>si Boeea 10780</italic>), so haboe haboe (<italic>si Boeea 10242</italic>), si marpoga poga (<italic>si Boeea 19071</italic>), poga oetan (<italic>si Boeea 10418</italic>), poga (<italic>si Boeea 6619</italic>), poga poga (<italic>si Boeea 8469</italic>, <italic>8765</italic>, <italic>9034</italic>). Japan. Ryuku Islands: mejiro-hondzuki (<italic>Amano 6961</italic>). Malaysia. Sabah: lapak puru (Dusun language, <italic>Bakia 612</italic>), tensisiah (Dusun language, <italic>Giking 236</italic>), tutan (<italic>Amin 93928</italic>, Bundu Tutan language, <italic>Aban Gibot 66986</italic>), tutan geuton (Dusun language, <italic>Surunda 100</italic>), tutan puru (Dusun language, <italic>Soibeh 789</italic>); Sarawak: kerid pait (Kelabit language, <italic>Christensen 71</italic>), mata antu sebayan (Iban language, <italic>Ashton 19162</italic>), munting eja (<italic>Yii 70379</italic>). Nepal. banbi (<italic>Mananduar 6805</italic>). Philippines. Mindanao: beganbagan (Manobo language, <italic>Elmer 13881</italic>). Thailand. Central: ma wenj pa (<italic>Put Phraisurind 156</italic>). Vietnam. cà ngủ cuống to (as <italic><tp:taxon-name><tp:taxon-name-part taxon-name-part-type="genus" reg="Lycianthes">L.</tp:taxon-name-part><tp:taxon-name-part taxon-name-part-type="species" reg="macrodon">macrodon</tp:taxon-name-part></tp:taxon-name></italic>), cà ngủ (<xref ref-type="bibr" rid="B60">Hop 2017</xref>).</p></tp:treatment-sec><tp:treatment-sec sec-type="Preliminary conservation assessment" id="SECID0EHJBK"><title>Preliminary conservation assessment</title><p><bold>(<xref ref-type="bibr" rid="B64">IUCN 2020</xref>).</bold><abbrev xmlns:xlink="http://www.w3.org/1999/xlink" xlink:title="Extent of Occurrence" id="ABBRID0EUJBK" xlink:type="simple">EOO</abbrev> (26,990,176 km<sup>2</sup> - <abbrev xmlns:xlink="http://www.w3.org/1999/xlink" xlink:title="Least Concern" id="ABBRID0E1JBK" xlink:type="simple">LC</abbrev>); <abbrev xmlns:xlink="http://www.w3.org/1999/xlink" xlink:title="Area of Occurrence" id="ABBRID0E5JBK" xlink:type="simple">AOO</abbrev> (1,684 km<sup>2</sup> - VU). <italic><tp:taxon-name><tp:taxon-name-part taxon-name-part-type="genus" reg="Lycianthes">Lycianthes</tp:taxon-name-part><tp:taxon-name-part taxon-name-part-type="species" reg="biflora">biflora</tp:taxon-name-part></tp:taxon-name></italic> is a weedy species known from more than five localities and is very widely distributed in the region. Throughout the range it is known from protected areas (e.g., Halimun National Park on Java, Lore Lindu National Park on Sulawesi, Indonesia; Iriomote National Park on Okinawa, Japan). The assessment of Vulnerable (VU) based on <abbrev xmlns:xlink="http://www.w3.org/1999/xlink" xlink:title="Area of Occurrence" id="ABBRID0EPKBK" xlink:type="simple">AOO</abbrev> is likely due to collecting bias, but also due to the island nature of the distribution. I therefore assign it a preliminary status of Least Concern (<abbrev xmlns:xlink="http://www.w3.org/1999/xlink" xlink:title="Least Concern" id="ABBRID0ETKBK" xlink:type="simple">LC</abbrev>).</p></tp:treatment-sec><tp:treatment-sec sec-type="discussion" id="SECID0EXKBK"><title>Discussion.</title><p><italic><tp:taxon-name><tp:taxon-name-part taxon-name-part-type="genus" reg="Lycianthes">Lycianthes</tp:taxon-name-part><tp:taxon-name-part taxon-name-part-type="species" reg="biflora">biflora</tp:taxon-name-part></tp:taxon-name></italic> is a name that has been widely used for shrubby <italic><tp:taxon-name><tp:taxon-name-part taxon-name-part-type="genus" reg="Lycianthes">Lycianthes</tp:taxon-name-part></tp:taxon-name></italic> in tropical Asia. As discussed in the Introduction, <xref ref-type="bibr" rid="B12">Bitter (1919)</xref> characterised it as an “Overall species” (“Geasamart”) and split it into a multitude of infraspecific taxa, all of which are here recognised in synonymy. Most of these were distinguished based on geography or on pubescence variation, but examination of specimens from across the range show no real boundaries or diagnostic differences, something Bitter himself recognised was likely to occur with more material (<xref ref-type="bibr" rid="B12">Bitter 1919</xref>: 461).</p><p><italic><tp:taxon-name><tp:taxon-name-part taxon-name-part-type="genus" reg="Lycianthes">Lycianthes</tp:taxon-name-part><tp:taxon-name-part taxon-name-part-type="species" reg="biflora">biflora</tp:taxon-name-part></tp:taxon-name></italic> is very similar to <italic><tp:taxon-name><tp:taxon-name-part taxon-name-part-type="genus" reg="Lycianthes">L.</tp:taxon-name-part><tp:taxon-name-part taxon-name-part-type="species" reg="schizocalyx">schizocalyx</tp:taxon-name-part></tp:taxon-name></italic>, which also has 10 linear to subulate calyx appendages (Fig. <xref ref-type="fig" rid="F3">3A, E</xref>). The appendages in <italic><tp:taxon-name><tp:taxon-name-part taxon-name-part-type="genus" reg="Lycianthes">L.</tp:taxon-name-part><tp:taxon-name-part taxon-name-part-type="species" reg="biflora">biflora</tp:taxon-name-part></tp:taxon-name></italic> are all the same length in a single flower and arise from the edge of the calyx tube (Fig. <xref ref-type="fig" rid="F3">3A</xref>), leaving no hyaline rim above their emergence. The appendages of <italic><tp:taxon-name><tp:taxon-name-part taxon-name-part-type="genus" reg="Lycianthes">L.</tp:taxon-name-part><tp:taxon-name-part taxon-name-part-type="species" reg="schizocalyx">schizocalyx</tp:taxon-name-part></tp:taxon-name></italic>, in contrast are usually of variable length in a flower and at least some of them arise from below the edge of the tube, leaving a hyaline rim. The calyx appendages in <italic><tp:taxon-name><tp:taxon-name-part taxon-name-part-type="genus" reg="Lycianthes">L.</tp:taxon-name-part><tp:taxon-name-part taxon-name-part-type="species" reg="biflora">biflora</tp:taxon-name-part></tp:taxon-name></italic> vary in length in individual plants and populations across the range (see Fig. <xref ref-type="fig" rid="F5">5B, C</xref>); plants from northern India with longer calyx appendages have been called <italic><tp:taxon-name><tp:taxon-name-part taxon-name-part-type="genus" reg="Lycianthes">L.</tp:taxon-name-part><tp:taxon-name-part taxon-name-part-type="species" reg="macrodon">macrodon</tp:taxon-name-part></tp:taxon-name></italic>. The flowering pedicels of <italic><tp:taxon-name><tp:taxon-name-part taxon-name-part-type="genus" reg="Lycianthes">L.</tp:taxon-name-part><tp:taxon-name-part taxon-name-part-type="species" reg="biflora">biflora</tp:taxon-name-part></tp:taxon-name></italic> are 0.9–1.2 cm long, whereas those of <italic><tp:taxon-name><tp:taxon-name-part taxon-name-part-type="genus" reg="Lycianthes">L.</tp:taxon-name-part><tp:taxon-name-part taxon-name-part-type="species" reg="schizocalyx">schizocalyx</tp:taxon-name-part></tp:taxon-name></italic> are (1)2–3 cm long; individual specimens can sometimes be difficult to distinguish using this single character. It may also be that the species hybridise where they co-occur (i.e., places like Mount Kinabalu in Sabah, Malaysia). <italic><tp:taxon-name><tp:taxon-name-part taxon-name-part-type="genus" reg="Lycianthes">Lycianthes</tp:taxon-name-part><tp:taxon-name-part taxon-name-part-type="species" reg="shunningensis">shunningensis</tp:taxon-name-part></tp:taxon-name></italic> is also a shrubby species with 10 calyx appendages, but these arise from well below the edge of the calyx tube and are distinctly turned downwards, especially in fruit (Fig. <xref ref-type="fig" rid="F5">5F</xref>). <italic><tp:taxon-name><tp:taxon-name-part taxon-name-part-type="genus" reg="Lycianthes">Lycianthes</tp:taxon-name-part><tp:taxon-name-part taxon-name-part-type="species" reg="biflora">biflora</tp:taxon-name-part></tp:taxon-name></italic> collections made from young plants can be difficult to distinguish from <italic><tp:taxon-name><tp:taxon-name-part taxon-name-part-type="genus" reg="Lycianthes">L.</tp:taxon-name-part><tp:taxon-name-part taxon-name-part-type="species" reg="lysimachioides">lysimachioides</tp:taxon-name-part></tp:taxon-name></italic>, but that species is a creeping or scandent herb, has a single flower per fascicle (only rarely more) and larger flowers (corolla 1.8–3 cm versus 1.4–1.8 cm in diameter in <italic><tp:taxon-name><tp:taxon-name-part taxon-name-part-type="genus" reg="Lycianthes">L.</tp:taxon-name-part><tp:taxon-name-part taxon-name-part-type="species" reg="biflora">biflora</tp:taxon-name-part></tp:taxon-name></italic>).</p><p>Pubescence in <italic><tp:taxon-name><tp:taxon-name-part taxon-name-part-type="genus" reg="Lycianthes">L.</tp:taxon-name-part><tp:taxon-name-part taxon-name-part-type="species" reg="biflora">biflora</tp:taxon-name-part></tp:taxon-name></italic> is remarkably variable; individual plants range from almost completely glabrous or with a few scattered simple uniseriate trichomes to densely pubescent. Densely pubescent individuals are found throughout the species range and have been called var. <tp:taxon-name><tp:taxon-name-part taxon-name-part-type="genus" reg="Lycianthes"/><tp:taxon-name-part taxon-name-part-type="species" reg="biflora"/><tp:taxon-name-part taxon-name-part-type="variety" reg="mollissima">mollissima</tp:taxon-name-part></tp:taxon-name>. Trichomes are either simple and uniseriate, often as many as 10 to 15 cells long, or variously branched. Branched trichomes in <italic><tp:taxon-name><tp:taxon-name-part taxon-name-part-type="genus" reg="Lycianthes">L.</tp:taxon-name-part><tp:taxon-name-part taxon-name-part-type="species" reg="biflora">biflora</tp:taxon-name-part></tp:taxon-name></italic> usually bear only a few 1–2-celled branches but can be antler-like with many branches or merely forked (with a single branch). Density of pubescence is not a predictor of whether or not trichomes will be branched, and often a given plant will only have a few branched or forked trichomes with very short branches amidst denser simple uniseriate pubescence. Notations of glandular trichomes on some herbarium specimens are mistaken identification of fungal sporing bodies; I have seen no glandular trichomes in the specimens I have examined.</p><p>The anthers of some specimens of <italic><tp:taxon-name><tp:taxon-name-part taxon-name-part-type="genus" reg="Lycianthes">L.</tp:taxon-name-part><tp:taxon-name-part taxon-name-part-type="species" reg="biflora">biflora</tp:taxon-name-part></tp:taxon-name></italic> are pubescent, with simple uniseriate trichomes along the dehiscence zone (e.g., <italic>Forrest 24674</italic> from Yunnan; <italic>Chun 41918</italic> from Hong Kong in China) or over the entire anther surface (e.g., <italic>Cuong 417</italic> from Vietnam). These hairs are reminiscent to those found in members of the Tomato clade of <italic><tp:taxon-name><tp:taxon-name-part taxon-name-part-type="genus" reg="Solanum">Solanum</tp:taxon-name-part></tp:taxon-name></italic> (<xref ref-type="bibr" rid="B103">Peralta et al. 2008</xref>), that hold the anthers together in a connivent structure that aids pollination. This would be an interesting species in which to investigate the genetic basis of the anther cone as has been done in <italic><tp:taxon-name><tp:taxon-name-part taxon-name-part-type="genus" reg="Solanum">Solanum</tp:taxon-name-part></tp:taxon-name></italic> (<xref ref-type="bibr" rid="B53">Glover et al. 2004</xref>).</p><p>In India, very pubescent individuals of <italic><tp:taxon-name><tp:taxon-name-part taxon-name-part-type="genus" reg="Lycianthes">L.</tp:taxon-name-part><tp:taxon-name-part taxon-name-part-type="species" reg="laevis">laevis</tp:taxon-name-part></tp:taxon-name></italic> have often been annotated as <italic><tp:taxon-name><tp:taxon-name-part taxon-name-part-type="genus" reg="Lycianthes">L.</tp:taxon-name-part><tp:taxon-name-part taxon-name-part-type="species" reg="biflora">biflora</tp:taxon-name-part></tp:taxon-name></italic>, but that species differs from <italic><tp:taxon-name><tp:taxon-name-part taxon-name-part-type="genus" reg="Lycianthes">L.</tp:taxon-name-part><tp:taxon-name-part taxon-name-part-type="species" reg="biflora">biflora</tp:taxon-name-part></tp:taxon-name></italic> in its 5 calyx appendages that are either long and filiform or short and stubby. The name <italic><tp:taxon-name><tp:taxon-name-part taxon-name-part-type="genus" reg="Lycianthes">L.</tp:taxon-name-part><tp:taxon-name-part taxon-name-part-type="species" reg="denticulatum">denticulatum</tp:taxon-name-part></tp:taxon-name></italic>, the type of which falls within my concept of <italic><tp:taxon-name><tp:taxon-name-part taxon-name-part-type="genus" reg="Lycianthes">L.</tp:taxon-name-part><tp:taxon-name-part taxon-name-part-type="species" reg="biflora">biflora</tp:taxon-name-part></tp:taxon-name></italic>, was often applied to these southern Indian populations from the Courtallum area (Tamil Nadu).</p><p>The name <italic><tp:taxon-name><tp:taxon-name-part taxon-name-part-type="genus" reg="Solanum">Solanum</tp:taxon-name-part><tp:taxon-name-part taxon-name-part-type="species" reg="decemdentatum">decemdentatum</tp:taxon-name-part></tp:taxon-name></italic> first occurred as a <italic>nomen nudum</italic> in Roxburgh’s Hortus Bengalensis (<xref ref-type="bibr" rid="B107">Roxburgh 1814</xref>) but was validated by Nathaniel Wallich in the edition of Flora Indica edited by him and William Carey (<xref ref-type="bibr" rid="B21">Carey and Wallich 1824</xref>). Here the name is attributed to Roxburgh, with citation of a plant seen by Wallich in Singapore and a reference to its similarity to <italic><tp:taxon-name><tp:taxon-name-part taxon-name-part-type="genus" reg="Solanum">S.</tp:taxon-name-part><tp:taxon-name-part taxon-name-part-type="species" reg="rumphii">rumphii</tp:taxon-name-part></tp:taxon-name></italic> Dunal (= <italic><tp:taxon-name><tp:taxon-name-part taxon-name-part-type="genus" reg="Solanum">S.</tp:taxon-name-part><tp:taxon-name-part taxon-name-part-type="species" reg="americanum">americanum</tp:taxon-name-part></tp:taxon-name></italic> Mill., see <xref ref-type="bibr" rid="B109">Särkinen et al. 2018</xref>). A specimen in the Wallich herbarium at Kew (<italic>Wallich cat. 2614</italic>, K001116583) is labelled with both Singapore and a date preceding the description, matching the entry in Wallich’s distributed list of specimens (<ext-link xmlns:xlink="http://www.w3.org/1999/xlink" xlink:href="https://wallich.rbge.org.uk/index.php?section=entries&amp;id=2614" ext-link-type="uri" xlink:type="simple">https://wallich.rbge.org.uk/index.php?section=entries&amp;id=2614</ext-link>). I have selected this specimen as the lectotype of <italic><tp:taxon-name><tp:taxon-name-part taxon-name-part-type="genus" reg="Solanum">S.</tp:taxon-name-part><tp:taxon-name-part taxon-name-part-type="species" reg="decemdentatum">decemdentatum</tp:taxon-name-part></tp:taxon-name></italic>.</p><p><xref ref-type="bibr" rid="B15">Blume (1826)</xref> recognised two varieties of his <italic><tp:taxon-name><tp:taxon-name-part taxon-name-part-type="genus" reg="Solanum">S.</tp:taxon-name-part><tp:taxon-name-part taxon-name-part-type="species" reg="denticulatum">denticulatum</tp:taxon-name-part></tp:taxon-name></italic> as var. α and var. β, from different localities on Java. A sheet at Leiden (L 0003595) has three labels and three fragments of stem mounted together labelled “<tp:taxon-name><tp:taxon-name-part taxon-name-part-type="genus" reg="Solanum">Solanum</tp:taxon-name-part><tp:taxon-name-part taxon-name-part-type="species" reg="denticulatum">denticulatum</tp:taxon-name-part></tp:taxon-name>”. I have selected the lower L-most twig that seems to correspond to the adjacent label with the annotation “450/var. α /Gagar Bentang” as that bearing the most information linking it to the protologue. The other twigs mounted on the same sheet are likely to be syntypes; they are all labelled “<tp:taxon-name><tp:taxon-name-part taxon-name-part-type="genus" reg="Solanum">Solanum</tp:taxon-name-part><tp:taxon-name-part taxon-name-part-type="species" reg="denticulatum">denticulatum</tp:taxon-name-part></tp:taxon-name>” in a variety of different hands. An additional sheet (L 0003596) labelled “var. α” but does not have the same locality; it should also be considered a syntype. The description of <italic><tp:taxon-name><tp:taxon-name-part taxon-name-part-type="genus" reg="Solanum">S.</tp:taxon-name-part><tp:taxon-name-part taxon-name-part-type="species" reg="mollissimum">mollissimum</tp:taxon-name-part></tp:taxon-name></italic> similarly does not cite a herbarium or collector (<xref ref-type="bibr" rid="B15">Blume 1826</xref>) nor is a locality named in the protologue. I have selected the sheet in Leiden from the Blume herbarium (L 0003586) labelled “<tp:taxon-name><tp:taxon-name-part taxon-name-part-type="genus" reg="Solanum">Solanum</tp:taxon-name-part><tp:taxon-name-part taxon-name-part-type="species" reg="mollissimum">mollissimum</tp:taxon-name-part></tp:taxon-name> Bl.” in Blume’s hand as the lectotype.</p><p><xref ref-type="bibr" rid="B45">Dunal (1852)</xref> cited <italic>Zollinger 723</italic> from “v.s. in h. Boiss et DC” in the protologue of <italic><tp:taxon-name><tp:taxon-name-part taxon-name-part-type="genus" reg="Solanum">S.</tp:taxon-name-part><tp:taxon-name-part taxon-name-part-type="species" reg="zollingeri">zollingeri</tp:taxon-name-part></tp:taxon-name></italic>. I have selected the better of these two specimens, that in G-DC (G00145615), as the lectotype for the species. The original collecting locality for this gathering, as is often the case for Zollonger’s collections, is on the specimen held in Paris. In describing <italic><tp:taxon-name><tp:taxon-name-part taxon-name-part-type="genus" reg="Solanum">S.</tp:taxon-name-part><tp:taxon-name-part taxon-name-part-type="species" reg="osbeckii">osbeckii</tp:taxon-name-part></tp:taxon-name></italic><xref ref-type="bibr" rid="B45">Dunal (1852)</xref> cited only “J.B. exs. in h. Banks”; the sheet at BM (BM000778107), collected by Joseph Banks and Daniel Solander is annotated in Dunal’s hand and is selected as the lectotype. In the protologue of <tp:taxon-name><tp:taxon-name-part taxon-name-part-type="genus" reg="Solanum">S.</tp:taxon-name-part><tp:taxon-name-part taxon-name-part-type="species" reg="osbeckii">osbeckii</tp:taxon-name-part><tp:taxon-name-part taxon-name-part-type="infraspecific-rank">var.</tp:taxon-name-part><tp:taxon-name-part taxon-name-part-type="variety" reg="stauntonii">stauntonii</tp:taxon-name-part></tp:taxon-name> he cites a collection of “sir G. Staunton in h. Lambert”. The sheet in Vienna W (acc. # 0003086) is the only one I have seen that is unambiguously from Aylmer Bourke Lambert’s herbarium that was widely distributed by sale after his death (<xref ref-type="bibr" rid="B92">Miller 1970</xref>). <xref ref-type="bibr" rid="B45">Dunal (1852)</xref> described <italic><tp:taxon-name><tp:taxon-name-part taxon-name-part-type="genus" reg="Solanum">S.</tp:taxon-name-part><tp:taxon-name-part taxon-name-part-type="species" reg="calleryanum">calleryanum</tp:taxon-name-part></tp:taxon-name></italic> from China, citing collections made by Joseph Callery housed in Paris and <italic>Gaudichaud 95</italic> from the De Candolle herbarium. Several un-numbered Callery collections are housed in Paris, all with different dates of collection. I have selected the sheet of <italic>Gaudichaud 95</italic> in G-DC (G00145658) as the lectotype, as it is well-preserved and unambiguously the specimen seen by Dunal.</p><p><tp:taxon-name><tp:taxon-name-part taxon-name-part-type="genus" reg="Solanum">Solanum</tp:taxon-name-part><tp:taxon-name-part taxon-name-part-type="species" reg="denticulatum">denticulatum</tp:taxon-name-part><tp:taxon-name-part taxon-name-part-type="infraspecific-rank">var.</tp:taxon-name-part><tp:taxon-name-part taxon-name-part-type="variety" reg="lanceolatum">lanceolatum</tp:taxon-name-part></tp:taxon-name> was described by <xref ref-type="bibr" rid="B93">Miquel (1864)</xref> with the citation of an un-numbered collection by H. Zollinger from “Lamadjang bei Tenga”. The only specimens I have seen with the correct locality and collector are in Paris and appear to be duplicates; one of these (P00369015) has an annotation in Miquel’s hand stating “<tp:taxon-name><tp:taxon-name-part taxon-name-part-type="genus" reg="Solanum">Solanum</tp:taxon-name-part><tp:taxon-name-part taxon-name-part-type="species" reg="denticulatum">denticulatum</tp:taxon-name-part></tp:taxon-name> Bl. var. lanceolt”. I select this sheet as the lectotype for the variety.</p><p>Kuntze’s herbarium is currently held at NY (<xref ref-type="bibr" rid="B133">Zanoni 1980</xref>); I have selected the sheet at NY (barcode 00172277) as the lectotype of <tp:taxon-name><tp:taxon-name-part taxon-name-part-type="genus" reg="Solanum">S.</tp:taxon-name-part><tp:taxon-name-part taxon-name-part-type="species" reg="biflorum">biflorum</tp:taxon-name-part><tp:taxon-name-part taxon-name-part-type="infraspecific-rank">forma</tp:taxon-name-part><tp:taxon-name-part taxon-name-part-type="form" reg="pilosa">pilosa</tp:taxon-name-part></tp:taxon-name> Kuntze, as it corresponds to the protologue and is annotated by Kuntze.</p><p>In his global monograph of <italic><tp:taxon-name><tp:taxon-name-part taxon-name-part-type="genus" reg="Lycianthes">Lycianthes</tp:taxon-name-part></tp:taxon-name></italic> Georg <xref ref-type="bibr" rid="B12">Bitter (1919)</xref> described many infraspecific taxa under both <italic><tp:taxon-name><tp:taxon-name-part taxon-name-part-type="genus" reg="Lycianthes">L.</tp:taxon-name-part><tp:taxon-name-part taxon-name-part-type="species" reg="biflora">biflora</tp:taxon-name-part></tp:taxon-name></italic> and <italic><tp:taxon-name><tp:taxon-name-part taxon-name-part-type="genus" reg="Lycianthes">L.</tp:taxon-name-part><tp:taxon-name-part taxon-name-part-type="species" reg="macrodon">macrodon</tp:taxon-name-part></tp:taxon-name></italic>, here considered conspecific. Some of these cited a single specimen in a single herbarium (e.g., <tp:taxon-name><tp:taxon-name-part taxon-name-part-type="genus" reg="Lycianthes">L.</tp:taxon-name-part><tp:taxon-name-part taxon-name-part-type="species" reg="biflora">biflora</tp:taxon-name-part><tp:taxon-name-part taxon-name-part-type="infraspecific-rank">var.</tp:taxon-name-part><tp:taxon-name-part taxon-name-part-type="variety" reg="sparsiloba">sparsiloba</tp:taxon-name-part></tp:taxon-name>) and I have considered these holotypes. For those with single specimens cited from Berlin (where the <tp:taxon-name><tp:taxon-name-part taxon-name-part-type="family">Solanaceae</tp:taxon-name-part></tp:taxon-name> were largely destroyed during World War II, see <xref ref-type="bibr" rid="B130">Vorontsova and Knapp 2010</xref>) or with multiple syntype collections cited, I have generally lectotypified these with specimens held in the countries where the plants are native, or from where they were described. For <tp:taxon-name><tp:taxon-name-part taxon-name-part-type="genus" reg="Lycianthes">L.</tp:taxon-name-part><tp:taxon-name-part taxon-name-part-type="species" reg="biflora">biflora</tp:taxon-name-part><tp:taxon-name-part taxon-name-part-type="infraspecific-rank">var.</tp:taxon-name-part><tp:taxon-name-part taxon-name-part-type="variety" reg="grandifolia">grandifolia</tp:taxon-name-part></tp:taxon-name><xref ref-type="bibr" rid="B12">Bitter (1919)</xref> cited two syntypes, <italic>Meebold 17068</italic> and <italic>Meebold 17069</italic>, both from WRSL; these specimens were destroyed in World War II and are no longer extant. A duplicate of <italic>Meebold 17068</italic> in CAL is designated the lectotype of this variety. <xref ref-type="bibr" rid="B12">Bitter (1919)</xref> cited a single specimen of <italic>Henry 13652</italic> from “herb. Berol.” (=Berlin) in the protologue of <tp:taxon-name><tp:taxon-name-part taxon-name-part-type="genus" reg="Lycianthes">L.</tp:taxon-name-part><tp:taxon-name-part taxon-name-part-type="species" reg="biflora">biflora</tp:taxon-name-part><tp:taxon-name-part taxon-name-part-type="infraspecific-rank">var.</tp:taxon-name-part><tp:taxon-name-part taxon-name-part-type="variety" reg="subtusochracea">subtusochracea</tp:taxon-name-part></tp:taxon-name> ; I have selected a sheet of this collection at Kew (K000759409) as the lectotype for var. <tp:taxon-name><tp:taxon-name-part taxon-name-part-type="genus" reg="Lycianthes"/><tp:taxon-name-part taxon-name-part-type="species" reg="biflora"/><tp:taxon-name-part taxon-name-part-type="variety" reg="subtusochracea">subtusochracea</tp:taxon-name-part></tp:taxon-name>. For <tp:taxon-name><tp:taxon-name-part taxon-name-part-type="genus" reg="Lycianthes">L.</tp:taxon-name-part><tp:taxon-name-part taxon-name-part-type="species" reg="biflora">biflora</tp:taxon-name-part><tp:taxon-name-part taxon-name-part-type="infraspecific-rank">subsp.</tp:taxon-name-part><tp:taxon-name-part taxon-name-part-type="subspecies" reg="hupehensis">hupehensis</tp:taxon-name-part></tp:taxon-name><xref ref-type="bibr" rid="B12">Bitter (1919)</xref> cited two specimens of <italic>Henry 4304</italic> (as “Faber in Henry’s Coll. from Centr, China”), from “herb. Berol., Vindob.”. I have designated the syntype cited by Bitter from Vienna (W acc. # 1886-0001758) as the lectotype for this Chinese subspecies. No herbarium was mentioned for the only collection cited in the description of <tp:taxon-name><tp:taxon-name-part taxon-name-part-type="genus" reg="Lycianthes">L.</tp:taxon-name-part><tp:taxon-name-part taxon-name-part-type="species" reg="biflora">biflora</tp:taxon-name-part><tp:taxon-name-part taxon-name-part-type="infraspecific-rank">var.</tp:taxon-name-part><tp:taxon-name-part taxon-name-part-type="variety" reg="velutinella">velutinella</tp:taxon-name-part></tp:taxon-name>, <italic>Koorders 18041β</italic>. I have chosen the specimen in Bogor as the lectotype for var. <tp:taxon-name><tp:taxon-name-part taxon-name-part-type="genus" reg="Lycianthes"/><tp:taxon-name-part taxon-name-part-type="species" reg="velutinella"/><tp:taxon-name-part taxon-name-part-type="variety" reg="velutinella">velutinella</tp:taxon-name-part></tp:taxon-name> (BO acc. # BO-4324391) as it is housed in Indonesia, where the type was collected. <xref ref-type="bibr" rid="B12">Bitter (1919)</xref> cited two collections in the protologue of <tp:taxon-name><tp:taxon-name-part taxon-name-part-type="genus" reg="Lycianthes">L.</tp:taxon-name-part><tp:taxon-name-part taxon-name-part-type="species" reg="biflora">biflora</tp:taxon-name-part><tp:taxon-name-part taxon-name-part-type="infraspecific-rank">subsp.</tp:taxon-name-part><tp:taxon-name-part taxon-name-part-type="subspecies" reg="elongatidens">elongatidens</tp:taxon-name-part></tp:taxon-name>, <italic>Koorders 18038β</italic> from “herb. Bogor.) and <italic>Sarasin 365</italic> from Berlin. I have chosen the Bogor specimen of <italic>Koorders 18038β</italic> (acc. # BO-1990064) as the lectotype. Several collections were cited in the protologue of <tp:taxon-name><tp:taxon-name-part taxon-name-part-type="genus" reg="Lycianthes">L.</tp:taxon-name-part><tp:taxon-name-part taxon-name-part-type="species" reg="macrodon">macrodon</tp:taxon-name-part><tp:taxon-name-part taxon-name-part-type="infraspecific-rank">var.</tp:taxon-name-part><tp:taxon-name-part taxon-name-part-type="variety" reg="mollitersetosa">mollitersetosa</tp:taxon-name-part></tp:taxon-name>, <italic>Anderson 303</italic>, <italic>1025</italic> and <italic>1026</italic> all from Berlin and a collection from an un-named collector (“<italic>Sammler 12011</italic>”) from Bogor (<xref ref-type="bibr" rid="B12">Bitter 1919</xref>). The collection in Bogor (acc. # BO-1593104) has a label where the collector name is torn off the corner, but the handwriting and label style is unambiguously that of C.B. Clarke. Since this variety was described from Indian collections, I have selected the duplicate of <italic>Anderson 303</italic> held in Calcutta (CAL acc. # 315720) as the lectotype. <tp:taxon-name><tp:taxon-name-part taxon-name-part-type="genus" reg="Lycianthes">Lycianthes</tp:taxon-name-part><tp:taxon-name-part taxon-name-part-type="species" reg="macrodon">macrodon</tp:taxon-name-part><tp:taxon-name-part taxon-name-part-type="infraspecific-rank">var.</tp:taxon-name-part><tp:taxon-name-part taxon-name-part-type="variety" reg="sikkimensis">sikkimensis</tp:taxon-name-part></tp:taxon-name> was described (<xref ref-type="bibr" rid="B12">Bitter 1919</xref>) from <italic>Meebold 15768</italic> and cited as seen in WRSL. These collections are now destroyed, and I have found no duplicates. I have not designated a neotype in the hopes that a duplicate will be found. <tp:taxon-name><tp:taxon-name-part taxon-name-part-type="genus" reg="Lycianthes">Lycianthes</tp:taxon-name-part><tp:taxon-name-part taxon-name-part-type="species" reg="macrodon">macrodon</tp:taxon-name-part><tp:taxon-name-part taxon-name-part-type="infraspecific-rank">var.</tp:taxon-name-part><tp:taxon-name-part taxon-name-part-type="variety" reg="manipurensis">manipurensis</tp:taxon-name-part></tp:taxon-name> was similarly described from a sheet in WRSL, <italic>Meebold 6906</italic>, but a duplicate of this gathering is held at CAL (without an accession number or barcode) and is here designated the lectotype.</p><p>Bitter later (<xref ref-type="bibr" rid="B13">Bitter 1922</xref>) described <tp:taxon-name><tp:taxon-name-part taxon-name-part-type="genus" reg="Lycianthes">L.</tp:taxon-name-part><tp:taxon-name-part taxon-name-part-type="species" reg="biflora">biflora</tp:taxon-name-part><tp:taxon-name-part taxon-name-part-type="infraspecific-rank">subsp.</tp:taxon-name-part><tp:taxon-name-part taxon-name-part-type="subspecies" reg="yunnanensis">yunnanensis</tp:taxon-name-part></tp:taxon-name> citing only <italic>Henry 9160</italic> from Berlin; I have selected the most complete of the several duplicates of this collection I have seen (with both flowers and fruits) as the lectotype (K000922382). In the same publication <xref ref-type="bibr" rid="B13">Bitter (1922)</xref> described <tp:taxon-name><tp:taxon-name-part taxon-name-part-type="genus" reg="Lycianthes">L.</tp:taxon-name-part><tp:taxon-name-part taxon-name-part-type="species" reg="macrodon">macrodon</tp:taxon-name-part><tp:taxon-name-part taxon-name-part-type="infraspecific-rank">var.</tp:taxon-name-part><tp:taxon-name-part taxon-name-part-type="variety" reg="longifrons">longifrons</tp:taxon-name-part></tp:taxon-name> citing a Hallier collection in Munich that had on it two twigs. He differentiated the two as different varieties by stating (transl. from the original German by S. Knapp) “Next to the twig described above is a second fruiting twig, apparently collected there by Hallier, which has much richer and stronger hairs on the internodes, the fruit stalks and calyxes, and on both leaf surfaces; (Leaves considerably wider; lam. maj. 12:6.2 cm lam. min. 8:5 cm); this second specimen belongs to the var. <tp:taxon-name><tp:taxon-name-part taxon-name-part-type="genus" reg="Lycianthes"/><tp:taxon-name-part taxon-name-part-type="species" reg="macrodon"/><tp:taxon-name-part taxon-name-part-type="variety" reg="mollitersetosa">mollitersetosa</tp:taxon-name-part></tp:taxon-name> Bitter)” (<xref ref-type="bibr" rid="B13">Bitter 1922</xref>: 320). These two are likely to be duplicates.</p><p>The protologue of <tp:taxon-name><tp:taxon-name-part taxon-name-part-type="genus" reg="Solanum">S.</tp:taxon-name-part><tp:taxon-name-part taxon-name-part-type="species" reg="biflorum">biflorum</tp:taxon-name-part><tp:taxon-name-part taxon-name-part-type="infraspecific-rank">var.</tp:taxon-name-part><tp:taxon-name-part taxon-name-part-type="variety" reg="glabrum">glabrum</tp:taxon-name-part></tp:taxon-name> (<xref ref-type="bibr" rid="B55">Hatushima 1969</xref>) has no herbarium cited, but Hatushima worked at Kagushima University and a specimen held there (KAG acc. # 163736) is a match for material held in US (barcode 02840676) that has attached a letter from S. Hatushima to E.H. Walker mentioning that this new variety would be described soon. I have selected the KAG specimen as the lectotype of this variety. <xref ref-type="bibr" rid="B55">Hatushima (1969)</xref> placed <italic><tp:taxon-name><tp:taxon-name-part taxon-name-part-type="genus" reg="Solanum">S.</tp:taxon-name-part><tp:taxon-name-part taxon-name-part-type="species" reg="schizocalyx">schizocalyx</tp:taxon-name-part></tp:taxon-name></italic> in synonymy with his new variety, based on the lack of pubescence mentioned in the protologue of <italic><tp:taxon-name><tp:taxon-name-part taxon-name-part-type="genus" reg="Solanum">S.</tp:taxon-name-part><tp:taxon-name-part taxon-name-part-type="species" reg="schizocalyx">schizocalyx</tp:taxon-name-part></tp:taxon-name></italic> (<xref ref-type="bibr" rid="B90">Merrill and Merritt 1910</xref>).</p></tp:treatment-sec><tp:treatment-sec><!--Section generated to contain objects referenced in tp:taxon-treatment.--><fig id="F2" position="float" orientation="portrait"><object-id xmlns:xlink="http://www.w3.org/1999/xlink" content-type="doi" xlink:type="simple">10.3897/phytokeys.245.121988.figure2</object-id><object-id xmlns:xlink="http://www.w3.org/1999/xlink" content-type="arpha" xlink:type="simple">6511FC93-3575-55C0-8ADA-4DDC6D889091</object-id><label>Figure 2.</label><caption><p>Habit and leaves of <italic><tp:taxon-name><tp:taxon-name-part taxon-name-part-type="genus" reg="Lycianthes">Lycianthes</tp:taxon-name-part></tp:taxon-name></italic> in Asia <bold>A</bold><italic><tp:taxon-name><tp:taxon-name-part taxon-name-part-type="genus" reg="Lycianthes">L.</tp:taxon-name-part><tp:taxon-name-part taxon-name-part-type="species" reg="banahaensis">banahaensis</tp:taxon-name-part></tp:taxon-name></italic> (<italic>Rule s.n.</italic>, Philippines; DOL134625) <bold>B</bold><italic><tp:taxon-name><tp:taxon-name-part taxon-name-part-type="genus" reg="Lycianthes">L.</tp:taxon-name-part><tp:taxon-name-part taxon-name-part-type="species" reg="biflora">biflora</tp:taxon-name-part></tp:taxon-name></italic> (<italic>Pelser &amp; Barcelona s.n.</italic>, Philippines; DOL44707) <bold>C</bold><italic><tp:taxon-name><tp:taxon-name-part taxon-name-part-type="genus" reg="Lycianthes">L.</tp:taxon-name-part><tp:taxon-name-part taxon-name-part-type="species" reg="lysimachioides">lysimachioides</tp:taxon-name-part></tp:taxon-name></italic> (<italic>Nuraliev 1638</italic>, Vietnam) <bold>D</bold><italic><tp:taxon-name><tp:taxon-name-part taxon-name-part-type="genus" reg="Lycianthes">L.</tp:taxon-name-part><tp:taxon-name-part taxon-name-part-type="species" reg="parasitica">parasitica</tp:taxon-name-part></tp:taxon-name></italic> (<italic>Saavedra s.n.</italic>, Philippines; DOL145620) <bold>E</bold><italic><tp:taxon-name><tp:taxon-name-part taxon-name-part-type="genus" reg="Lycianthes">L.</tp:taxon-name-part><tp:taxon-name-part taxon-name-part-type="species" reg="shunningensis">shunningensis</tp:taxon-name-part></tp:taxon-name></italic> (<italic>Nuraliev 2810</italic>, Vietnam). Photograph credits: <bold>A</bold> Greg Rule <bold>B</bold> Pieter B. Pelser &amp; Julie F Barcelona <bold>C, E</bold> Maxim Nuraliev <bold>D</bold>) Aljohn J. Saavedra. DOL numbers are identifiers from PhytoImages (<ext-link xmlns:xlink="http://www.w3.org/1999/xlink" xlink:href="https://phytoimages.siu.edu" ext-link-type="uri" xlink:type="simple">https://phytoimages.siu.edu</ext-link>). Details of collecting localities can be found in Suppl. material <xref ref-type="supplementary-material" rid="S2">2</xref>.</p></caption><graphic xmlns:xlink="http://www.w3.org/1999/xlink" xlink:href="phytokeys-245-001_article-121988__-g002.jpg" position="float" orientation="portrait" xlink:type="simple" id="oo_1103795.jpg"><uri content-type="original_file" xlink:type="simple">https://binary.pensoft.net/fig/1103795</uri></graphic></fig><supplementary-material xmlns:xlink="http://www.w3.org/1999/xlink" id="S2" position="float" orientation="portrait" xlink:type="simple"><object-id content-type="doi" xlink:type="simple">10.3897/phytokeys.245.121988.suppl2</object-id><object-id content-type="arpha" xlink:type="simple">B82CDBC8-3498-59E9-B434-188990843689</object-id><label>Supplementary material 2</label><caption><p>Searchable csv file of <italic><tp:taxon-name><tp:taxon-name-part taxon-name-part-type="genus" reg="Lycianthes">Lycianthes</tp:taxon-name-part></tp:taxon-name></italic> collections seen for this revision (including <italic><tp:taxon-name><tp:taxon-name-part taxon-name-part-type="genus" reg="Lycianthes">L.</tp:taxon-name-part><tp:taxon-name-part taxon-name-part-type="species" reg="rantonnetii">rantonnetii</tp:taxon-name-part></tp:taxon-name></italic> over its entire range)</p></caption><statement content-type="dataType"><label>Data type</label><p>csv</p></statement><statement content-type="notes"><label>Explanation note</label><p>This file can also be found on the Natural History Museum’s Data Portal (<ext-link xlink:href="10.5519/xuvrw79j" ext-link-type="doi" xlink:type="simple">https://doi.org/10.5519/xuvrw79j</ext-link>).</p></statement><media xlink:href="phytokeys-245-001_article-121988__-s002.csv" mimetype="text" mime-subtype="csv" position="float" orientation="portrait" xlink:type="simple" id="oo_1103820.csv"><uri content-type="original_file" xlink:type="simple">https://binary.pensoft.net/file/1103820</uri></media><permissions><license xlink:type="simple"><license-p>This dataset is made available under the Open Database License (http://opendatacommons.org/licenses/odbl/1.0/). The Open Database License (ODbL) is a license agreement intended to allow users to freely share, modify, and use this Dataset while maintaining this same freedom for others, provided that the original source and author(s) are credited.</license-p></license></permissions><attrib specific-use="authors">Sandra Knapp</attrib></supplementary-material><fig id="F3" position="float" orientation="portrait"><object-id xmlns:xlink="http://www.w3.org/1999/xlink" content-type="doi" xlink:type="simple">10.3897/phytokeys.245.121988.figure3</object-id><object-id xmlns:xlink="http://www.w3.org/1999/xlink" content-type="arpha" xlink:type="simple">482FEF25-5FA9-5B31-B0B0-C4FACB906E57</object-id><label>Figure 3.</label><caption><p>Calyx appendage variation of <italic><tp:taxon-name><tp:taxon-name-part taxon-name-part-type="genus" reg="Lycianthes">Lycianthes</tp:taxon-name-part></tp:taxon-name></italic> in Asia <bold>A</bold><italic><tp:taxon-name><tp:taxon-name-part taxon-name-part-type="genus" reg="Lycianthes">L.</tp:taxon-name-part><tp:taxon-name-part taxon-name-part-type="species" reg="biflora">biflora</tp:taxon-name-part></tp:taxon-name></italic> with 10 equal calyx appendages (<italic>Nuraliev s.n</italic>, Vietnam [no voucher]) <bold>B</bold><italic><tp:taxon-name><tp:taxon-name-part taxon-name-part-type="genus" reg="Lycianthes">L.</tp:taxon-name-part><tp:taxon-name-part taxon-name-part-type="species" reg="laevis">laevis</tp:taxon-name-part></tp:taxon-name></italic> with 5 calyx appendages (<italic>Mustaqim s.n.</italic>, Indonesia; DOL207886) <bold>C</bold><italic><tp:taxon-name><tp:taxon-name-part taxon-name-part-type="genus" reg="Lycianthes">L.</tp:taxon-name-part><tp:taxon-name-part taxon-name-part-type="species" reg="parasitica">parasitica</tp:taxon-name-part></tp:taxon-name></italic> with small, nub-like calyx appendages (<italic>Pelser &amp; Barcelona s.n.</italic>, Philippines; DOL84744) <bold>D</bold><italic><tp:taxon-name><tp:taxon-name-part taxon-name-part-type="genus" reg="Lycianthes">L.</tp:taxon-name-part><tp:taxon-name-part taxon-name-part-type="species" reg="oliveriana">oliveriana</tp:taxon-name-part></tp:taxon-name></italic> with thick, warty calyces with no appendages (<italic>Damas et al. SAJ-1050</italic>, Papua New Guinea) <bold>E</bold><italic><tp:taxon-name><tp:taxon-name-part taxon-name-part-type="genus" reg="Lycianthes">L.</tp:taxon-name-part><tp:taxon-name-part taxon-name-part-type="species" reg="schizocalyx">schizocalyx</tp:taxon-name-part></tp:taxon-name></italic> with long flower pedicels and 10 unequal calyx appendages (<italic>Heyer s.n.</italic>, Philippines; DOL151906) <bold>F</bold><italic><tp:taxon-name><tp:taxon-name-part taxon-name-part-type="genus" reg="Lycianthes">L.</tp:taxon-name-part><tp:taxon-name-part taxon-name-part-type="species" reg="shunningensis">shunningensis</tp:taxon-name-part></tp:taxon-name></italic> with 10 strongly reflexed calyx appendages (<italic>Averyanov 887</italic>, Laos). Photograph credits: <bold>A</bold> Maxim Nuraliev <bold>B</bold> Wendy Mustaqim <bold>C</bold> Pieter B. Pelser &amp; Julie F. Barcelona <bold>D</bold> Shelley James <bold>E</bold> Philippe Heyer <bold>F</bold> Leonid Averyanov. DOL numbers are identifiers from PhytoImages (<ext-link xmlns:xlink="http://www.w3.org/1999/xlink" xlink:href="https://phytoimages.siu.edu" ext-link-type="uri" xlink:type="simple">https://phytoimages.siu.edu</ext-link>). Details of collecting localities can be found in Suppl. material <xref ref-type="supplementary-material" rid="S2">2</xref>.</p></caption><graphic xmlns:xlink="http://www.w3.org/1999/xlink" xlink:href="phytokeys-245-001_article-121988__-g003.jpg" position="float" orientation="portrait" xlink:type="simple" id="oo_1103796.jpg"><uri content-type="original_file" xlink:type="simple">https://binary.pensoft.net/fig/1103796</uri></graphic></fig><fig id="F4" position="float" orientation="portrait"><object-id xmlns:xlink="http://www.w3.org/1999/xlink" content-type="doi" xlink:type="simple">10.3897/phytokeys.245.121988.figure4</object-id><object-id xmlns:xlink="http://www.w3.org/1999/xlink" content-type="arpha" xlink:type="simple">7AEF8637-788D-51F8-AE42-CFACEFE599D6</object-id><label>Figure 4.</label><caption><p>Flowers of <italic><tp:taxon-name><tp:taxon-name-part taxon-name-part-type="genus" reg="Lycianthes">Lycianthes</tp:taxon-name-part></tp:taxon-name></italic> in Asia <bold>A</bold><italic><tp:taxon-name><tp:taxon-name-part taxon-name-part-type="genus" reg="Lycianthes">L.</tp:taxon-name-part><tp:taxon-name-part taxon-name-part-type="species" reg="banahaensis">banahaensis</tp:taxon-name-part></tp:taxon-name></italic> with tetramerous yellow flowers, note the stigma sitting almost within the anther tube (<italic>Rule s.n.</italic>, Philippines; DOL134710) <bold>B</bold><italic><tp:taxon-name><tp:taxon-name-part taxon-name-part-type="genus" reg="Lycianthes">L.</tp:taxon-name-part><tp:taxon-name-part taxon-name-part-type="species" reg="biflora">biflora</tp:taxon-name-part></tp:taxon-name></italic> with membranous corolla lobes and a minutely capitate stigma (<italic>Knapp et al. 10106</italic>, China) <bold>C</bold><italic><tp:taxon-name><tp:taxon-name-part taxon-name-part-type="genus" reg="Lycianthes">L.</tp:taxon-name-part><tp:taxon-name-part taxon-name-part-type="species" reg="laevis">laevis</tp:taxon-name-part></tp:taxon-name></italic> flower with green blotches at the base of the corolla lobes (<italic>Mustaqim s.n</italic>., Indonesia; DOL207828) <bold>D</bold><italic><tp:taxon-name><tp:taxon-name-part taxon-name-part-type="genus" reg="Lycianthes">L.</tp:taxon-name-part><tp:taxon-name-part taxon-name-part-type="species" reg="parasitica">parasitica</tp:taxon-name-part></tp:taxon-name></italic> flower with spreading corolla lobes and capitate stigma (<italic>Tandang s.n.</italic>, Philippines; DOL76576597) <bold>E</bold><italic><tp:taxon-name><tp:taxon-name-part taxon-name-part-type="genus" reg="Lycianthes">L.</tp:taxon-name-part><tp:taxon-name-part taxon-name-part-type="species" reg="rantonnetii">rantonnetii</tp:taxon-name-part></tp:taxon-name></italic> rotate corolla with orange, slightly curved anthers (<italic>Stevenson s.n.</italic>, cultivated in Mexico; DOL183568) <bold>F</bold><italic><tp:taxon-name><tp:taxon-name-part taxon-name-part-type="genus" reg="Lycianthes">L.</tp:taxon-name-part><tp:taxon-name-part taxon-name-part-type="species" reg="shunningensis">shunningensis</tp:taxon-name-part></tp:taxon-name></italic> with very short reflexed calyx appendages and cucullate corolla lobe tips (<italic>Nuraliev et al. 2810</italic>, Vietnam). Photograph credits: <bold>A</bold> Greg Rule <bold>B</bold> Sandra Knapp <bold>C</bold> Wendy Mustaqim <bold>D</bold> Danilo Tandang; <bold>E</bold> Dennis Stevenson <bold>F</bold> Maxim Nuraliev. DOL numbers are identifiers from PhytoImages (<ext-link xmlns:xlink="http://www.w3.org/1999/xlink" xlink:href="https://phytoimages.siu.edu" ext-link-type="uri" xlink:type="simple">https://phytoimages.siu.edu</ext-link>). Details of collecting localities can be found in Suppl. material <xref ref-type="supplementary-material" rid="S2">2</xref>.</p></caption><graphic xmlns:xlink="http://www.w3.org/1999/xlink" xlink:href="phytokeys-245-001_article-121988__-g004.jpg" position="float" orientation="portrait" xlink:type="simple" id="oo_1103797.jpg"><uri content-type="original_file" xlink:type="simple">https://binary.pensoft.net/fig/1103797</uri></graphic></fig><fig id="F5" position="float" orientation="portrait"><object-id xmlns:xlink="http://www.w3.org/1999/xlink" content-type="doi" xlink:type="simple">10.3897/phytokeys.245.121988.figure5</object-id><object-id xmlns:xlink="http://www.w3.org/1999/xlink" content-type="arpha" xlink:type="simple">49463B45-B91C-5848-AD5F-4B7BECCC61E2</object-id><label>Figure 5.</label><caption><p>Fruits of <italic><tp:taxon-name><tp:taxon-name-part taxon-name-part-type="genus" reg="Lycianthes">Lycianthes</tp:taxon-name-part></tp:taxon-name></italic> in Asia <bold>A</bold><italic><tp:taxon-name><tp:taxon-name-part taxon-name-part-type="genus" reg="Lycianthes">L.</tp:taxon-name-part><tp:taxon-name-part taxon-name-part-type="species" reg="banahaensis">banahaensis</tp:taxon-name-part></tp:taxon-name></italic> showing the opaque pericarp, lenticellate pedicel and small nub-like calyx appendages (<italic>Rule s.n.</italic>, Philippines; DOL134667) <bold>B</bold><italic><tp:taxon-name><tp:taxon-name-part taxon-name-part-type="genus" reg="Lycianthes">L.</tp:taxon-name-part><tp:taxon-name-part taxon-name-part-type="species" reg="biflora">biflora</tp:taxon-name-part></tp:taxon-name></italic> showing sequence of fruiting ripening and elongate calyx appendages (<italic>Nuraliev 182a</italic>, Vietnam) <bold>C</bold><italic><tp:taxon-name><tp:taxon-name-part taxon-name-part-type="genus" reg="Lycianthes">L.</tp:taxon-name-part><tp:taxon-name-part taxon-name-part-type="species" reg="biflora">biflora</tp:taxon-name-part></tp:taxon-name></italic> plant with short calyx appendages and little pubescence (<italic>Pelser &amp; Barcelona s.n</italic>., Philippines; DOL44710) <bold>D</bold><italic><tp:taxon-name><tp:taxon-name-part taxon-name-part-type="genus" reg="Lycianthes">L.</tp:taxon-name-part><tp:taxon-name-part taxon-name-part-type="species" reg="parasitica">parasitica</tp:taxon-name-part></tp:taxon-name></italic> showing the small inflorescence axes and berries changing from white to orange with ripening (<italic>Tandang s.n.</italic>, Philippines; DOL76584) <bold>E</bold><italic><tp:taxon-name><tp:taxon-name-part taxon-name-part-type="genus" reg="Lycianthes">L.</tp:taxon-name-part><tp:taxon-name-part taxon-name-part-type="species" reg="parasitica">parasitica</tp:taxon-name-part></tp:taxon-name></italic> cross-section of berry showing the two seeds (<italic>Pelser &amp; Barcelona s.n.</italic>, Philippines; DOL84746) <bold>F</bold><italic><tp:taxon-name><tp:taxon-name-part taxon-name-part-type="genus" reg="Lycianthes">L.</tp:taxon-name-part><tp:taxon-name-part taxon-name-part-type="species" reg="shunningensis">shunningensis</tp:taxon-name-part></tp:taxon-name></italic> showing unripe berry and strongly reflexed calyx appendages (<italic>Averyanov et al. 887</italic>, Laos). Photograph credits: <bold>A</bold> Greg Rule <bold>B</bold> Maxim Nuraliev <bold>C, E</bold> Pieter B. Pelser &amp; Julie F. Barcelona <bold>D</bold> Danilo Tandang <bold>F</bold> Leonid Averyanov. DOL numbers are identifiers from PhytoImages (<ext-link xmlns:xlink="http://www.w3.org/1999/xlink" xlink:href="https://phytoimages.siu.edu" ext-link-type="uri" xlink:type="simple">https://phytoimages.siu.edu</ext-link>). Details of collecting localities can be found in Suppl. material <xref ref-type="supplementary-material" rid="S2">2</xref>.</p></caption><graphic xmlns:xlink="http://www.w3.org/1999/xlink" xlink:href="phytokeys-245-001_article-121988__-g005.jpg" position="float" orientation="portrait" xlink:type="simple" id="oo_1103798.jpg"><uri content-type="original_file" xlink:type="simple">https://binary.pensoft.net/fig/1103798</uri></graphic></fig></tp:treatment-sec><ref-list><ref id="B61"><mixed-citation xmlns:xlink="http://www.w3.org/1999/xlink" xlink:type="simple"><person-group><name name-style="western"><surname>Hul</surname><given-names>S</given-names></name><name name-style="western"><surname>Dy Phon</surname><given-names>P</given-names></name></person-group> (<year>2014</year>) <article-title><tp:taxon-name><tp:taxon-name-part taxon-name-part-type="family">Solanaceae</tp:taxon-name-part></tp:taxon-name>.</article-title> In: <person-group><name name-style="western"><surname>Aubréville</surname><given-names>A</given-names></name><name name-style="western"><surname>Leroy</surname><given-names>J</given-names></name><name name-style="western"><surname>Morat</surname><given-names>P</given-names></name></person-group> (<role>Eds</role>) <issue-title>Flore du Cambodge, du Laos et du Vietnam.</issue-title><source>Muséum National d’Histoire Naturelle &amp; Royal Botanic Garden Edinburgh, Paris &amp; Edinburgh</source>, <fpage>1</fpage>–<lpage>93</lpage>.</mixed-citation></ref><ref id="B40"><mixed-citation xmlns:xlink="http://www.w3.org/1999/xlink" xlink:type="simple"><person-group><name name-style="western"><surname>Deb</surname><given-names>DB</given-names></name></person-group> (<year>1978</year>) <article-title>Some new combinations for Indian taxa of <italic><tp:taxon-name><tp:taxon-name-part taxon-name-part-type="genus">Lycianthes</tp:taxon-name-part></tp:taxon-name></italic> (<tp:taxon-name><tp:taxon-name-part taxon-name-part-type="family">Solanaceae</tp:taxon-name-part></tp:taxon-name>).</article-title> In: <person-group><name name-style="western"><surname>Hawkes</surname><given-names>JG</given-names></name></person-group> (<role>Ed.</role>) <issue-title>Systematic notes on Solanaceae.</issue-title><source>Botanical Journal of the Linnean Society</source><volume>76</volume>: <fpage>292</fpage>–<lpage>294</lpage>. <ext-link xlink:href="10.1111/j.1095-8339.1978.tb01816.x" ext-link-type="doi" xlink:type="simple">https://doi.org/10.1111/j.1095-8339.1978.tb01816.x</ext-link></mixed-citation></ref><ref id="B123"><mixed-citation xmlns:xlink="http://www.w3.org/1999/xlink" xlink:type="simple"><person-group><name name-style="western"><surname>Symon</surname><given-names>DE</given-names></name></person-group> (<year>1985</year>) <article-title>The <tp:taxon-name><tp:taxon-name-part taxon-name-part-type="family">Solanaceae</tp:taxon-name-part></tp:taxon-name> of New Guinea.</article-title><source>Journal of the Adelaide Botanic Gardens</source><volume>8</volume>: <fpage>1</fpage>–<lpage>171</lpage>.</mixed-citation></ref><ref id="B134"><mixed-citation xmlns:xlink="http://www.w3.org/1999/xlink" xlink:type="simple"><person-group><name name-style="western"><surname>Zhang</surname><given-names>ZY</given-names></name><name name-style="western"><surname>Lu</surname><given-names>AM</given-names></name><name name-style="western"><surname>D’Arcy</surname><given-names>WG</given-names></name></person-group> (<year>1994</year>) <article-title><tp:taxon-name><tp:taxon-name-part taxon-name-part-type="family">Solanaceae</tp:taxon-name-part></tp:taxon-name>.</article-title> In: <person-group><name name-style="western"><surname>Wu</surname><given-names>ZY</given-names></name><name name-style="western"><surname>Raven</surname><given-names>PH</given-names></name></person-group> (<role>Eds</role>) <issue-title>Flora of China, Vol.</issue-title><source>17. Science Press Beijing and Missouri Botanical Garden, St. Louis</source>, <fpage>300</fpage>–<lpage>332</lpage>.</mixed-citation></ref><ref id="B75"><mixed-citation xmlns:xlink="http://www.w3.org/1999/xlink" xlink:type="simple"><person-group><name name-style="western"><surname>Koorders</surname><given-names>SH</given-names></name></person-group> (<year>1898</year>) <article-title>Botanische dienstreis door de Minahasa tevens eerste overzicht der Flora van N.O. Celebes.</article-title><source>Mededeelingen van s’Lands Plantentuin</source><volume>19</volume>: <fpage>1</fpage>–<lpage>716</lpage>.</mixed-citation></ref><ref id="B60"><mixed-citation xmlns:xlink="http://www.w3.org/1999/xlink" xlink:type="simple"><person-group><name name-style="western"><surname>Hop</surname><given-names>VV</given-names></name></person-group> (<year>2017</year>) <tp:taxon-name><tp:taxon-name-part taxon-name-part-type="family">Solanaceae</tp:taxon-name-part></tp:taxon-name>. In: Thực Vật Chí Việt Nam [Flora of Vietnam]. Vol. 17. Publishing House for Science and Technology, Na Noi, 9–218.</mixed-citation></ref><ref id="B64"><mixed-citation xmlns:xlink="http://www.w3.org/1999/xlink" xlink:type="simple">IUCN (<year>2020</year>) Guidelines for Using the IUCN Red List Categories and Criteria. Version 13. Prepared by the Standards and Petitions Subcommittee of the IUCN Species Survival Commission. <ext-link xlink:href="http://www.iucnredlist.org/documents/RedListGuidelines.pdf" ext-link-type="uri" xlink:type="simple">http://www.iucnredlist.org/documents/RedListGuidelines.pdf</ext-link></mixed-citation></ref><ref id="B12"><mixed-citation xmlns:xlink="http://www.w3.org/1999/xlink" xlink:type="simple"><person-group><name name-style="western"><surname>Bitter</surname><given-names>G</given-names></name></person-group> (<year>1919</year>) <article-title>Die Gattung <italic><tp:taxon-name><tp:taxon-name-part taxon-name-part-type="genus">Lycianthes</tp:taxon-name-part></tp:taxon-name></italic>.</article-title><source>Abhandlungen Herausgegeben vom Naturwissenschaftlichen Vereins zu Bremen [preprint]</source><volume>24</volume>: <fpage>292</fpage>–<lpage>520</lpage>.</mixed-citation></ref><ref id="B103"><mixed-citation xmlns:xlink="http://www.w3.org/1999/xlink" xlink:type="simple"><person-group><name name-style="western"><surname>Peralta</surname><given-names>IE</given-names></name><name name-style="western"><surname>Spooner</surname><given-names>DM</given-names></name><name name-style="western"><surname>Knapp</surname><given-names>S</given-names></name></person-group> (<year>2008</year>) <article-title>Taxonomy of wild tomatoes and their relatives (<tp:taxon-name><tp:taxon-name-part taxon-name-part-type="genus">Solanum</tp:taxon-name-part><tp:taxon-name-part taxon-name-part-type="infraspecific-rank">sect.</tp:taxon-name-part><tp:taxon-name-part taxon-name-part-type="section">Lycopersicoides</tp:taxon-name-part></tp:taxon-name>, sect. <tp:taxon-name><tp:taxon-name-part taxon-name-part-type="genus"/><tp:taxon-name-part taxon-name-part-type="section">Juglandifolia</tp:taxon-name-part></tp:taxon-name>, sect. <tp:taxon-name><tp:taxon-name-part taxon-name-part-type="genus"/><tp:taxon-name-part taxon-name-part-type="section">Lycopersicon</tp:taxon-name-part></tp:taxon-name>; <tp:taxon-name><tp:taxon-name-part taxon-name-part-type="family">Solanaceae</tp:taxon-name-part></tp:taxon-name>).</article-title><source>Systematic Botany Monographs</source><volume>84</volume>: <fpage>1</fpage>–<lpage>186</lpage>.</mixed-citation></ref><ref id="B53"><mixed-citation xmlns:xlink="http://www.w3.org/1999/xlink" xlink:type="simple"><person-group><name name-style="western"><surname>Glover</surname><given-names>BJ</given-names></name><name name-style="western"><surname>Bunnewell</surname><given-names>S</given-names></name><name name-style="western"><surname>Martin</surname><given-names>C</given-names></name></person-group> (<year>2004</year>) <article-title>Convergent evolution with the genus <italic><tp:taxon-name><tp:taxon-name-part taxon-name-part-type="genus">Solanum</tp:taxon-name-part></tp:taxon-name></italic>: The specialized anther cone develops through alternative pathways.</article-title><source>Gene</source><volume>331</volume>: <fpage>1</fpage>–<lpage>7</lpage>. <ext-link xlink:href="10.1016/j.gene.2004.01.027" ext-link-type="doi" xlink:type="simple">https://doi.org/10.1016/j.gene.2004.01.027</ext-link></mixed-citation></ref><ref id="B107"><mixed-citation xmlns:xlink="http://www.w3.org/1999/xlink" xlink:type="simple"><person-group><name name-style="western"><surname>Roxburgh</surname><given-names>W</given-names></name></person-group> (<year>1814</year>) Hortus Bengalensis, a catalogue of the plants growing in the gardens of the Honourable East India Company’s garden in Calcutta. Mission Press, Serampore.</mixed-citation></ref><ref id="B21"><mixed-citation xmlns:xlink="http://www.w3.org/1999/xlink" xlink:type="simple"><person-group><name name-style="western"><surname>Carey</surname><given-names>W</given-names></name><name name-style="western"><surname>Wallich</surname><given-names>N</given-names></name></person-group> (<year>1824</year>) <article-title><italic><tp:taxon-name><tp:taxon-name-part taxon-name-part-type="genus">Solanum</tp:taxon-name-part></tp:taxon-name></italic>.</article-title><source>Flora Indica</source><volume>2</volume>: <fpage>214</fpage>–<lpage>258</lpage>.</mixed-citation></ref><ref id="B109"><mixed-citation xmlns:xlink="http://www.w3.org/1999/xlink" xlink:type="simple"><person-group><name name-style="western"><surname>Särkinen</surname><given-names>T</given-names></name><name name-style="western"><surname>Poczai</surname><given-names>P</given-names></name><name name-style="western"><surname>Barboza</surname><given-names>GE</given-names></name><name name-style="western"><surname>van der Weerden</surname><given-names>GM</given-names></name><name name-style="western"><surname>Baden</surname><given-names>M</given-names></name><name name-style="western"><surname>Knapp</surname><given-names>S</given-names></name></person-group> (<year>2018</year>) <article-title>A revision of the Old World black nightshades (Morelloid clade of <italic><tp:taxon-name><tp:taxon-name-part taxon-name-part-type="genus">Solanum</tp:taxon-name-part></tp:taxon-name></italic> L., <tp:taxon-name><tp:taxon-name-part taxon-name-part-type="family">Solanaceae</tp:taxon-name-part></tp:taxon-name>).</article-title><source>PhytoKeys</source><volume>106</volume>: <fpage>1</fpage>–<lpage>223</lpage>. <ext-link xlink:href="10.3897/phytokeys.106.21991" ext-link-type="doi" xlink:type="simple">https://doi.org/10.3897/phytokeys.106.21991</ext-link></mixed-citation></ref><ref id="B15"><mixed-citation xmlns:xlink="http://www.w3.org/1999/xlink" xlink:type="simple"><person-group><name name-style="western"><surname>Blume</surname><given-names>CL</given-names></name></person-group> (<year>1826</year>) Bijdragen tot de flora van Nederlandsch Indië, Ter Lands Drukkererij, Jakarta [Batavia]. <ext-link xlink:href="10.5962/bhl.title.115427" ext-link-type="doi" xlink:type="simple">https://doi.org/10.5962/bhl.title.115427</ext-link></mixed-citation></ref><ref id="B45"><mixed-citation xmlns:xlink="http://www.w3.org/1999/xlink" xlink:type="simple"><person-group><name name-style="western"><surname>Dunal</surname><given-names>M-F</given-names></name></person-group> (<year>1852</year>) <article-title><tp:taxon-name><tp:taxon-name-part taxon-name-part-type="family">Solanaceae</tp:taxon-name-part></tp:taxon-name>. In: Candolle AP de (Ed.</article-title><source>) Prodromus systematis naturalis regni vegetabilis</source><volume>13</volume>(<issue>1</issue>): <fpage>1</fpage>–<lpage>690</lpage>. [V. Masson, Paris]</mixed-citation></ref><ref id="B92"><mixed-citation xmlns:xlink="http://www.w3.org/1999/xlink" xlink:type="simple"><person-group><name name-style="western"><surname>Miller</surname><given-names>HS</given-names></name></person-group> (<year>1970</year>) <article-title>The herbarium of Alymer Bourke Lambert: Notes on its acquisition, dispersal, and present whereabouts.</article-title><source>Taxon</source><volume>19</volume>(<issue>4</issue>): <fpage>489</fpage>–<lpage>553</lpage>. <ext-link xlink:href="10.2307/1218947" ext-link-type="doi" xlink:type="simple">https://doi.org/10.2307/1218947</ext-link></mixed-citation></ref><ref id="B93"><mixed-citation xmlns:xlink="http://www.w3.org/1999/xlink" xlink:type="simple"><person-group><name name-style="western"><surname>Miquel</surname><given-names>FAW</given-names></name></person-group> (<year>1864</year>) <article-title>Ordo CLXIV. <tp:taxon-name><tp:taxon-name-part taxon-name-part-type="tribe">Solaneae</tp:taxon-name-part></tp:taxon-name>.</article-title><source>In: Flora van Nederlandsch Indie</source><volume>2</volume>: <fpage>633</fpage>–<lpage>672</lpage>.</mixed-citation></ref><ref id="B133"><mixed-citation xmlns:xlink="http://www.w3.org/1999/xlink" xlink:type="simple"><person-group><name name-style="western"><surname>Zanoni</surname><given-names>TA</given-names></name></person-group> (<year>1980</year>) <article-title>Otto Kuntze, botanist. I. Biography, bibliography and travels.</article-title><source>Brittonia</source><volume>32</volume>(<issue>4</issue>): <fpage>551</fpage>–<lpage>571</lpage>. <ext-link xlink:href="10.2307/2806169" ext-link-type="doi" xlink:type="simple">https://doi.org/10.2307/2806169</ext-link></mixed-citation></ref><ref id="B130"><mixed-citation xmlns:xlink="http://www.w3.org/1999/xlink" xlink:type="simple"><person-group><name name-style="western"><surname>Vorontsova</surname><given-names>MS</given-names></name><name name-style="western"><surname>Knapp</surname><given-names>S</given-names></name></person-group> (<year>2010</year>) <article-title>Lost Berlin (B) types of <italic><tp:taxon-name><tp:taxon-name-part taxon-name-part-type="genus">Solanum</tp:taxon-name-part></tp:taxon-name></italic> (<tp:taxon-name><tp:taxon-name-part taxon-name-part-type="family">Solanaceae</tp:taxon-name-part></tp:taxon-name>) – found in Göttingen (GOET).</article-title><source>Taxon</source><volume>59</volume>(<issue>5</issue>): <fpage>1585</fpage>–<lpage>1601</lpage>. <ext-link xlink:href="10.1002/tax.595024" ext-link-type="doi" xlink:type="simple">https://doi.org/10.1002/tax.595024</ext-link></mixed-citation></ref><ref id="B13"><mixed-citation xmlns:xlink="http://www.w3.org/1999/xlink" xlink:type="simple"><person-group><name name-style="western"><surname>Bitter</surname><given-names>G</given-names></name></person-group> (<year>1922</year>) <article-title>Ergänzungen zu <italic><tp:taxon-name><tp:taxon-name-part taxon-name-part-type="genus">Lycianthes</tp:taxon-name-part></tp:taxon-name></italic>. I.</article-title><source>Feddes Repertorium Specierum Novarum Regni Vegetabilis</source><volume>18</volume>(<issue>19–30</issue>): <fpage>314</fpage>–<lpage>321</lpage>. <ext-link xlink:href="10.1002/fedr.19220181908" ext-link-type="doi" xlink:type="simple">https://doi.org/10.1002/fedr.19220181908</ext-link></mixed-citation></ref><ref id="B55"><mixed-citation xmlns:xlink="http://www.w3.org/1999/xlink" xlink:type="simple"><person-group><name name-style="western"><surname>Hatushima</surname><given-names>S</given-names></name></person-group> (<year>1969</year>) <article-title>On a glabrous form of <italic><tp:taxon-name><tp:taxon-name-part taxon-name-part-type="genus">Solanum</tp:taxon-name-part><tp:taxon-name-part taxon-name-part-type="species">biflorum</tp:taxon-name-part></tp:taxon-name></italic>.</article-title><source>Journal of Geobotany</source><volume>17</volume>(<issue>2</issue>): <fpage>49</fpage>. [Hokuriku no shokubutsu]</mixed-citation></ref><ref id="B90"><mixed-citation xmlns:xlink="http://www.w3.org/1999/xlink" xlink:type="simple"><person-group><name name-style="western"><surname>Merrill</surname><given-names>ED</given-names></name><name name-style="western"><surname>Merritt</surname><given-names>ML</given-names></name></person-group> (<year>1910</year>) The flora of Mount Pulog (concluded). Philippine Journal of Science 5(C, Botany): 371–404.</mixed-citation></ref></ref-list></tp:taxon-treatment>
