# Supplementary material for: ﻿A revision of Lycianthes (Solanaceae) in tropical Asia
Source: PhytoKeys. 2024 Jul 29;245:1–106. doi: 10.3897/phytokeys.245.121988 (PMC11301032; doi:10.3897/phytokeys.245.121988)
Supplement: XML Treatment for Lycianthes laevis [file phytokeys.245.121988-treatment5.xml]

<!DOCTYPE tp:taxon-treatment
  PUBLIC "-//TaxonX//DTD Taxonomic Treatment Publishing DTD v0 20100105//EN" "tax-treatment-NSO.dtd">
<tp:taxon-treatment xmlns:tp="http://www.plazi.org/taxpub"><tp:treatment-meta><kwd-group><label>Taxon classification</label><kwd>
              <named-content content-type="kingdom">Plantae</named-content>
            </kwd></kwd-group><mixed-citation publication-type="journal"><person-group><name><surname>Knapp</surname><given-names>Sandra</given-names></name></person-group><article-title>﻿A revision of <italic><tp:taxon-name><tp:taxon-name-part taxon-name-part-type="genus" reg="Lycianthes">Lycianthes</tp:taxon-name-part></tp:taxon-name></italic> (<tp:taxon-name><tp:taxon-name-part taxon-name-part-type="family">Solanaceae</tp:taxon-name-part></tp:taxon-name>) in tropical Asia</article-title><source>PhytoKeys</source><day>29</day><month>07</month><year>2024</year><volume>245</volume><fpage>1</fpage><lpage>106</lpage><pub-id pub-id-type="doi">10.3897/phytokeys.245.121988</pub-id></mixed-citation></tp:treatment-meta><tp:nomenclature><label>﻿﻿4.</label><tp:taxon-name>
            <object-id xmlns:xlink="http://www.w3.org/1999/xlink" content-type="arpha" xlink:type="simple">CB5CD75D-B3FE-5A21-A23D-EA351755BC48</object-id>
            <tp:taxon-name-part taxon-name-part-type="genus" reg="Lycianthes">Lycianthes</tp:taxon-name-part>
            <tp:taxon-name-part taxon-name-part-type="species" reg="laevis">laevis</tp:taxon-name-part>
          </tp:taxon-name><tp:taxon-authority>(Dunal) Bitter, Abh. Naturwiss. Verein Bremen 24 [preprint]: 484. 1919.</tp:taxon-authority><xref ref-type="fig" rid="F3">Figs 3B</xref><xref ref-type="fig" rid="F4">, 4C</xref><xref ref-type="fig" rid="F12">, 12</xref><tp:nomenclature-citation-list><tp:nomenclature-citation><tp:taxon-name>
                <tp:taxon-name-part taxon-name-part-type="genus" reg="Solanum">Solanum</tp:taxon-name-part>
                <tp:taxon-name-part taxon-name-part-type="species" reg="laeve">laeve</tp:taxon-name-part>
              </tp:taxon-name><comment>Dunal, Encycl. [J. Lamarck &amp; al.] Suppl. 3: 751. 1814. Type. Indonesia. [Java]: Goudolone, <italic>J.B.L. Leschenault de la Tour 683</italic> (lectotype, designated here: P [P000578637]).</comment></tp:nomenclature-citation><tp:nomenclature-citation><tp:taxon-name>
                <tp:taxon-name-part taxon-name-part-type="genus" reg="Solanum">Solanum</tp:taxon-name-part>
                <tp:taxon-name-part taxon-name-part-type="species" reg="violaceum">violaceum</tp:taxon-name-part>
              </tp:taxon-name><comment>Blume, Cat. Gew. Buitenzorg 55. 1823, nom illeg. not <tp:taxon-name><tp:taxon-name-part taxon-name-part-type="genus" reg="Solanum">Solanum</tp:taxon-name-part><tp:taxon-name-part taxon-name-part-type="species" reg="violaceum">violaceum</tp:taxon-name-part></tp:taxon-name> Ortega (1798). Type. Indonesia. “Java”, C.L. Blume s.n. (no specimens cited; neotype, designated here: L [L 0003600]).</comment></tp:nomenclature-citation><tp:nomenclature-citation><tp:taxon-name>
                <tp:taxon-name-part taxon-name-part-type="genus" reg="Solanum">Solanum</tp:taxon-name-part>
                <tp:taxon-name-part taxon-name-part-type="species" reg="crassipetalum">crassipetalum</tp:taxon-name-part>
              </tp:taxon-name><comment>Wall., Fl. Ind. (Carey &amp; Wallich ed.) 2: 256. 1824. Type. Nepal. “Sheopar”, 1821, R. Blinkworth s.n. [Wallich cat. 2618] (lectotype, designated by <xref ref-type="bibr" rid="B40">Deb 1978</xref>, pg. 293 [as “type” and with collector R. Brown]: CAL [CAL0000017942]; isolectotypes: BM [BM000617159], E [E00273881, E00273882], G-DC [G00131653], K [K0009234440], K-W [K001116619, K001116620]).</comment></tp:nomenclature-citation><tp:nomenclature-citation><tp:taxon-name>
                <tp:taxon-name-part taxon-name-part-type="genus" reg="Solanum">Solanum</tp:taxon-name-part>
                <tp:taxon-name-part taxon-name-part-type="species" reg="blumei">blumei</tp:taxon-name-part>
              </tp:taxon-name><comment>Nees ex Blume, Bijdr. Fl. Ned. Ind. 13: 696. 1826, as “<italic>blumii</italic>”. Type. Based on <tp:taxon-name><tp:taxon-name-part taxon-name-part-type="genus" reg="Solanum">Solanum</tp:taxon-name-part><tp:taxon-name-part taxon-name-part-type="species" reg="violaceum">violaceum</tp:taxon-name-part></tp:taxon-name> Blume</comment></tp:nomenclature-citation><tp:nomenclature-citation><tp:taxon-name>
                <tp:taxon-name-part taxon-name-part-type="genus" reg="Solanum">Solanum</tp:taxon-name-part>
                <tp:taxon-name-part taxon-name-part-type="species" reg="pachypetalon">pachypetalon</tp:taxon-name-part>
              </tp:taxon-name><comment>Spreng., Syst. Veg. ed. 16 [Sprengel] 4 (2): 72. 1827, nom. illeg. superfl. Type. Nepal. Based on <tp:taxon-name><tp:taxon-name-part taxon-name-part-type="genus" reg="Solanum">Solanum</tp:taxon-name-part><tp:taxon-name-part taxon-name-part-type="species" reg="crassipetalum">crassipetalum</tp:taxon-name-part></tp:taxon-name> Wall. (cited in synonymy).</comment></tp:nomenclature-citation><tp:nomenclature-citation><tp:taxon-name>
                <tp:taxon-name-part taxon-name-part-type="genus" reg="Solanum">Solanum</tp:taxon-name-part>
                <tp:taxon-name-part taxon-name-part-type="species" reg="membranaceum">membranaceum</tp:taxon-name-part>
              </tp:taxon-name><comment>Wall. ex Nees, Trans. Linn. Soc. London 17(1): 41. 1834. Type. India. [probably southern India], <italic>N. Wallich Cat. 2625A</italic> (lectotype, designated here: K-W [K001116640]).</comment></tp:nomenclature-citation><tp:nomenclature-citation><tp:taxon-name>
                <tp:taxon-name-part taxon-name-part-type="genus" reg="Solanum">Solanum</tp:taxon-name-part>
                <tp:taxon-name-part taxon-name-part-type="species" reg="bigeminatum">bigeminatum</tp:taxon-name-part>
              </tp:taxon-name><comment>Nees, Trans. Linn. Soc. London 17(1): 42. 1834. Type. India. “Travancore”, Wallich cat. suppl., Oct 1814, Anon. s.n. [<italic>Herbarium Rottlerianum</italic>] (lectotype, designated by <xref ref-type="bibr" rid="B57">Hepper 1987</xref>, pg. 388: K [K000759406]).</comment></tp:nomenclature-citation><tp:nomenclature-citation><tp:taxon-name>
                <tp:taxon-name-part taxon-name-part-type="genus" reg="Solanum">Solanum</tp:taxon-name-part>
                <tp:taxon-name-part taxon-name-part-type="species" reg="neesianum">neesianum</tp:taxon-name-part>
              </tp:taxon-name><comment>Wall. ex Nees, Trans. Linn. Soc. London 17(1): 42. 1834. Type. India. [Khasi Hills] “Mt Sylhet”, N. Wallich [G. Gomez s.n.] Cat. Suppl. 248 (lectotype, designated here: GZU [GZU000255706].</comment></tp:nomenclature-citation><tp:nomenclature-citation><tp:taxon-name>
                <tp:taxon-name-part taxon-name-part-type="genus" reg="Solanum">Solanum</tp:taxon-name-part>
                <tp:taxon-name-part taxon-name-part-type="species" reg="zollingeri">zollingeri</tp:taxon-name-part>
                <tp:taxon-name-part taxon-name-part-type="authority">Dunal</tp:taxon-name-part>
                <tp:taxon-name-part taxon-name-part-type="infraspecific-rank">var.</tp:taxon-name-part>
                <tp:taxon-name-part taxon-name-part-type="variety" reg="multiflorum">multiflorum</tp:taxon-name-part>
              </tp:taxon-name><comment>Dunal, Prodr. [A.P. de Candolle] 13(1): 176. 1852. Type. Indonesia. Java: [no locality in protologue] East Java, in summo montis Taroeb [=Gunung Tarub], prov. Probolingo, 4 Jan 1845 [from P00369020], <italic>H. Zollinger 2597</italic> (holotype: G-DC [G00145616]; isotypes: BM [BM001018925], G [G0343077, G000357860], P [P00369013, P00379534 (as <italic>2597 bis</italic>), P [P00369020, as <italic>2597Z</italic>]).</comment></tp:nomenclature-citation><tp:nomenclature-citation><tp:taxon-name>
                <tp:taxon-name-part taxon-name-part-type="genus" reg="Solanum">Solanum</tp:taxon-name-part>
                <tp:taxon-name-part taxon-name-part-type="species" reg="subtruncatum">subtruncatum</tp:taxon-name-part>
              </tp:taxon-name><comment>Dunal, Prodr. [A. P. de Candolle] 13(1): 180. 1852. Type. Bangladesh. “In India orientalis, Silhet, Wall. cat. 2620”, F. de Silva s.n. [Wallich cat. 2620] (holotype: G-DC [G00145656]; isotypes: BM [BM000778231], CAL [CAL0000071895], GZU [GZU000255845], K [K001116625]).</comment></tp:nomenclature-citation><tp:nomenclature-citation><tp:taxon-name>
                <tp:taxon-name-part taxon-name-part-type="genus" reg="Solanum">Solanum</tp:taxon-name-part>
                <tp:taxon-name-part taxon-name-part-type="species" reg="kaitisis">kaitisis</tp:taxon-name-part>
              </tp:taxon-name><comment>Dunal, Prodr. [A. P. de Candolle] 13(1): 157. 1852. Type. India. Tamil Nadu: Nilghiri, Kaithi [“ad montis Nilgherry circa Kaitis” – protologue], 1840, <italic>G.S. Perrottet 270 [as 230</italic>] (holotype: P [P00058859]).</comment></tp:nomenclature-citation><tp:nomenclature-citation><tp:taxon-name>
                <tp:taxon-name-part taxon-name-part-type="genus" reg="Solanum">Solanum</tp:taxon-name-part>
                <tp:taxon-name-part taxon-name-part-type="species" reg="gouakai">gouakai</tp:taxon-name-part>
              </tp:taxon-name><comment>Dunal, Prodr. [A. P. de Candolle] 13(1): 177. 1852, as “Gouakai”. Type. India. [Tamil Nadu]: “Nillgherry” [Nilgiri Hills], <italic>J.B.L. Leschenault de la Tour 311</italic> (lectotype, designated here: P [P00057927]).</comment></tp:nomenclature-citation><tp:nomenclature-citation><tp:taxon-name>
                <tp:taxon-name-part taxon-name-part-type="genus" reg="Solanum">Solanum</tp:taxon-name-part>
                <tp:taxon-name-part taxon-name-part-type="species" reg="gouakai">gouakai</tp:taxon-name-part>
                <tp:taxon-name-part taxon-name-part-type="authority">Dunal</tp:taxon-name-part>
                <tp:taxon-name-part taxon-name-part-type="infraspecific-rank">var.</tp:taxon-name-part>
                <tp:taxon-name-part taxon-name-part-type="variety" reg="angustifolium">angustifolium</tp:taxon-name-part>
              </tp:taxon-name><comment>Dunal, Prodr. [A. P. de Candolle] 13(1): 177. 1852. Type. India. [Tamil Nadu]: “Nillgherry” [Nilgiri Hills], <italic>J.B.L. Leschenault de la Tour 311</italic> (lectotype, designated here: P [P00057928]).</comment></tp:nomenclature-citation><tp:nomenclature-citation><tp:taxon-name>
                <tp:taxon-name-part taxon-name-part-type="genus" reg="Solanum">Solanum</tp:taxon-name-part>
                <tp:taxon-name-part taxon-name-part-type="species" reg="gouakai">gouakai</tp:taxon-name-part>
                <tp:taxon-name-part taxon-name-part-type="authority">Dunal</tp:taxon-name-part>
                <tp:taxon-name-part taxon-name-part-type="infraspecific-rank">var.</tp:taxon-name-part>
                <tp:taxon-name-part taxon-name-part-type="variety" reg="latifolium">latifolium</tp:taxon-name-part>
              </tp:taxon-name><comment>Dunal, Prodr. [A. P. de Candolle] 13(1): 177. 1852. Type. India. [Tamil Nadu]: “Nillgherry” [Nilgiri Hills], <italic>J.B.L. Leschenault de la Tour 311</italic> (lectotype, designated here: P [P00057929]).</comment></tp:nomenclature-citation><tp:nomenclature-citation><tp:taxon-name>
                <tp:taxon-name-part taxon-name-part-type="genus" reg="Bassovia">Bassovia</tp:taxon-name-part>
                <tp:taxon-name-part taxon-name-part-type="species" reg="wallichii">wallichii</tp:taxon-name-part>
              </tp:taxon-name><comment>Dunal, Prodr. [A. P. de Candolle] 13(1): 409. 1852, nom. illeg.superfl. Type. Based on <tp:taxon-name><tp:taxon-name-part taxon-name-part-type="genus" reg="Solanum">S.</tp:taxon-name-part><tp:taxon-name-part taxon-name-part-type="species" reg="crassipetalum">crassipetalum</tp:taxon-name-part></tp:taxon-name> Wall. (“<tp:taxon-name><tp:taxon-name-part taxon-name-part-type="genus" reg="Solanum">Solanum</tp:taxon-name-part><tp:taxon-name-part taxon-name-part-type="species" reg="crassipetalum">crassipetalum</tp:taxon-name-part></tp:taxon-name>, Wall. cat. 2618”, see discussion).</comment></tp:nomenclature-citation><tp:nomenclature-citation><tp:taxon-name>
                <tp:taxon-name-part taxon-name-part-type="genus" reg="Solanum">Solanum</tp:taxon-name-part>
                <tp:taxon-name-part taxon-name-part-type="species" reg="blumei">blumei</tp:taxon-name-part>
                <tp:taxon-name-part taxon-name-part-type="authority">Nees</tp:taxon-name-part>
                <tp:taxon-name-part taxon-name-part-type="infraspecific-rank">var.</tp:taxon-name-part>
                <tp:taxon-name-part taxon-name-part-type="variety" reg="parvifolium">parvifolium</tp:taxon-name-part>
              </tp:taxon-name><comment>Miq., Fl. Ned. Ind. 2: 642. 1857, as “<italic>parvifolia</italic>”. Type. Indonesia. Sin. loc. “S. Eschweilerianum”, A. Zippelius s.n. (no herbaria cited; lectotype, designated here: L [L 0003598]; isolectotype: L [L 0003599]).</comment></tp:nomenclature-citation><tp:nomenclature-citation><tp:taxon-name>
                <tp:taxon-name-part taxon-name-part-type="genus" reg="Solanum">Solanum</tp:taxon-name-part>
                <tp:taxon-name-part taxon-name-part-type="species" reg="blumei">blumei</tp:taxon-name-part>
                <tp:taxon-name-part taxon-name-part-type="authority">Nees</tp:taxon-name-part>
                <tp:taxon-name-part taxon-name-part-type="infraspecific-rank">var.</tp:taxon-name-part>
                <tp:taxon-name-part taxon-name-part-type="variety" reg="grandifolium">grandifolium</tp:taxon-name-part>
              </tp:taxon-name><comment>Miq., Fl. Ned. Ind. 2: 642. 1857, as “<tp:taxon-name><tp:taxon-name-part taxon-name-part-type="genus" reg="Solanum"/><tp:taxon-name-part taxon-name-part-type="species" reg="grandifolia">grandifolia</tp:taxon-name-part></tp:taxon-name>”. Type. Indonesia. Sin. loc., T. Horsfield s.n. [1421] (neotype, designated here: BM [BM001018973]).</comment></tp:nomenclature-citation><tp:nomenclature-citation><tp:taxon-name>
                <tp:taxon-name-part taxon-name-part-type="genus" reg="Solanum">Solanum</tp:taxon-name-part>
                <tp:taxon-name-part taxon-name-part-type="species" reg="bigeminatum">bigeminatum</tp:taxon-name-part>
                <tp:taxon-name-part taxon-name-part-type="authority">Nees</tp:taxon-name-part>
                <tp:taxon-name-part taxon-name-part-type="infraspecific-rank">var.</tp:taxon-name-part>
                <tp:taxon-name-part taxon-name-part-type="variety" reg="zeylanica">zeylanica</tp:taxon-name-part>
              </tp:taxon-name><comment>C.B.Clarke, Fl. Brit. India [J. D. Hooker] 4: 231. 1883. Type. Sri Lanka. Sin. loc., [no date], <italic>G. Gardner 628</italic> (lectotype, designated here: K [K000923382]; isolectotypes: BM [BM000900109], K [K000923458], TCD [TCD51387]).</comment></tp:nomenclature-citation><tp:nomenclature-citation><tp:taxon-name>
                <tp:taxon-name-part taxon-name-part-type="genus" reg="Solanum">Solanum</tp:taxon-name-part>
                <tp:taxon-name-part taxon-name-part-type="species" reg="blumei">blumei</tp:taxon-name-part>
                <tp:taxon-name-part taxon-name-part-type="authority">Nees</tp:taxon-name-part>
                <tp:taxon-name-part taxon-name-part-type="infraspecific-rank">var.</tp:taxon-name-part>
                <tp:taxon-name-part taxon-name-part-type="variety" reg="erythrocarpum">erythrocarpum</tp:taxon-name-part>
              </tp:taxon-name><comment>Kuntze, Revis. Gen. Pl. 2: 453. 1891. Type. India. Sikkim: sin. loc., “5,000 ft”, 21 Nov 1875, <italic>C.E.O. Kuntze 6841</italic> (lectotype, designated here: NY [00172265]).</comment></tp:nomenclature-citation><tp:nomenclature-citation><tp:taxon-name>
                <tp:taxon-name-part taxon-name-part-type="genus" reg="Solanum">Solanum</tp:taxon-name-part>
                <tp:taxon-name-part taxon-name-part-type="species" reg="blumei">blumei</tp:taxon-name-part>
                <tp:taxon-name-part taxon-name-part-type="authority">Nees</tp:taxon-name-part>
                <tp:taxon-name-part taxon-name-part-type="infraspecific-rank">var.</tp:taxon-name-part>
                <tp:taxon-name-part taxon-name-part-type="variety" reg="xanthocarpum">xanthocarpum</tp:taxon-name-part>
              </tp:taxon-name><comment>Kuntze, Revis. Gen. Pl. 2: 453. 1891. Type. Indonesia. Java: West Java, “Wilisgebirge” [Mount Wilis], “5,000 ft”, 29 Aug 1875, <italic>C.E.O. Kuntze 5855</italic> (lectotype, designated here: NY [00172280]).</comment></tp:nomenclature-citation><tp:nomenclature-citation><tp:taxon-name>
                <tp:taxon-name-part taxon-name-part-type="genus" reg="Solanum">Solanum</tp:taxon-name-part>
                <tp:taxon-name-part taxon-name-part-type="species" reg="mindanaense">mindanaense</tp:taxon-name-part>
              </tp:taxon-name><comment>Elmer, Leafl. Philipp. Bot. 8: 2832. 1915. Type. Philippines. Mindanao, prov. Agusan, Cabadbaran (Mt. Urdaneta), Sep 1912, <italic>A.D.E. Elmer 13828</italic> (syntype: E [E00273869]).</comment></tp:nomenclature-citation><tp:nomenclature-citation><tp:taxon-name>
                <tp:taxon-name-part taxon-name-part-type="genus" reg="Lycianthes">Lycianthes</tp:taxon-name-part>
                <tp:taxon-name-part taxon-name-part-type="species" reg="pachypetala">pachypetala</tp:taxon-name-part>
              </tp:taxon-name><comment>(Spreng.) Bitter, Abh. Naturwiss. Verein Bremen 24 [preprint]: 475. 1919. Type. Based on <tp:taxon-name><tp:taxon-name-part taxon-name-part-type="genus" reg="Solanum">Solanum</tp:taxon-name-part><tp:taxon-name-part taxon-name-part-type="species" reg="pachypetalon">pachypetalon</tp:taxon-name-part></tp:taxon-name> Spreng.</comment></tp:nomenclature-citation><tp:nomenclature-citation><tp:taxon-name>
                <tp:taxon-name-part taxon-name-part-type="genus" reg="Lycianthes">Lycianthes</tp:taxon-name-part>
                <tp:taxon-name-part taxon-name-part-type="species" reg="pachypetala">pachypetala</tp:taxon-name-part>
                <tp:taxon-name-part taxon-name-part-type="basionym-authority">(Spreng.)</tp:taxon-name-part>
                <tp:taxon-name-part taxon-name-part-type="authority">Bitter</tp:taxon-name-part>
                <tp:taxon-name-part taxon-name-part-type="infraspecific-rank">var.</tp:taxon-name-part>
                <tp:taxon-name-part taxon-name-part-type="variety" reg="intermedia">intermedia</tp:taxon-name-part>
              </tp:taxon-name><comment>Bitter, Abh. Naturwiss. Verein Bremen 24 [preprint]: 477. 1919. Type. India. Sikkim: Tashok [as Pashok in protologue] (=Tshoka), 1,594 [1,600 in protologue] m, <italic>T. Anderson 1030</italic> (lectotype, designated here: CAL [acc. # 316742]).</comment></tp:nomenclature-citation><tp:nomenclature-citation><tp:taxon-name>
                <tp:taxon-name-part taxon-name-part-type="genus" reg="Lycianthes">Lycianthes</tp:taxon-name-part>
                <tp:taxon-name-part taxon-name-part-type="species" reg="pachypetala">pachypetala</tp:taxon-name-part>
                <tp:taxon-name-part taxon-name-part-type="basionym-authority">(Spreng.)</tp:taxon-name-part>
                <tp:taxon-name-part taxon-name-part-type="authority">Bitter</tp:taxon-name-part>
                <tp:taxon-name-part taxon-name-part-type="infraspecific-rank">var.</tp:taxon-name-part>
                <tp:taxon-name-part taxon-name-part-type="variety" reg="grandis">grandis</tp:taxon-name-part>
              </tp:taxon-name><comment>Bitter, Abh. Naturwiss. Verein Bremen 24 [preprint]: 478. 1919. Type. India. “Sikkim”, Feb 1909, “Native collector” s.n. (holotype: WU [WU0155118]; isotype: W [acc. # 1909-0009669]).</comment></tp:nomenclature-citation><tp:nomenclature-citation><tp:taxon-name>
                <tp:taxon-name-part taxon-name-part-type="genus" reg="Lycianthes">Lycianthes</tp:taxon-name-part>
                <tp:taxon-name-part taxon-name-part-type="species" reg="subtruncata">subtruncata</tp:taxon-name-part>
              </tp:taxon-name><comment>(Dunal) Bitter, Abh. Naturwiss. Verein Bremen 24 [preprint]: 478. 1919. Type. Based on <tp:taxon-name><tp:taxon-name-part taxon-name-part-type="genus" reg="Solanum">Solanum</tp:taxon-name-part><tp:taxon-name-part taxon-name-part-type="species" reg="subtruncatum">subtruncatum</tp:taxon-name-part></tp:taxon-name> Dunal (as <tp:taxon-name><tp:taxon-name-part taxon-name-part-type="genus" reg="Solanum">Solanum</tp:taxon-name-part><tp:taxon-name-part taxon-name-part-type="species" reg="subtruncatum">subtruncatum</tp:taxon-name-part></tp:taxon-name> Wall.)</comment></tp:nomenclature-citation><tp:nomenclature-citation><tp:taxon-name>
                <tp:taxon-name-part taxon-name-part-type="genus" reg="Lycianthes">Lycianthes</tp:taxon-name-part>
                <tp:taxon-name-part taxon-name-part-type="species" reg="subtruncata">subtruncata</tp:taxon-name-part>
                <tp:taxon-name-part taxon-name-part-type="basionym-authority">(Dunal)</tp:taxon-name-part>
                <tp:taxon-name-part taxon-name-part-type="authority">Bitter</tp:taxon-name-part>
                <tp:taxon-name-part taxon-name-part-type="infraspecific-rank">var.</tp:taxon-name-part>
                <tp:taxon-name-part taxon-name-part-type="variety" reg="hypolasia">hypolasia</tp:taxon-name-part>
              </tp:taxon-name><comment>Bitter, Abh. Naturwiss. Verein Bremen 24 [preprint]: 480. 1919. Type. India. “Assam”, Masters s.n. (“ex herb hort. Calcutta, hb. Bogor”; not found at BO, no duplicates found).</comment></tp:nomenclature-citation><tp:nomenclature-citation><tp:taxon-name>
                <tp:taxon-name-part taxon-name-part-type="genus" reg="Lycianthes">Lycianthes</tp:taxon-name-part>
                <tp:taxon-name-part taxon-name-part-type="species" reg="bigeminata">bigeminata</tp:taxon-name-part>
              </tp:taxon-name><comment>(Nees) Bitter, Abh. Naturwiss. Verein Bremen 24 [preprint]: 480. 1919. Type. Based on <tp:taxon-name><tp:taxon-name-part taxon-name-part-type="genus" reg="Solanum">Solanum</tp:taxon-name-part><tp:taxon-name-part taxon-name-part-type="species" reg="bigeminatum">bigeminatum</tp:taxon-name-part></tp:taxon-name> Nees</comment></tp:nomenclature-citation><tp:nomenclature-citation><tp:taxon-name>
                <tp:taxon-name-part taxon-name-part-type="genus" reg="Lycianthes">Lycianthes</tp:taxon-name-part>
                <tp:taxon-name-part taxon-name-part-type="species" reg="bigeminata">bigeminata</tp:taxon-name-part>
                <tp:taxon-name-part taxon-name-part-type="basionym-authority">(Nees)</tp:taxon-name-part>
                <tp:taxon-name-part taxon-name-part-type="authority">Bitter</tp:taxon-name-part>
                <tp:taxon-name-part taxon-name-part-type="infraspecific-rank">subsp.</tp:taxon-name-part>
                <tp:taxon-name-part taxon-name-part-type="subspecies" reg="nodocalyx">nodocalyx</tp:taxon-name-part>
              </tp:taxon-name><comment>Bitter, Abh. Naturwiss. Verein Bremen 24 [preprint]: 481. 1919. Type. India. Karnataka: “In campis aridis prope Mercara”, <italic>R.F. Hohenacker 803</italic> (lectotype, first stage designated by <xref ref-type="bibr" rid="B57">Hepper 1987</xref>, pg. 390 [as “type”], second stage designated here: K [K000759401]; isolectotypes: BM [BM000900101], FI [FI009598], M [M00165986], SLO [n.v.]).</comment></tp:nomenclature-citation><tp:nomenclature-citation><tp:taxon-name>
                <tp:taxon-name-part taxon-name-part-type="genus" reg="Lycianthes">Lycianthes</tp:taxon-name-part>
                <tp:taxon-name-part taxon-name-part-type="species" reg="bigeminata">bigeminata</tp:taxon-name-part>
                <tp:taxon-name-part taxon-name-part-type="basionym-authority">(Nees)</tp:taxon-name-part>
                <tp:taxon-name-part taxon-name-part-type="authority">Bitter</tp:taxon-name-part>
                <tp:taxon-name-part taxon-name-part-type="infraspecific-rank">subsp.</tp:taxon-name-part>
                <tp:taxon-name-part taxon-name-part-type="subspecies" reg="kaitisis">kaitisis</tp:taxon-name-part>
              </tp:taxon-name><comment>(Dunal) Bitter, Abh. Naturwiss. Verein Bremen 24 [preprint]: 481. 1919, as ‘Kaitisis’. Type. Based on <tp:taxon-name><tp:taxon-name-part taxon-name-part-type="genus" reg="Solanum">Solanum</tp:taxon-name-part><tp:taxon-name-part taxon-name-part-type="species" reg="kaitisis">kaitisis</tp:taxon-name-part></tp:taxon-name> Dunal</comment></tp:nomenclature-citation><tp:nomenclature-citation><tp:taxon-name>
                <tp:taxon-name-part taxon-name-part-type="genus" reg="Lycianthes">Lycianthes</tp:taxon-name-part>
                <tp:taxon-name-part taxon-name-part-type="species" reg="bigeminata">bigeminata</tp:taxon-name-part>
                <tp:taxon-name-part taxon-name-part-type="basionym-authority">(Nees)</tp:taxon-name-part>
                <tp:taxon-name-part taxon-name-part-type="authority">Bitter</tp:taxon-name-part>
                <tp:taxon-name-part taxon-name-part-type="infraspecific-rank">var.</tp:taxon-name-part>
                <tp:taxon-name-part taxon-name-part-type="variety" reg="parvifrons">parvifrons</tp:taxon-name-part>
              </tp:taxon-name><comment>Bitter, Abh. Naturwiss. Verein Bremen 24 [preprint]: 482. 1919. Type. India. Tamil Nadu: Nilghiri Hills, Ooty [“Ootacamund, Nilgiri Hill, prov. Madras. 7,000 ft”], Jun 1882, <italic>D. Brandis 350</italic> (lectotype, designated here: HBG [HBG-511357]).</comment></tp:nomenclature-citation><tp:nomenclature-citation><tp:taxon-name>
                <tp:taxon-name-part taxon-name-part-type="genus" reg="Lycianthes">Lycianthes</tp:taxon-name-part>
                <tp:taxon-name-part taxon-name-part-type="species" reg="bigeminata">bigeminata</tp:taxon-name-part>
                <tp:taxon-name-part taxon-name-part-type="basionym-authority">(Nees)</tp:taxon-name-part>
                <tp:taxon-name-part taxon-name-part-type="authority">Bitter</tp:taxon-name-part>
                <tp:taxon-name-part taxon-name-part-type="infraspecific-rank">var.</tp:taxon-name-part>
                <tp:taxon-name-part taxon-name-part-type="variety" reg="calycodonta">calycodonta</tp:taxon-name-part>
              </tp:taxon-name><comment>Bitter, Abh. Naturwiss. Verein Bremen 24 [preprint]: 482. 1919. Type. India. Karnataka: Kulhutty, “Kulhutty, Bababood”, ca. 1,900 m, Oct 1908, <italic>A. Meebold 8878</italic> (lectotype, designated here: CAL [acc. # 315662]).</comment></tp:nomenclature-citation><tp:nomenclature-citation><tp:taxon-name>
                <tp:taxon-name-part taxon-name-part-type="genus" reg="Lycianthes">Lycianthes</tp:taxon-name-part>
                <tp:taxon-name-part taxon-name-part-type="species" reg="bigeminata">bigeminata</tp:taxon-name-part>
                <tp:taxon-name-part taxon-name-part-type="basionym-authority">(Nees)</tp:taxon-name-part>
                <tp:taxon-name-part taxon-name-part-type="authority">Bitter</tp:taxon-name-part>
                <tp:taxon-name-part taxon-name-part-type="infraspecific-rank">forma</tp:taxon-name-part>
                <tp:taxon-name-part taxon-name-part-type="form" reg="gouakai">gouakai</tp:taxon-name-part>
              </tp:taxon-name><comment>(Dunal) Bitter, Abh. Naturwiss. Verein Bremen 24 [preprint]: 483. 1919, as “Gouakai”. Type. Based on <tp:taxon-name><tp:taxon-name-part taxon-name-part-type="genus" reg="Solanum">Solanum</tp:taxon-name-part><tp:taxon-name-part taxon-name-part-type="species" reg="gouakai">gouakai</tp:taxon-name-part></tp:taxon-name> Dunal</comment></tp:nomenclature-citation><tp:nomenclature-citation><tp:taxon-name>
                <tp:taxon-name-part taxon-name-part-type="genus" reg="Lycianthes">Lycianthes</tp:taxon-name-part>
                <tp:taxon-name-part taxon-name-part-type="species" reg="laevis">laevis</tp:taxon-name-part>
                <tp:taxon-name-part taxon-name-part-type="basionym-authority">(Dunal)</tp:taxon-name-part>
                <tp:taxon-name-part taxon-name-part-type="authority">Bitter</tp:taxon-name-part>
                <tp:taxon-name-part taxon-name-part-type="infraspecific-rank">var.</tp:taxon-name-part>
                <tp:taxon-name-part taxon-name-part-type="variety" reg="brevipedicellata">brevipedicellata</tp:taxon-name-part>
              </tp:taxon-name><comment>Bitter, Abh. Naturwiss. Verein Bremen 24 [preprint]: 487. 1919. Type. Indonesia. “Sumatra? Poeding zimbo! hb. Bogor” (no specimens found at BO).</comment></tp:nomenclature-citation><tp:nomenclature-citation><tp:taxon-name>
                <tp:taxon-name-part taxon-name-part-type="genus" reg="Lycianthes">Lycianthes</tp:taxon-name-part>
                <tp:taxon-name-part taxon-name-part-type="species" reg="laevis">laevis</tp:taxon-name-part>
                <tp:taxon-name-part taxon-name-part-type="basionym-authority">(Dunal)</tp:taxon-name-part>
                <tp:taxon-name-part taxon-name-part-type="authority">Bitter</tp:taxon-name-part>
                <tp:taxon-name-part taxon-name-part-type="infraspecific-rank">var.</tp:taxon-name-part>
                <tp:taxon-name-part taxon-name-part-type="variety" reg="inaequidens">inaequidens</tp:taxon-name-part>
              </tp:taxon-name><comment>Bitter, Abh. Naturwiss. Vereins Bremen 24 [preprint]: 487. 1919. Type. Indonesia. [Java]: “am Berg Tamp” [protologue] East Java, in summo montis Taroeb [=Gunung Tarub], prov. Probolingo, 4 Jan 1845 [from P00369020], <italic>H. Zollinger 2597</italic> (lectotype, designated here: P [P00379534, labelled later as <italic>2597 bis</italic>]; isolectotypes: BM [BM001018925], G [G0343077, G000357860], G-DC [G00145616], P [P00369013, P00369020, as <italic>2597Z</italic>])).</comment></tp:nomenclature-citation><tp:nomenclature-citation><tp:taxon-name>
                <tp:taxon-name-part taxon-name-part-type="genus" reg="Lycianthes">Lycianthes</tp:taxon-name-part>
                <tp:taxon-name-part taxon-name-part-type="species" reg="laevis">laevis</tp:taxon-name-part>
                <tp:taxon-name-part taxon-name-part-type="basionym-authority">(Dunal)</tp:taxon-name-part>
                <tp:taxon-name-part taxon-name-part-type="authority">Bitter</tp:taxon-name-part>
                <tp:taxon-name-part taxon-name-part-type="infraspecific-rank">subsp.</tp:taxon-name-part>
                <tp:taxon-name-part taxon-name-part-type="subspecies" reg="crassipetala">crassipetala</tp:taxon-name-part>
              </tp:taxon-name><comment>(Wall.) Deb., Bot. J. Linn Soc. 76: 293. 1978. Type. Based on <tp:taxon-name><tp:taxon-name-part taxon-name-part-type="genus" reg="Solanum">Solanum</tp:taxon-name-part><tp:taxon-name-part taxon-name-part-type="species" reg="crassipetalum">crassipetalum</tp:taxon-name-part></tp:taxon-name> Wall.</comment></tp:nomenclature-citation><tp:nomenclature-citation><tp:taxon-name>
                <tp:taxon-name-part taxon-name-part-type="genus" reg="Lycianthes">Lycianthes</tp:taxon-name-part>
                <tp:taxon-name-part taxon-name-part-type="species" reg="laevis">laevis</tp:taxon-name-part>
                <tp:taxon-name-part taxon-name-part-type="basionym-authority">(Dunal)</tp:taxon-name-part>
                <tp:taxon-name-part taxon-name-part-type="authority">Bitter</tp:taxon-name-part>
                <tp:taxon-name-part taxon-name-part-type="infraspecific-rank">subsp.</tp:taxon-name-part>
                <tp:taxon-name-part taxon-name-part-type="subspecies" reg="bigeminata">bigeminata</tp:taxon-name-part>
              </tp:taxon-name><comment>(Nees) Deb, Bot. J. Linn. Soc. 76: 293. 1978. Type. Based on <tp:taxon-name><tp:taxon-name-part taxon-name-part-type="genus" reg="Solanum">Solanum</tp:taxon-name-part><tp:taxon-name-part taxon-name-part-type="species" reg="bigeminatum">bigeminatum</tp:taxon-name-part></tp:taxon-name> Nees</comment></tp:nomenclature-citation><tp:nomenclature-citation><tp:taxon-name>
                <tp:taxon-name-part taxon-name-part-type="genus" reg="Lycianthes">Lycianthes</tp:taxon-name-part>
                <tp:taxon-name-part taxon-name-part-type="species" reg="laevis">laevis</tp:taxon-name-part>
                <tp:taxon-name-part taxon-name-part-type="basionym-authority">(Dunal)</tp:taxon-name-part>
                <tp:taxon-name-part taxon-name-part-type="authority">Bitter</tp:taxon-name-part>
                <tp:taxon-name-part taxon-name-part-type="infraspecific-rank">subsp.</tp:taxon-name-part>
                <tp:taxon-name-part taxon-name-part-type="subspecies" reg="subtruncata">subtruncata</tp:taxon-name-part>
              </tp:taxon-name><comment>(Wall. ex Dunal) Deb, Bot. J. Linn. Soc. 76: 293. 1978. Type. Based on <tp:taxon-name><tp:taxon-name-part taxon-name-part-type="genus" reg="Solanum">Solanum</tp:taxon-name-part><tp:taxon-name-part taxon-name-part-type="species" reg="subtruncatum">subtruncatum</tp:taxon-name-part></tp:taxon-name> Dunal</comment></tp:nomenclature-citation><tp:nomenclature-citation><tp:taxon-name>
                <tp:taxon-name-part taxon-name-part-type="genus" reg="Lycianthes">Lycianthes</tp:taxon-name-part>
                <tp:taxon-name-part taxon-name-part-type="species" reg="laevis">laevis</tp:taxon-name-part>
                <tp:taxon-name-part taxon-name-part-type="basionym-authority">(Dunal)</tp:taxon-name-part>
                <tp:taxon-name-part taxon-name-part-type="authority">Bitter</tp:taxon-name-part>
                <tp:taxon-name-part taxon-name-part-type="infraspecific-rank">subsp.</tp:taxon-name-part>
                <tp:taxon-name-part taxon-name-part-type="subspecies" reg="kaitisis">kaitisis</tp:taxon-name-part>
              </tp:taxon-name><comment>(Dunal) Deb, Bot. J. Linn. Soc. 76: 294. 1978. Type. Baes on <tp:taxon-name><tp:taxon-name-part taxon-name-part-type="genus" reg="Solanum">Solanum</tp:taxon-name-part><tp:taxon-name-part taxon-name-part-type="species" reg="kaitisis">kaitisis</tp:taxon-name-part></tp:taxon-name> Dunal</comment></tp:nomenclature-citation><tp:nomenclature-citation><tp:taxon-name>
                <tp:taxon-name-part taxon-name-part-type="genus" reg="Lycianthes">Lycianthes</tp:taxon-name-part>
                <tp:taxon-name-part taxon-name-part-type="species" reg="laevis">laevis</tp:taxon-name-part>
                <tp:taxon-name-part taxon-name-part-type="basionym-authority">(Dunal)</tp:taxon-name-part>
                <tp:taxon-name-part taxon-name-part-type="authority">Bitter</tp:taxon-name-part>
                <tp:taxon-name-part taxon-name-part-type="infraspecific-rank">var.</tp:taxon-name-part>
                <tp:taxon-name-part taxon-name-part-type="variety" reg="gouakai">gouakai</tp:taxon-name-part>
              </tp:taxon-name><comment>(Dunal) Deb, Bot. J. Linn. Soc. 76: 294. 1978. Type. Based on <tp:taxon-name><tp:taxon-name-part taxon-name-part-type="genus" reg="Solanum">Solanum</tp:taxon-name-part><tp:taxon-name-part taxon-name-part-type="species" reg="gouakai">gouakai</tp:taxon-name-part></tp:taxon-name> Dunal</comment></tp:nomenclature-citation><tp:nomenclature-citation><tp:taxon-name>
                <tp:taxon-name-part taxon-name-part-type="genus" reg="Lycianthes">Lycianthes</tp:taxon-name-part>
                <tp:taxon-name-part taxon-name-part-type="species" reg="laevis">laevis</tp:taxon-name-part>
                <tp:taxon-name-part taxon-name-part-type="basionym-authority">(Dunal)</tp:taxon-name-part>
                <tp:taxon-name-part taxon-name-part-type="infraspecific-rank">subsp.</tp:taxon-name-part>
                <tp:taxon-name-part taxon-name-part-type="subspecies" reg="kaitisis">kaitisis</tp:taxon-name-part>
              </tp:taxon-name><comment>(Dunal) Bole &amp; Ameida, J. Bombay Nat. Hist. Soc. 81(2): 378. 1984, nom. illeg., not <tp:taxon-name><tp:taxon-name-part taxon-name-part-type="genus" reg="Lycianthes">Lycianthes</tp:taxon-name-part><tp:taxon-name-part taxon-name-part-type="species" reg="laevis">laevis</tp:taxon-name-part><tp:taxon-name-part taxon-name-part-type="infraspecific-rank">subsp.</tp:taxon-name-part><tp:taxon-name-part taxon-name-part-type="subspecies" reg="kaitisis">kaitisis</tp:taxon-name-part></tp:taxon-name> (Dunal) <xref ref-type="bibr" rid="B40">Deb (1978)</xref>. Type. Based on <tp:taxon-name><tp:taxon-name-part taxon-name-part-type="genus" reg="Solanum">Solanum</tp:taxon-name-part><tp:taxon-name-part taxon-name-part-type="species" reg="kaitisis">kaitisis</tp:taxon-name-part></tp:taxon-name> Dunal</comment></tp:nomenclature-citation><tp:nomenclature-citation><tp:taxon-name>
                <tp:taxon-name-part taxon-name-part-type="genus" reg="Lycianthes">Lycianthes</tp:taxon-name-part>
                <tp:taxon-name-part taxon-name-part-type="species" reg="marlipoensis">marlipoensis</tp:taxon-name-part>
              </tp:taxon-name><comment>C.Y.Wu &amp; S.C.Huang, Acta Phytotax. Sin. 16(2): 78. 1978. Type. China. Yunnan: Malipo, 1,100–1,400 m, 13 Nov 1937, <italic>G. Feng [Feng Guomei or K.M. Feng] 13227</italic> (holotype: KUN [no acc. #]; isotype: PE [00633459]).</comment></tp:nomenclature-citation><tp:nomenclature-citation><tp:taxon-name>
                <tp:taxon-name-part taxon-name-part-type="genus" reg="Lycianthes">Lycianthes</tp:taxon-name-part>
                <tp:taxon-name-part taxon-name-part-type="species" reg="subtruncata">subtruncata</tp:taxon-name-part>
                <tp:taxon-name-part taxon-name-part-type="basionym-authority">(Wall.)</tp:taxon-name-part>
                <tp:taxon-name-part taxon-name-part-type="authority">Bitter</tp:taxon-name-part>
                <tp:taxon-name-part taxon-name-part-type="infraspecific-rank">var.</tp:taxon-name-part>
                <tp:taxon-name-part taxon-name-part-type="variety" reg="paucicarpa">paucicarpa</tp:taxon-name-part>
              </tp:taxon-name><comment>C.Y. Wu &amp; S.C.Huang, Acta Phytotax. Sin. 16(2): 79. 1978. Type. China. Yunnan: Longling, 1,600 m, 21De 1933, <italic>H.T Tsai [Cai Xitao] 56685</italic> (holotype: KUN [KUN1278691, acc. # 182540]; isotypes: A [00077124], LBG [00095865], PE [00031304],</comment></tp:nomenclature-citation><tp:nomenclature-citation><tp:taxon-name>
                <tp:taxon-name-part taxon-name-part-type="genus" reg="Lycianthes">Lycianthes</tp:taxon-name-part>
                <tp:taxon-name-part taxon-name-part-type="species" reg="crassipetala">crassipetala</tp:taxon-name-part>
              </tp:taxon-name><comment>(Wall.) R.R.Mill, Edinburgh J. Bot. 57(3): 465. 2000, as “<tp:taxon-name><tp:taxon-name-part taxon-name-part-type="genus" reg="Solanum"/><tp:taxon-name-part taxon-name-part-type="species" reg="crassipetalum">crassipetalum</tp:taxon-name-part></tp:taxon-name>”. Type. Based on <tp:taxon-name><tp:taxon-name-part taxon-name-part-type="genus" reg="Solanum">Solanum</tp:taxon-name-part><tp:taxon-name-part taxon-name-part-type="species" reg="crassipetalum">crassipetalum</tp:taxon-name-part></tp:taxon-name> Wall.</comment></tp:nomenclature-citation></tp:nomenclature-citation-list></tp:nomenclature><tp:treatment-sec sec-type="material" id="SECID0ESBEK"><title>Type.</title><p>Based on <italic><tp:taxon-name><tp:taxon-name-part taxon-name-part-type="genus" reg="Solanum">Solanum</tp:taxon-name-part><tp:taxon-name-part taxon-name-part-type="species" reg="laeve">laeve</tp:taxon-name-part></tp:taxon-name></italic> Dunal</p></tp:treatment-sec><tp:treatment-sec sec-type="description" id="SECID0EDCEK"><title>Description.</title><p>Shrubs or lax subshrubs, 1–3 m tall; stems terete, glabrous or variously pubescent with whitish grey translucent simple uniseriate 2–8-celled trichomes 0.5–1.5 mm long, these appressed or spreading, older stems glabrescent; new growth glabrous or sparsely to densely pubescent with translucent, simple, uniseriate 2–8-celled trichomes 0.5–1.5 mm long; bark of older stems glabrescent, yellow-green to greyish brown or dark brown. Sympodial units difoliate, the leaves geminate, the leaves of a pair differing in size and occasionally in shape, if different in shape slightly more ovate. Leaves simple; blades of major leaves (2–)5–22 cm long, (1–)2.5–11 cm wide, elliptic to occasionally narrowly elliptic, widest in the middle or just below, concolorous, but occasionally somewhat discolorous in live plants, membranous; adaxial surfaces glabrous or sparsely to moderately evenly pubescent with simple uniseriate trichomes like those of the stems, these denser along the veins, the lamina always visible; abaxial surfaces glabrous to moderately and evenly pubescent with simple uniseriate trichomes like those of the stems, if pubescent the lamina clearly visible; principal veins 5–10 pairs, glabrous or sparsely to moderately pubescent, the tertiary venation drying darker; base attenuate and somewhat decurrent onto the petiole; margins entire or in some populations (see discussion) toothed in the distal half, in pubescent plants ciliate with simple uniseriate trichomes like those of the stems to 1 mm long, if toothed the teeth to ca. 1 cm long, ca. 1.5 cm wide, broadly triangular with acute tips; apex acute to acuminate; petiole 0.9–3.5 cm long, glabrous or pubescent with simple uniseriate trichomes like those of the stems and new growth; blades of minor leaves (1–)3–10 cm long, (0.5–)1–6 cm wide, elliptic to narrowly elliptic or sometimes almost ovate; surfaces like those of the major leaves, the minor leaves often deciduous; principal veins of minor leaves 3–6 pairs; base attenuate or sometimes only acute; margins entire or very occasionally toothed, usually entire even when the margins of major leaves are toothed; apex acute to acuminate; petiole of minor leaves 0.5–1 cm long, glabrous or sparsely pubescent like the stems. Inflorescences axillary, in fascicles or on a fleshy stub ca. 1 mm long, with (1)4–10(16) flowers, glabrous or with a few trichomes at the pedicel bases; pedicels at anthesis 1–(1.5)2–3 cm long, ca. 0.5 mm in diameter at the base, ca. 1 mm in diameter at the base, ca. 1.5 mm in diameter at the apex, spreading, glabrous to variously pubescent with simple uniseriate trichomes like those of the stems, articulated at the base; pedicel scars tightly packed and overlapping. Buds ellipsoid, strongly tapered and pointed, the corolla never completely included, even in small buds, strongly exserted from the calyx tube before anthesis, the calyx appendages usually more apparent in bud. Flowers 5-merous, cosexual. Calyx tube 1.5–2.5 mm long, 2.5–3 mm wide at the mouth, obconical or an open cuplike structure, sometimes weakly 5-ridged, glabrous or sparsely pubescent with simple uniseriate trichomes like those of the pedicels, with 5 appendages arising at or ca. 0.5 mm below the hyaline rim, these more visible in bud, the appendages 0.5–4 mm long, ca, 0.5 mm wide, small nubs to curved and linear, usually erect or spreading and parallel to the calyx tube, glabrous or pubescent with a few simple uniseriate trichomes like those of the stems and pedicels. Corolla 1.3–2.5(3) cm in diameter, white to variously purple, stellate, lobed 3/4 or nearly to the base, interpetalar tissue mostly absent but a thin edge of tissue apparent on lobe margins, the lobes 6–9 mm long, 1.5–3.5 mm wide, spreading, glabrous on both surfaces, the tips and margins densely papillate, the tips somewhat cucullate. Stamens equal; filament tube minute; free portion of the filaments 0.5–1 mm long, glabrous; anthers 2.5–3.5 mm long, 1–2 mm wide, ellipsoid and tapering to a beak-like apex, tightly connivent, yellow, glabrous, poricidal at the tips, the pores tear-drop shaped and edged with white in dry material, lengthening to slits with age. Ovary conical, glabrous; style 5.5–10 mm long, exserted from the anther cone, glabrous; stigma prominently capitate, the surfaces minutely papillate. Fruit a globose berry, 0.8–1.3 cm in diameter, green when immature, bright red when mature, the pericarp glabrous, thin, shiny, and transparent at fruit maturity; fruiting pedicels 1.8–3 cm long, ca.1 mm in diameter at the base, ca. 2 mm in diameter at the apex, spreading or erect; fruiting calyx not accrescent or expanding, but remaining a plate-like structure, often reflexed below berry in dry specimens, the appendages spreading. Seeds 16–60 per berry, 2–2.5 mm long, 2–2.5 mm wide, flattened and triangular or somewhat tear-drop shaped, pale straw-colored or yellow, the surfaces deeply pitted, the testal cells rectangular to pentagonal, the lateral walls very thick, prominent “hairy” appendages absent. Stone cells absent. Chromosome number not known.</p><fig id="F12" position="float" orientation="portrait"><object-id xmlns:xlink="http://www.w3.org/1999/xlink" content-type="doi" xlink:type="simple">10.3897/phytokeys.245.121988.figure12</object-id><object-id xmlns:xlink="http://www.w3.org/1999/xlink" content-type="arpha" xlink:type="simple">02254185-6434-5C8A-A40D-1D04172BA5A5</object-id><label>Figure 12.</label><caption><p><italic><tp:taxon-name><tp:taxon-name-part taxon-name-part-type="genus" reg="Lycianthes">Lycianthes</tp:taxon-name-part><tp:taxon-name-part taxon-name-part-type="species" reg="laevis">laevis</tp:taxon-name-part></tp:taxon-name></italic> (Dunal) Bitter herbarium specimen. India. Tamil Nadu, <italic>Beddome 5486</italic> (BM00900116). Courtesy of the Trustees of the Natural History Museum, London, reproduced with permission.</p></caption><graphic xmlns:xlink="http://www.w3.org/1999/xlink" xlink:href="phytokeys-245-001_article-121988__-g012.jpg" position="float" orientation="portrait" xlink:type="simple" id="oo_1103805.jpg"><uri content-type="original_file" xlink:type="simple">https://binary.pensoft.net/fig/1103805</uri></graphic></fig></tp:treatment-sec><tp:treatment-sec sec-type="distribution" id="SECID0ECDEK"><title>Distribution</title><p><bold>(Fig. <xref ref-type="fig" rid="F13">13</xref>).</bold><italic><tp:taxon-name><tp:taxon-name-part taxon-name-part-type="genus" reg="Lycianthes">Lycianthes</tp:taxon-name-part><tp:taxon-name-part taxon-name-part-type="species" reg="laevis">laevis</tp:taxon-name-part></tp:taxon-name></italic> is widely distributed across tropical and subtropical Asia. It occurs in Bangladesh, Bhutan, Brunei Darussalam, China, India, Indonesia, Japan, Laos, Malaysia, Myanmar (Burma), Nepal, Philippines, Sri Lanka, Thailand and Vietnam.</p><fig id="F13" position="float" orientation="portrait"><object-id xmlns:xlink="http://www.w3.org/1999/xlink" content-type="doi" xlink:type="simple">10.3897/phytokeys.245.121988.figure13</object-id><object-id xmlns:xlink="http://www.w3.org/1999/xlink" content-type="arpha" xlink:type="simple">A43D8BBE-217D-5DC3-B2BC-7C12B515E51F</object-id><label>Figure 13.</label><caption><p>Distribution of <italic><tp:taxon-name><tp:taxon-name-part taxon-name-part-type="genus" reg="Lycianthes">Lycianthes</tp:taxon-name-part><tp:taxon-name-part taxon-name-part-type="species" reg="laevis">laevis</tp:taxon-name-part></tp:taxon-name></italic>.</p></caption><graphic xmlns:xlink="http://www.w3.org/1999/xlink" xlink:href="phytokeys-245-001_article-121988__-g013.jpg" position="float" orientation="portrait" xlink:type="simple" id="oo_1103806.jpg"><uri content-type="original_file" xlink:type="simple">https://binary.pensoft.net/fig/1103806</uri></graphic></fig></tp:treatment-sec><tp:treatment-sec sec-type="ecology" id="SECID0ESEEK"><title>Ecology and habitat.</title><p><italic><tp:taxon-name><tp:taxon-name-part taxon-name-part-type="genus" reg="Lycianthes">Lycianthes</tp:taxon-name-part><tp:taxon-name-part taxon-name-part-type="species" reg="laevis">laevis</tp:taxon-name-part></tp:taxon-name></italic> grows in a wide variety of forest types from montane forest to evergreen and semi-evergreen forest to dry hillsides. It is often found in shrubby undergrowth or in light gaps and along paths, from (90–)500 to 2,100 m elevation. Most collections are from between 900 and 2,000 m elevation.</p></tp:treatment-sec><tp:treatment-sec sec-type="Common names" id="SECID0EDFEK"><title>Common names.</title><p>China. ma po hong six ian (as <italic><tp:taxon-name><tp:taxon-name-part taxon-name-part-type="genus" reg="Lycianthes">L.</tp:taxon-name-part><tp:taxon-name-part taxon-name-part-type="species" reg="marlipoensis">marlipoensis</tp:taxon-name-part></tp:taxon-name></italic>), que chi hong si xian (<xref ref-type="bibr" rid="B134">Zhang et al. 1994</xref>). India. Mizaram: vainan (<italic>Mrs. Parry 405</italic>); Karnataka: kandukachi (<italic>Raghavan 67850</italic>); “Sikkim”: kanom bi bur, knombi (both <italic>Anon. s.n</italic>.); Tamil Nadu: <tp:taxon-name><tp:taxon-name-part taxon-name-part-type="genus" reg="Solanum"/><tp:taxon-name-part taxon-name-part-type="species" reg="gouakai">gouakai</tp:taxon-name-part></tp:taxon-name> (<italic>Leschenault de la Tour 311</italic>). Indonesia. bu-lum (<xref ref-type="bibr" rid="B14">Blume1823</xref>, as <italic><tp:taxon-name><tp:taxon-name-part taxon-name-part-type="genus" reg="Solanum">S.</tp:taxon-name-part><tp:taxon-name-part taxon-name-part-type="species" reg="violaceum">violaceum</tp:taxon-name-part></tp:taxon-name></italic>); Sumatra: ikkaoe-paet (<italic>si Boeea 10641</italic>), kajoe paga (<italic>si Boeea 7082</italic>), poga poga batoe (<italic>si Boeea 10563</italic>). Malaysia. bulung (Sundanese language, <xref ref-type="bibr" rid="B18">Burkill 1935</xref>, as <italic><tp:taxon-name><tp:taxon-name-part taxon-name-part-type="genus" reg="Solanum">S.</tp:taxon-name-part><tp:taxon-name-part taxon-name-part-type="species" reg="blumei">blumei</tp:taxon-name-part></tp:taxon-name></italic>), tĕrong chator (language uncertain, <xref ref-type="bibr" rid="B18">Burkill 1935</xref>, as <italic><tp:taxon-name><tp:taxon-name-part taxon-name-part-type="genus" reg="Solanum">S.</tp:taxon-name-part><tp:taxon-name-part taxon-name-part-type="species" reg="blumei">blumei</tp:taxon-name-part></tp:taxon-name></italic>); Selangor: bayma hutan (Temuan language, <italic>Millard 1792</italic>). Vietnam. cà ngủ cặp đôi (as <italic><tp:taxon-name><tp:taxon-name-part taxon-name-part-type="genus" reg="Lycianthes">L.</tp:taxon-name-part><tp:taxon-name-part taxon-name-part-type="species" reg="bigeminata">bigeminata</tp:taxon-name-part></tp:taxon-name></italic>), cà ngủ nhẵn (<xref ref-type="bibr" rid="B60">Hop 2017</xref>). The leaves were eaten and cooked locally in northern India (<italic>Anon. s.n.</italic>). <xref ref-type="bibr" rid="B18">Burkill (1935)</xref> records in Java the use of leaves as a vegetable and the sweet, edible nature of the fruits; he also recorded the use of the seeds in cure of toothache but was unsure if it is this species being used for this purpose.</p></tp:treatment-sec><tp:treatment-sec sec-type="Preliminary conservation assessment" id="SECID0EGJEK"><title>Preliminary conservation assessment</title><p><bold>(<xref ref-type="bibr" rid="B64">IUCN 2020</xref>).</bold><abbrev xmlns:xlink="http://www.w3.org/1999/xlink" xlink:title="Extent of Occurrence" id="ABBRID0ETJEK" xlink:type="simple">EOO</abbrev> (15,152,928 km<sup>2</sup> - <abbrev xmlns:xlink="http://www.w3.org/1999/xlink" xlink:title="Least Concern" id="ABBRID0EZJEK" xlink:type="simple">LC</abbrev>); <abbrev xmlns:xlink="http://www.w3.org/1999/xlink" xlink:title="Area of Occurrence" id="ABBRID0E4JEK" xlink:type="simple">AOO</abbrev> (800 km<sup>2</sup> - VU). <italic><tp:taxon-name><tp:taxon-name-part taxon-name-part-type="genus" reg="Lycianthes">Lycianthes</tp:taxon-name-part><tp:taxon-name-part taxon-name-part-type="species" reg="laevis">laevis</tp:taxon-name-part></tp:taxon-name></italic> is a weedy species known from more than five localities and is very widely distributed in the region. Throughout the range it is known from protected areas (e.g.,Gunung Gede Pangrango on Java, Kerinci Seblat on Sumatra, Indonesia; Western Ghats in Tamil Nadu, India). The assessment of Vulnerable (VU) based on <abbrev xmlns:xlink="http://www.w3.org/1999/xlink" xlink:title="Area of Occurrence" id="ABBRID0EOKEK" xlink:type="simple">AOO</abbrev> is likely due to collecting bias, but also due to the island nature of the distribution. I therefore assign it a preliminary status of Least Concern (<abbrev xmlns:xlink="http://www.w3.org/1999/xlink" xlink:title="Least Concern" id="ABBRID0ESKEK" xlink:type="simple">LC</abbrev>).</p></tp:treatment-sec><tp:treatment-sec sec-type="discussion" id="SECID0EWKEK"><title>Discussion.</title><p><italic><tp:taxon-name><tp:taxon-name-part taxon-name-part-type="genus" reg="Lycianthes">Lycianthes</tp:taxon-name-part><tp:taxon-name-part taxon-name-part-type="species" reg="laevis">laevis</tp:taxon-name-part></tp:taxon-name></italic> is a widespread species with considerable regional variation. It can be recognised by its calyx with 5 appendages, these are usually quite short, but in southern India and Indonesia can be filiform and up to several mm long (Figs <xref ref-type="fig" rid="F3">3B</xref>, <xref ref-type="fig" rid="F4">4C</xref>). The calyx appendages always appear longer in bud. A collection from Mount Makiling in the Philippines (<italic>Sulit 8499</italic>) has a single flower with 7 appendages, but this is the only example of <italic><tp:taxon-name><tp:taxon-name-part taxon-name-part-type="genus" reg="Lycianthes">L.</tp:taxon-name-part><tp:taxon-name-part taxon-name-part-type="species" reg="laevis">laevis</tp:taxon-name-part></tp:taxon-name></italic> I have seen with more than 5 calyx appendages. <italic><tp:taxon-name><tp:taxon-name-part taxon-name-part-type="genus" reg="Lycianthes">Lycianthes</tp:taxon-name-part><tp:taxon-name-part taxon-name-part-type="species" reg="laevis">laevis</tp:taxon-name-part></tp:taxon-name></italic> can be distinguished from other species in the area with 5 calyx appendages (e.g., <italic><tp:taxon-name><tp:taxon-name-part taxon-name-part-type="genus" reg="Lycianthes">L.</tp:taxon-name-part><tp:taxon-name-part taxon-name-part-type="species" reg="banahaensis">banahaensis</tp:taxon-name-part></tp:taxon-name></italic>, <italic><tp:taxon-name><tp:taxon-name-part taxon-name-part-type="genus" reg="Lycianthes">L.</tp:taxon-name-part><tp:taxon-name-part taxon-name-part-type="species" reg="bimensis">bimensis</tp:taxon-name-part></tp:taxon-name></italic>) by its shrubby versus tree habit and in its cosexual flowers with membranous (versus thick and somewhat fleshy) corolla lobes. Like those of <italic><tp:taxon-name><tp:taxon-name-part taxon-name-part-type="genus" reg="Lycianthes">L.</tp:taxon-name-part><tp:taxon-name-part taxon-name-part-type="species" reg="schizocalyx">schizocalyx</tp:taxon-name-part></tp:taxon-name></italic>, the pedicels in fruit can be elongate, in both species reaching to 3 cm long. The berries of <italic><tp:taxon-name><tp:taxon-name-part taxon-name-part-type="genus" reg="Lycianthes">L.</tp:taxon-name-part><tp:taxon-name-part taxon-name-part-type="species" reg="laevis">laevis</tp:taxon-name-part></tp:taxon-name></italic> are marginally smaller (0.8–1.3 cm in diameter versus 1–1.3 cm in diameter) but the number of calyx appendages (10 in <italic><tp:taxon-name><tp:taxon-name-part taxon-name-part-type="genus" reg="Lycianthes">L.</tp:taxon-name-part><tp:taxon-name-part taxon-name-part-type="species" reg="schizocalyx">schizocalyx</tp:taxon-name-part></tp:taxon-name></italic> versus 5 in <italic><tp:taxon-name><tp:taxon-name-part taxon-name-part-type="genus" reg="Lycianthes">L.</tp:taxon-name-part><tp:taxon-name-part taxon-name-part-type="species" reg="laevis">laevis</tp:taxon-name-part></tp:taxon-name></italic>) is distinct.</p><p>Like <italic><tp:taxon-name><tp:taxon-name-part taxon-name-part-type="genus" reg="Lycianthes">L.</tp:taxon-name-part><tp:taxon-name-part taxon-name-part-type="species" reg="biflora">biflora</tp:taxon-name-part></tp:taxon-name></italic>, pubescence density in <italic><tp:taxon-name><tp:taxon-name-part taxon-name-part-type="genus" reg="Lycianthes">L.</tp:taxon-name-part><tp:taxon-name-part taxon-name-part-type="species" reg="laevis">laevis</tp:taxon-name-part></tp:taxon-name></italic> is extremely variable. Many specimens are nearly glabrous (including the type of <italic><tp:taxon-name><tp:taxon-name-part taxon-name-part-type="genus" reg="Solanum">S.</tp:taxon-name-part><tp:taxon-name-part taxon-name-part-type="species" reg="laeve">laeve</tp:taxon-name-part></tp:taxon-name></italic>) whereas others (e.g., <italic>Brandis 350</italic>, the type of var. <tp:taxon-name><tp:taxon-name-part taxon-name-part-type="genus" reg="Lycianthes"/><tp:taxon-name-part taxon-name-part-type="species" reg="laeve"/><tp:taxon-name-part taxon-name-part-type="variety" reg="parvifrons">parvifrons</tp:taxon-name-part></tp:taxon-name>) are densely and uniformly pubescent with simple uniseriate trichomes. I have never seen branched trichomes on plants of <italic><tp:taxon-name><tp:taxon-name-part taxon-name-part-type="genus" reg="Lycianthes">L.</tp:taxon-name-part><tp:taxon-name-part taxon-name-part-type="species" reg="laevis">laevis</tp:taxon-name-part></tp:taxon-name></italic>, unlike in <italic><tp:taxon-name><tp:taxon-name-part taxon-name-part-type="genus" reg="Lycianthes">L.</tp:taxon-name-part><tp:taxon-name-part taxon-name-part-type="species" reg="biflora">biflora</tp:taxon-name-part></tp:taxon-name></italic>, where they are common. Similarly, pubescent anthers have not been seen in <italic><tp:taxon-name><tp:taxon-name-part taxon-name-part-type="genus" reg="Lycianthes">L.</tp:taxon-name-part><tp:taxon-name-part taxon-name-part-type="species" reg="laevis">laevis</tp:taxon-name-part></tp:taxon-name></italic>.</p><p>Flowers from some (but not all) populations in the north of the range in Nepal and northwestern India tend to be fleshier and somewhat larger than those from southern India and Sri Lanka and have been called <italic><tp:taxon-name><tp:taxon-name-part taxon-name-part-type="genus" reg="Lycianthes">L.</tp:taxon-name-part><tp:taxon-name-part taxon-name-part-type="species" reg="crassipetalum">crassipetalum</tp:taxon-name-part></tp:taxon-name></italic> (e.g., <xref ref-type="bibr" rid="B91">Mill 2001</xref>) When material is examined from across the area, however, this variation appears to be continuous or merely populational. This continuity has been noted by others, on a specimen of <italic><tp:taxon-name><tp:taxon-name-part taxon-name-part-type="genus" reg="Lycianthes">L.</tp:taxon-name-part><tp:taxon-name-part taxon-name-part-type="species" reg="laevis">laevis</tp:taxon-name-part></tp:taxon-name></italic> in CAL (acc. # 315562, <italic>Hooker &amp; Thomson s.n.</italic> from “Khasia”) an annotation by J.S. Gamble reads “intermediate between <italic><tp:taxon-name><tp:taxon-name-part taxon-name-part-type="genus" reg="Solanum">S.</tp:taxon-name-part><tp:taxon-name-part taxon-name-part-type="species" reg="subtruncatum">subtruncatum</tp:taxon-name-part></tp:taxon-name></italic> and <italic><tp:taxon-name><tp:taxon-name-part taxon-name-part-type="genus" reg="Solanum">S.</tp:taxon-name-part><tp:taxon-name-part taxon-name-part-type="species" reg="crassipetalum">crassipetalum</tp:taxon-name-part></tp:taxon-name></italic>” suggesting he too thought the variation in this species was continuous and these taxa were not distinct. Collections from Mount Salak in Java (Indonesia) also have large flowers (e.g., <italic>Kuntze 4575</italic>, <italic>Kurz 462</italic>); these may be virally infected but further field investigation is needed.</p><p>Leaves in some populations of <italic><tp:taxon-name><tp:taxon-name-part taxon-name-part-type="genus" reg="Lycianthes">L.</tp:taxon-name-part><tp:taxon-name-part taxon-name-part-type="species" reg="laevis">laevis</tp:taxon-name-part></tp:taxon-name></italic> are shallowly lobed in the distal third with irregular, broad teeth arising from the vein endings (see Fig. <xref ref-type="fig" rid="F12">12</xref>); these have been called <italic><tp:taxon-name><tp:taxon-name-part taxon-name-part-type="genus" reg="Solanum">S.</tp:taxon-name-part><tp:taxon-name-part taxon-name-part-type="species" reg="gouakai">gouakai</tp:taxon-name-part></tp:taxon-name></italic> in southern India. Some local floras in southern India (<xref ref-type="bibr" rid="B56">Henry et al. 1987</xref>) recognise these leaf variants at the subspecific and varietal level in <italic><tp:taxon-name><tp:taxon-name-part taxon-name-part-type="genus" reg="Lycianthes">L.</tp:taxon-name-part><tp:taxon-name-part taxon-name-part-type="species" reg="laevis">laevis</tp:taxon-name-part></tp:taxon-name></italic> using <xref ref-type="bibr" rid="B45">Dunal’s (1852)</xref> epithets, whereas others recognise a single taxon (<italic><tp:taxon-name><tp:taxon-name-part taxon-name-part-type="genus" reg="Lycianthes">L.</tp:taxon-name-part><tp:taxon-name-part taxon-name-part-type="species" reg="bigeminata">bigeminata</tp:taxon-name-part></tp:taxon-name></italic>, <xref ref-type="bibr" rid="B96">Nair and Nayar 1987</xref>; <italic><tp:taxon-name><tp:taxon-name-part taxon-name-part-type="genus" reg="Lycianthes">L.</tp:taxon-name-part><tp:taxon-name-part taxon-name-part-type="species" reg="laevis">laevis</tp:taxon-name-part></tp:taxon-name></italic>, <xref ref-type="bibr" rid="B94">Mohanan and Henry 1994</xref>). These leaf types occur most frequently in southern India (e.g., <italic>Bourne 2088</italic>) and Sri Lanka (<italic>Walker 65</italic>), but I have also seen collections with lobed leaves from western Myanmar (e.g., <italic>Fujikawa et al. 094293</italic>). Toothed and entire leaves occur on the same plant as is common in the Morelloid clade of <italic><tp:taxon-name><tp:taxon-name-part taxon-name-part-type="genus" reg="Solanum">Solanum</tp:taxon-name-part></tp:taxon-name></italic> (<xref ref-type="bibr" rid="B74">Knapp et al. 2023</xref>), in many species of spiny solanums (<xref ref-type="bibr" rid="B85">McClelland et al. 2020</xref>; <xref ref-type="bibr" rid="B5">Aubriot and Knapp 2022</xref>) and in <italic><tp:taxon-name><tp:taxon-name-part taxon-name-part-type="genus" reg="Lycianthes">Lycianthes</tp:taxon-name-part></tp:taxon-name></italic> series <italic><tp:taxon-name><tp:taxon-name-part taxon-name-part-type="genus" reg="Lycianthes"/><tp:taxon-name-part taxon-name-part-type="series" reg="Tricolores">Tricolores</tp:taxon-name-part></tp:taxon-name></italic> Bitter of Mexico (<xref ref-type="bibr" rid="B38">Dean et al. 2017</xref>). Sometimes juvenile leaves in <italic><tp:taxon-name><tp:taxon-name-part taxon-name-part-type="genus" reg="Solanum">Solanum</tp:taxon-name-part></tp:taxon-name></italic> can be more lobed or toothed than leaves on mature branches (<xref ref-type="bibr" rid="B106">Roe 1966</xref>); this may be the case here, but it is not clear. Field surveys of these populations in Tamil Nadu would be very informative.</p><p><italic><tp:taxon-name><tp:taxon-name-part taxon-name-part-type="genus" reg="Lycianthes">Lycianthes</tp:taxon-name-part><tp:taxon-name-part taxon-name-part-type="species" reg="laevis">laevis</tp:taxon-name-part></tp:taxon-name></italic> has a wide distribution, overlapping with most of the other <italic><tp:taxon-name><tp:taxon-name-part taxon-name-part-type="genus" reg="Lycianthes">Lycianthes</tp:taxon-name-part></tp:taxon-name></italic> species in Asia. It is more westerly than <italic><tp:taxon-name><tp:taxon-name-part taxon-name-part-type="genus" reg="Lycianthes">L.</tp:taxon-name-part><tp:taxon-name-part taxon-name-part-type="species" reg="biflora">biflora</tp:taxon-name-part></tp:taxon-name></italic> or <italic><tp:taxon-name><tp:taxon-name-part taxon-name-part-type="genus" reg="Lycianthes">L.</tp:taxon-name-part><tp:taxon-name-part taxon-name-part-type="species" reg="schizocalyx">schizocalyx</tp:taxon-name-part></tp:taxon-name></italic> but does co-occur with both those taxa. Hybridisation is often cited as the reason for wide ranges of intraspecific variation, but the calyx appendage character is constant across the range of <italic><tp:taxon-name><tp:taxon-name-part taxon-name-part-type="genus" reg="Lycianthes">L.</tp:taxon-name-part><tp:taxon-name-part taxon-name-part-type="species" reg="laevis">laevis</tp:taxon-name-part></tp:taxon-name></italic>; populations in sympatry should be studied in the field. One such, where <italic><tp:taxon-name><tp:taxon-name-part taxon-name-part-type="genus" reg="Lycianthes">L.</tp:taxon-name-part><tp:taxon-name-part taxon-name-part-type="species" reg="laevis">laevis</tp:taxon-name-part></tp:taxon-name></italic> and <italic><tp:taxon-name><tp:taxon-name-part taxon-name-part-type="genus" reg="Lycianthes">L.</tp:taxon-name-part><tp:taxon-name-part taxon-name-part-type="species" reg="schizocalyx">schizocalyx</tp:taxon-name-part></tp:taxon-name></italic> co-occur and have been mixed in collections is on Mount Santo Tomas in the Philippines (e.g., <italic>Williams 1334</italic> and <italic>1334[A</italic>]). At first glance these plants look very similar, but closer examination show that not only do the calyx appendages differ (5 versus 10) but the pubescence also differs. The element of this gathering that represents <italic><tp:taxon-name><tp:taxon-name-part taxon-name-part-type="genus" reg="Lycianthes">L.</tp:taxon-name-part><tp:taxon-name-part taxon-name-part-type="species" reg="schizocalyx">schizocalyx</tp:taxon-name-part></tp:taxon-name></italic> was labelled with the same number (as a presumed duplicate) in pencil, possibly long after collection (see discussion of <italic><tp:taxon-name><tp:taxon-name-part taxon-name-part-type="genus" reg="Lycianthes">L.</tp:taxon-name-part><tp:taxon-name-part taxon-name-part-type="species" reg="schizocalyx">schizocalyx</tp:taxon-name-part></tp:taxon-name></italic>).</p><p><italic><tp:taxon-name><tp:taxon-name-part taxon-name-part-type="genus" reg="Solanum">Solanum</tp:taxon-name-part><tp:taxon-name-part taxon-name-part-type="species" reg="laeve">laeve</tp:taxon-name-part></tp:taxon-name></italic> was described by <xref ref-type="bibr" rid="B42">Dunal (1814)</xref> based only on a collection seen by him in Paris from Java labelled “Bondolene” which Dunal took to be the local name. A specimen collected by J.B. Leschenault de la Tour in Java labelled “Goudolene” (misread by Dunal as Bondolene) does not bear a label in Dunal’s hand but corresponds to the protologue in being in fruit and is here selected as the lectotype (<italic>Leschenault de la Tour 683</italic>, P000578637). In the Prodromus (<xref ref-type="bibr" rid="B45">Dunal 1852</xref>), the collector of the type is mentioned.</p><p><xref ref-type="bibr" rid="B14">Blume (1823)</xref> published the homonym <italic><tp:taxon-name><tp:taxon-name-part taxon-name-part-type="genus" reg="Solanum">S.</tp:taxon-name-part><tp:taxon-name-part taxon-name-part-type="species" reg="violaceum">violaceum</tp:taxon-name-part></tp:taxon-name></italic> Blume (not <italic><tp:taxon-name><tp:taxon-name-part taxon-name-part-type="genus" reg="Solanum">S.</tp:taxon-name-part><tp:taxon-name-part taxon-name-part-type="species" reg="violaceum">violaceum</tp:taxon-name-part></tp:taxon-name></italic> Ortega, an Asian spiny solanum; <xref ref-type="bibr" rid="B5">Aubriot and Knapp 2022</xref>) without citing a locality or herbarium. A sheet in Leiden collected by Blume in Java has an annotation “<tp:taxon-name><tp:taxon-name-part taxon-name-part-type="genus" reg="Solanum">Solanum</tp:taxon-name-part></tp:taxon-name> Blumii Nees” and a much later annotation as <tp:taxon-name><tp:taxon-name-part taxon-name-part-type="genus" reg="Solanum">S.</tp:taxon-name-part><tp:taxon-name-part taxon-name-part-type="species" reg="violaceum">violaceum</tp:taxon-name-part></tp:taxon-name>. I select this sheet (L 0003600) here as a neotype because there is no evidence that it was used by Blume in the description of <italic><tp:taxon-name><tp:taxon-name-part taxon-name-part-type="genus" reg="Solanum">S.</tp:taxon-name-part><tp:taxon-name-part taxon-name-part-type="species" reg="violaceum">violaceum</tp:taxon-name-part></tp:taxon-name></italic>, which could have been described from living material. Blume and Nees van Esenbeck were correspondents (<xref ref-type="bibr" rid="B127">van Steenis 1989</xref>) and the replacement name for the illegitimate <italic><tp:taxon-name><tp:taxon-name-part taxon-name-part-type="genus" reg="Solanum">S.</tp:taxon-name-part><tp:taxon-name-part taxon-name-part-type="species" reg="violaceum">violaceum</tp:taxon-name-part></tp:taxon-name></italic> Blume was coined by Nees van Esenbeck in Blume’s honour and published with a description by Blume (<xref ref-type="bibr" rid="B15">Blume 1826</xref>) as “<tp:taxon-name><tp:taxon-name-part taxon-name-part-type="genus" reg="Solanum">Solanum</tp:taxon-name-part></tp:taxon-name> blumii Nees ab Esenb.”. The annotation of “<tp:taxon-name><tp:taxon-name-part taxon-name-part-type="genus" reg="Solanum">Solanum</tp:taxon-name-part></tp:taxon-name> Blumii Nees” on the lectotype may be in Nees van Esenbeck’s hand.</p><p>Wallich’s designation “<tp:taxon-name><tp:taxon-name-part taxon-name-part-type="genus" reg="Solanum">Solanum</tp:taxon-name-part><tp:taxon-name-part taxon-name-part-type="species" reg="membranaceum">membranaceum</tp:taxon-name-part></tp:taxon-name>” comprised three elements (Wallich 1828–1849: 80) was validated by <xref ref-type="bibr" rid="B97">Nees van Esenbeck (1834)</xref> where one of these (2625B from “herb. Wight”) was excluded and referred to <italic><tp:taxon-name><tp:taxon-name-part taxon-name-part-type="genus" reg="Solanum">S.</tp:taxon-name-part><tp:taxon-name-part taxon-name-part-type="species" reg="laeve">laeve.</tp:taxon-name-part></tp:taxon-name></italic><xref ref-type="bibr" rid="B97">Nees van Esenbeck (1834)</xref> indicated that only the specimens labelled 2625A and 2625C were part of his <italic><tp:taxon-name><tp:taxon-name-part taxon-name-part-type="genus" reg="Solanum">S.</tp:taxon-name-part><tp:taxon-name-part taxon-name-part-type="species" reg="membranaceum">membranaceum</tp:taxon-name-part></tp:taxon-name></italic>. In the Wallich herbarium at Kew there are three specimens labelled 2625 (K001116640, K001116641, K0011166420) none of which bears the annotation corresponding to the catalogue entry. One of these is unambiguously labelled 2625A (K001116640) and has an annotation in Nees van Esenbeck’s hand and it also has the catalogue entry affixed to the sheet; I have selected this sheet as the lectotype of <italic><tp:taxon-name><tp:taxon-name-part taxon-name-part-type="genus" reg="Solanum">S.</tp:taxon-name-part><tp:taxon-name-part taxon-name-part-type="species" reg="membranaceum">membranaceum</tp:taxon-name-part></tp:taxon-name></italic>. All three of these specimens are conspecific.</p><p><xref ref-type="bibr" rid="B97">Nees van Esenbeck (1834)</xref> attributed the name <italic><tp:taxon-name><tp:taxon-name-part taxon-name-part-type="genus" reg="Solanum">S.</tp:taxon-name-part><tp:taxon-name-part taxon-name-part-type="species" reg="neesianum">neesianum</tp:taxon-name-part></tp:taxon-name></italic> to Wallich, but there is no mention of that name in Wallich’s catalogue (M. Watson, pers. comm. 7 Feb 2024). The specimen cited is “<italic>Wall. Catal. Suppl. n. 248</italic>/Crescit in montibus Silhet <italic>Guil. Gomez</italic>” suggesting the collector was William Gomez who had collected in the area and whose collections are listed on page 248 of the catalogue (<ext-link xmlns:xlink="http://www.w3.org/1999/xlink" xlink:href="https://wallich.rbge.org.uk/index.php?section=pages&amp;id=1279" ext-link-type="uri" xlink:type="simple">https://wallich.rbge.org.uk/index.php?section=pages&amp;id=1279</ext-link>). A specimen in Nees van Esenbeck’s personal herbarium now held in GZU is clearly original material (GZU000255706); it is labelled with the name, has an annotation “248” and a locality “Mt Sylhet FD”. There is clearly a mistake in the published protologue as to collector; “FD” indicates the specimen was collected by Francis de Silva, one of Wallich’s collectors in the Silhet region. In the absence of any more specific material, I have designated this sheet collected by Francis de Silva in GZU (GZU000255706) as the lectotype. I suspect this specimen belongs to the set “Wallich Cat. 2620”, collected at the same place by the same person (“Mont. Sillet, FD”) as the type of <italic><tp:taxon-name><tp:taxon-name-part taxon-name-part-type="genus" reg="Solanum">S.</tp:taxon-name-part><tp:taxon-name-part taxon-name-part-type="species" reg="subtruncatum">subtruncatum.</tp:taxon-name-part></tp:taxon-name></italic></p><p><xref ref-type="bibr" rid="B45">Dunal (1852)</xref> validated Wallich’s designation “<tp:taxon-name><tp:taxon-name-part taxon-name-part-type="genus" reg="Solanum">Solanum</tp:taxon-name-part><tp:taxon-name-part taxon-name-part-type="species" reg="subtruncatum">subtruncatum</tp:taxon-name-part></tp:taxon-name>” citing the specimen “Wallich cat. 2620” from G-DC; Deb’s apparent lectotypification (by the citation of the collection Wallich cat. 2620 in CAL) of <italic><tp:taxon-name><tp:taxon-name-part taxon-name-part-type="genus" reg="Solanum">S.</tp:taxon-name-part><tp:taxon-name-part taxon-name-part-type="species" reg="subtruncatum">subtruncatum</tp:taxon-name-part></tp:taxon-name></italic> was not necessary. In describing <italic><tp:taxon-name><tp:taxon-name-part taxon-name-part-type="genus" reg="Solanum">S.</tp:taxon-name-part><tp:taxon-name-part taxon-name-part-type="species" reg="kaitisis">kaitisis</tp:taxon-name-part></tp:taxon-name></italic><xref ref-type="bibr" rid="B45">Dunal (1852)</xref> cited a collection <italic>Perrottet 230</italic> from Paris; the sheet labelled <italic>Perrottet 230</italic> (P00248294) corresponds to <italic><tp:taxon-name><tp:taxon-name-part taxon-name-part-type="genus" reg="Uvaria">Uvaria</tp:taxon-name-part><tp:taxon-name-part taxon-name-part-type="species" reg="narum">narum</tp:taxon-name-part></tp:taxon-name></italic> (Dunal) Blume (<tp:taxon-name><tp:taxon-name-part taxon-name-part-type="family">Annonaceae</tp:taxon-name-part></tp:taxon-name>). Dunal also worked with <tp:taxon-name><tp:taxon-name-part taxon-name-part-type="family">Annonaceae</tp:taxon-name-part></tp:taxon-name> (<xref ref-type="bibr" rid="B44">Dunal 1817</xref>). I am treating the collection number <italic>230</italic> in the protologue as an error to be corrected to <italic>Perrottet 270</italic>, a sheet (P00058859) that is annotated by Dunal as <italic><tp:taxon-name><tp:taxon-name-part taxon-name-part-type="genus" reg="Solanum">Solanum</tp:taxon-name-part><tp:taxon-name-part taxon-name-part-type="species" reg="kaitisis">kaitisis</tp:taxon-name-part></tp:taxon-name></italic>. <xref ref-type="bibr" rid="B45">Dunal (1852)</xref> described <italic><tp:taxon-name><tp:taxon-name-part taxon-name-part-type="genus" reg="Solanum">S.</tp:taxon-name-part><tp:taxon-name-part taxon-name-part-type="species" reg="gouakai">gouakai</tp:taxon-name-part></tp:taxon-name></italic> and its two varieties (var. <tp:taxon-name><tp:taxon-name-part taxon-name-part-type="genus" reg="Lycianthes"/><tp:taxon-name-part taxon-name-part-type="species" reg="gouakai"/><tp:taxon-name-part taxon-name-part-type="variety" reg="angustifolium">angustifolium</tp:taxon-name-part></tp:taxon-name> and var. <tp:taxon-name><tp:taxon-name-part taxon-name-part-type="genus" reg="Lycianthes"/><tp:taxon-name-part taxon-name-part-type="species" reg="gouakai"/><tp:taxon-name-part taxon-name-part-type="variety" reg="latifolium">latifolium</tp:taxon-name-part></tp:taxon-name>) from a single collection made by J.B. Leschenault de la Tour in southern India (<italic>Leschenault de la Tour 311</italic>), that he saw in Paris. I have used the three sheets of this collection In P as lectotypes for the species and each of the two varieties; that chosen as the lectotype for var. <tp:taxon-name><tp:taxon-name-part taxon-name-part-type="genus" reg="Lycianthes"/><tp:taxon-name-part taxon-name-part-type="species" reg="gouakai"/><tp:taxon-name-part taxon-name-part-type="variety" reg="angustifolium">angustifolium</tp:taxon-name-part></tp:taxon-name> (P0057928) is annotated “α <tp:taxon-name><tp:taxon-name-part taxon-name-part-type="genus" reg="Lycianthes"/><tp:taxon-name-part taxon-name-part-type="species" reg="angustifolium">angustifolium</tp:taxon-name-part></tp:taxon-name>” by Dunal, that chosen for var. <tp:taxon-name><tp:taxon-name-part taxon-name-part-type="genus" reg="Lycianthes"/><tp:taxon-name-part taxon-name-part-type="species" reg="gouakai"/><tp:taxon-name-part taxon-name-part-type="variety" reg="latifolium">latifolium</tp:taxon-name-part></tp:taxon-name> (P00057929) is annotated “β <tp:taxon-name><tp:taxon-name-part taxon-name-part-type="genus" reg="Lycianthes"/><tp:taxon-name-part taxon-name-part-type="species" reg="latifolium">latifolium</tp:taxon-name-part></tp:taxon-name>”) by Dunal and that for the species is only annotated with the specific epithet (P00057927). The three sheets vary somewhat in leaf width but clearly are from the same gathering.</p><p><italic><tp:taxon-name><tp:taxon-name-part taxon-name-part-type="genus" reg="Bassovia">Bassovia</tp:taxon-name-part><tp:taxon-name-part taxon-name-part-type="species" reg="wallichii">wallichii</tp:taxon-name-part></tp:taxon-name></italic> is an illegitimate superfluous name for <italic><tp:taxon-name><tp:taxon-name-part taxon-name-part-type="genus" reg="Solanum">S.</tp:taxon-name-part><tp:taxon-name-part taxon-name-part-type="species" reg="crassipetalum">crassipetalum</tp:taxon-name-part></tp:taxon-name></italic> Wall. in that <xref ref-type="bibr" rid="B45">Dunal (1852)</xref> based the name on “<tp:taxon-name><tp:taxon-name-part taxon-name-part-type="genus" reg="Solanum">Solanum</tp:taxon-name-part><tp:taxon-name-part taxon-name-part-type="species" reg="crassipetalum">crassipetalum</tp:taxon-name-part></tp:taxon-name> Wallich cat. 2618 in G-DC” (<xref ref-type="bibr" rid="B125">Turland et al. 2018</xref>: Art. 52.2(e)).</p><p>Of the two varieties of <italic><tp:taxon-name><tp:taxon-name-part taxon-name-part-type="genus" reg="Solanum">S.</tp:taxon-name-part><tp:taxon-name-part taxon-name-part-type="species" reg="blumei">blumei</tp:taxon-name-part></tp:taxon-name></italic> described by <xref ref-type="bibr" rid="B93">Miquel (1864)</xref> I have found original material for only <tp:taxon-name><tp:taxon-name-part taxon-name-part-type="genus" reg="Solanum">S.</tp:taxon-name-part><tp:taxon-name-part taxon-name-part-type="species" reg="blumei">blumei</tp:taxon-name-part><tp:taxon-name-part taxon-name-part-type="infraspecific-rank">var.</tp:taxon-name-part><tp:taxon-name-part taxon-name-part-type="variety" reg="parvifolium">parvifolium</tp:taxon-name-part></tp:taxon-name>. Two sheets of the specimen “S. Eschweilerianum Zipp. herb.” mentioned in the protologue are held in Leiden, one (L 0003598) is annotated by Miquel and is a better specimen and I have designated this the lectotype. The other is an isolectotype (L 0003599). I have found no unambiguous original material for var. <tp:taxon-name><tp:taxon-name-part taxon-name-part-type="genus" reg="Lycianthes"/><tp:taxon-name-part taxon-name-part-type="species" reg="blumei"/><tp:taxon-name-part taxon-name-part-type="variety" reg="grandifolium">grandifolium</tp:taxon-name-part></tp:taxon-name>. Among material cited was something collected by “Horsf.” a reference to Thomas Horsfield who collected in Java (<xref ref-type="bibr" rid="B128">van Steenis-Kruseman 1985</xref>); a specimen of Horsfield’s corresponding to the protologue (BM001018973) is here selected as the neotype for <tp:taxon-name><tp:taxon-name-part taxon-name-part-type="genus" reg="Solanum">S.</tp:taxon-name-part><tp:taxon-name-part taxon-name-part-type="species" reg="blumei">blumei</tp:taxon-name-part><tp:taxon-name-part taxon-name-part-type="infraspecific-rank">var.</tp:taxon-name-part><tp:taxon-name-part taxon-name-part-type="variety" reg="grandifolium">grandifolium</tp:taxon-name-part></tp:taxon-name>.</p><p><xref ref-type="bibr" rid="B23">Clarke (1883)</xref> cited collections from “<italic>Gardner, Wight, Thwaites</italic>” in the protologue of <tp:taxon-name><tp:taxon-name-part taxon-name-part-type="genus" reg="Solanum">S.</tp:taxon-name-part><tp:taxon-name-part taxon-name-part-type="species" reg="bigeminatum">bigeminatum</tp:taxon-name-part><tp:taxon-name-part taxon-name-part-type="infraspecific-rank">var.</tp:taxon-name-part><tp:taxon-name-part taxon-name-part-type="variety" reg="zeylanica">zeylanica</tp:taxon-name-part></tp:taxon-name> but with no mention of collection numbers or herbaria. I have selected the sheet of <italic>Gardner 628</italic> from the Hooker herbarium at Kew (K000923382) as the lectotype for var. <tp:taxon-name><tp:taxon-name-part taxon-name-part-type="genus" reg="Lycianthes"/><tp:taxon-name-part taxon-name-part-type="species" reg="bigeminatum"/><tp:taxon-name-part taxon-name-part-type="variety" reg="zeylanica">zeylanica</tp:taxon-name-part></tp:taxon-name>, it is annotated as var. <tp:taxon-name><tp:taxon-name-part taxon-name-part-type="genus" reg="Lycianthes"/><tp:taxon-name-part taxon-name-part-type="species" reg="bigeminatum"/><tp:taxon-name-part taxon-name-part-type="variety" reg="zeylanica">zeylanica</tp:taxon-name-part></tp:taxon-name> in Clarke’s hand and has flowers and fruits. Other duplicates at Kew are less complete. <xref ref-type="bibr" rid="B57">Hepper (1987)</xref> mentioned a Gardner collection in his description of var. <tp:taxon-name><tp:taxon-name-part taxon-name-part-type="genus" reg="Lycianthes"/><tp:taxon-name-part taxon-name-part-type="species" reg="bigeminatum"/><tp:taxon-name-part taxon-name-part-type="variety" reg="zeylanica">zeylanica</tp:taxon-name-part></tp:taxon-name>, but without citing a herbarium or number.</p><p><xref ref-type="bibr" rid="B76">Kuntze (1891)</xref> described two varieties for <italic><tp:taxon-name><tp:taxon-name-part taxon-name-part-type="genus" reg="Solanum">S.</tp:taxon-name-part><tp:taxon-name-part taxon-name-part-type="species" reg="blumei">blumei</tp:taxon-name-part></tp:taxon-name></italic> based on fruit colour from his own collections. In the very short protologue for var. <tp:taxon-name><tp:taxon-name-part taxon-name-part-type="genus" reg="Lycianthes"/><tp:taxon-name-part taxon-name-part-type="species" reg="blumei"/><tp:taxon-name-part taxon-name-part-type="variety" reg="erythrocarpum">erythrocarpum</tp:taxon-name-part></tp:taxon-name> he states the distribution as Java and Sikkim; I have selected a specimen from Kuntze’s herbarium (NY barcode 00172265) now at NY annotated by Kuntze from Sikkim as lectotype for this variety. For var. <tp:taxon-name><tp:taxon-name-part taxon-name-part-type="genus" reg="Lycianthes"/><tp:taxon-name-part taxon-name-part-type="species" reg="blumei"/><tp:taxon-name-part taxon-name-part-type="variety" reg="xanthocarpum">xanthocarpum</tp:taxon-name-part></tp:taxon-name> he states the distribution as “Wilis” (=Wilisgebirge, or Mount Wilis in West Java); here a single specimen in NY from Kuntze’s herbarium (barcode 00172280) from the correct locality and annotated by Kuntze is selected as the lectotype for the variety.</p><p><xref ref-type="bibr" rid="B48">Elmer (1915)</xref> cited a single collection (<italic>Elmer 13828</italic>) in the protologue of <italic><tp:taxon-name><tp:taxon-name-part taxon-name-part-type="genus" reg="Solanum">S.</tp:taxon-name-part><tp:taxon-name-part taxon-name-part-type="species" reg="mindanaense">mindanaense</tp:taxon-name-part></tp:taxon-name></italic> but no herbarium; specimens upon which Elmer’s names were based were in his private collection at the Philippine National Herbarium (then the Philippine Bureau of Agriculture under United States jurisdiction) that was destroyed by fire during the Japanese occupation of the Philippines in the Second World War just a day before the liberation of Manila (<xref ref-type="bibr" rid="B110">Schultes 1957</xref>). The only duplicate I have seen is a sterile specimen at Edinburgh (E00273869); intensive searches at other herbaria where Elmer sent collections have not yet been successful. Elmer suggested his plant differed from <italic><tp:taxon-name><tp:taxon-name-part taxon-name-part-type="genus" reg="Solanum">S.</tp:taxon-name-part><tp:taxon-name-part taxon-name-part-type="species" reg="crassipetalum">crassipetalum</tp:taxon-name-part></tp:taxon-name></italic> (=<italic><tp:taxon-name><tp:taxon-name-part taxon-name-part-type="genus" reg="Lycianthes">L.</tp:taxon-name-part><tp:taxon-name-part taxon-name-part-type="species" reg="laevis">laevis</tp:taxon-name-part></tp:taxon-name></italic>) in “a number of minor characters” (<xref ref-type="bibr" rid="B48">Elmer 1915</xref>: 2833). I place <italic><tp:taxon-name><tp:taxon-name-part taxon-name-part-type="genus" reg="Solanum">S.</tp:taxon-name-part><tp:taxon-name-part taxon-name-part-type="species" reg="mindanaense">mindanaense</tp:taxon-name-part></tp:taxon-name></italic> in synonymy here based on the description but will continue to search for a fertile duplicate with which to lectotypify this name.</p><p><xref ref-type="bibr" rid="B12">Bitter (1919)</xref> described three infraspecific taxa for <tp:taxon-name><tp:taxon-name-part taxon-name-part-type="genus" reg="Lycianthes">L.</tp:taxon-name-part><tp:taxon-name-part taxon-name-part-type="species" reg="bigeminata">bigeminata</tp:taxon-name-part></tp:taxon-name> from India; subsp. <tp:taxon-name><tp:taxon-name-part taxon-name-part-type="genus" reg="Lycianthes"/><tp:taxon-name-part taxon-name-part-type="species" reg="bigeminata"/><tp:taxon-name-part taxon-name-part-type="subspecies" reg="nodocalyx">nodocalyx</tp:taxon-name-part></tp:taxon-name> , var. <tp:taxon-name><tp:taxon-name-part taxon-name-part-type="genus" reg="Lycianthes"/><tp:taxon-name-part taxon-name-part-type="species" reg="bigeminata"/><tp:taxon-name-part taxon-name-part-type="variety" reg="parvifrons">parvifrons</tp:taxon-name-part></tp:taxon-name> and var. <tp:taxon-name><tp:taxon-name-part taxon-name-part-type="genus" reg="Lycianthes"/><tp:taxon-name-part taxon-name-part-type="species" reg="bigeminata"/><tp:taxon-name-part taxon-name-part-type="variety" reg="calycodonta">calycodonta</tp:taxon-name-part></tp:taxon-name>. <xref ref-type="bibr" rid="B57">Hepper (1987)</xref> lectotypified <tp:taxon-name><tp:taxon-name-part taxon-name-part-type="genus" reg="Lycianthes">L.</tp:taxon-name-part><tp:taxon-name-part taxon-name-part-type="species" reg="bigeminata">bigeminata</tp:taxon-name-part><tp:taxon-name-part taxon-name-part-type="infraspecific-rank">subsp.</tp:taxon-name-part><tp:taxon-name-part taxon-name-part-type="subspecies" reg="nodocalyx">nodocalyx</tp:taxon-name-part></tp:taxon-name> with the collection <italic>Hohenacker 803</italic> but in citing both K and SLO necessitated a second-step lectotypification here. I have selected the specimen at Kew (K00759401) as the second-step lectotype. For <tp:taxon-name><tp:taxon-name-part taxon-name-part-type="genus" reg="Lycianthes">L.</tp:taxon-name-part><tp:taxon-name-part taxon-name-part-type="species" reg="bigeminata">bigeminata</tp:taxon-name-part><tp:taxon-name-part taxon-name-part-type="infraspecific-rank">var.</tp:taxon-name-part><tp:taxon-name-part taxon-name-part-type="variety" reg="parvifrons">parvifrons</tp:taxon-name-part></tp:taxon-name><xref ref-type="bibr" rid="B12">Bitter (1919)</xref> cited many different collections (<italic>Wight 2021</italic>, <italic>2025</italic>, <italic>1569</italic>; <italic>Hooker &amp; Thomson s.n</italic>; <italic>Brandis 350</italic>, <italic>s.n.</italic>). The collections of Robert Wight are widely distributed, but whether they are real duplicates is not clear (<xref ref-type="bibr" rid="B98">Noltie 2005</xref>). I have therefore selected <italic>Brandis 350</italic> in Hamburg (HBG-511357), cited as from “herb. Hamb.” and annotated by Bitter, as the lectotype for var. <tp:taxon-name><tp:taxon-name-part taxon-name-part-type="genus" reg="Lycianthes"/><tp:taxon-name-part taxon-name-part-type="species" reg="bigeminata"/><tp:taxon-name-part taxon-name-part-type="variety" reg="parvifrons">parvifrons</tp:taxon-name-part></tp:taxon-name>. Many collections were also cited in the protologue of var. <tp:taxon-name><tp:taxon-name-part taxon-name-part-type="genus" reg="Lycianthes"/><tp:taxon-name-part taxon-name-part-type="species" reg="bigeminata"/><tp:taxon-name-part taxon-name-part-type="variety" reg="calcodonta">calcodonta</tp:taxon-name-part></tp:taxon-name> mostly from “herb. Berol.” (<italic>Hohenacker 1415</italic>; <italic>Thomson s.n.</italic>; <italic>Meebold 8878</italic>, <italic>9456</italic>, <italic>11696</italic>, <italic>12346</italic>; <italic>Saulière 88</italic>), plus a sheet of <italic>Wight 2012</italic> from Copenhagen. I have selected a duplicate of <italic>Meebold 8878</italic> held in Calcutta (CAL acc. # 315662) as the lectotype for var. <tp:taxon-name><tp:taxon-name-part taxon-name-part-type="genus" reg="Lycianthes"/><tp:taxon-name-part taxon-name-part-type="species" reg="bigeminata"/><tp:taxon-name-part taxon-name-part-type="variety" reg="calycodonta">calycodonta</tp:taxon-name-part></tp:taxon-name>; it is a well-preserved specimen and is held in an Indian herbarium.</p><p>As part of his concept of <italic><tp:taxon-name><tp:taxon-name-part taxon-name-part-type="genus" reg="Lycianthes">L.</tp:taxon-name-part><tp:taxon-name-part taxon-name-part-type="species" reg="laevis">laevis</tp:taxon-name-part></tp:taxon-name></italic><xref ref-type="bibr" rid="B12">Bitter (1919)</xref> published several infraspecific taxa. For <tp:taxon-name><tp:taxon-name-part taxon-name-part-type="genus" reg="Lycianthes">L.</tp:taxon-name-part><tp:taxon-name-part taxon-name-part-type="species" reg="laevis">laevis</tp:taxon-name-part><tp:taxon-name-part taxon-name-part-type="infraspecific-rank">var</tp:taxon-name-part><tp:taxon-name-part taxon-name-part-type="variety" reg="brevipedicellata">brevipedicellata</tp:taxon-name-part></tp:taxon-name> he cited a specimen from Bogor “Sumatra Poeding zimbo! hb. Bogor” of which no material has been found despite an extensive search in BO and in Leiden. I have not neotypified this name here, as material may be found in the future. The protologue of <tp:taxon-name><tp:taxon-name-part taxon-name-part-type="genus" reg="Lycianthes">L.</tp:taxon-name-part><tp:taxon-name-part taxon-name-part-type="species" reg="laevis">laevis</tp:taxon-name-part><tp:taxon-name-part taxon-name-part-type="infraspecific-rank">subsp.</tp:taxon-name-part><tp:taxon-name-part taxon-name-part-type="subspecies" reg="inaequidens">inaequidens</tp:taxon-name-part></tp:taxon-name> includes citations of duplicates of <italic>Zollinger 2597</italic> from Bogor and Paris (although he cites the Berlin specimen of <italic>Zollinger 2597</italic> under <italic><tp:taxon-name><tp:taxon-name-part taxon-name-part-type="genus" reg="Lycianthes">L.</tp:taxon-name-part><tp:taxon-name-part taxon-name-part-type="species" reg="laevis">laevis</tp:taxon-name-part></tp:taxon-name></italic>) together with a number of collections seen from “hb. Bog.” Searches at BO have turned up only <italic>Koorders 19891</italic> and <italic>31886</italic> of all the collections cited; both are scrappy specimens with little reproductive material. The sheet at Paris labelled <italic>Zollinger 2597 bis</italic> with an undated annotation slip by Bitter (P00379534) is therefore selected as the lectotype for var. <tp:taxon-name><tp:taxon-name-part taxon-name-part-type="genus" reg="Lycianthes"/><tp:taxon-name-part taxon-name-part-type="species" reg="laevis"/><tp:taxon-name-part taxon-name-part-type="variety" reg="inaequidens">inaequidens</tp:taxon-name-part></tp:taxon-name>. All the sheets of <italic>Zollinger 2597</italic> I have seen appear to be from the same gathering (although only P000369020 from the Drake herbarium in P, labelled “2597 Z” in an unknown hand, has the original locality label) and I consider <italic><tp:taxon-name><tp:taxon-name-part taxon-name-part-type="genus" reg="Solanum">S.</tp:taxon-name-part><tp:taxon-name-part taxon-name-part-type="species" reg="zollingeri">zollingeri</tp:taxon-name-part></tp:taxon-name></italic> var. <tp:taxon-name><tp:taxon-name-part taxon-name-part-type="genus" reg="Lycianthes"/><tp:taxon-name-part taxon-name-part-type="species" reg="zollingeri"/><tp:taxon-name-part taxon-name-part-type="variety" reg="multiflorum">multiflorum</tp:taxon-name-part></tp:taxon-name> and <tp:taxon-name><tp:taxon-name-part taxon-name-part-type="genus" reg="Lycianthes">L.</tp:taxon-name-part><tp:taxon-name-part taxon-name-part-type="species" reg="laevis">laevis</tp:taxon-name-part><tp:taxon-name-part taxon-name-part-type="infraspecific-rank">subsp.</tp:taxon-name-part><tp:taxon-name-part taxon-name-part-type="subspecies" reg="inaequidens">inaequidens</tp:taxon-name-part></tp:taxon-name> to be homotypic.</p></tp:treatment-sec><tp:treatment-sec><!--Section generated to contain objects referenced in tp:taxon-treatment.--><fig id="F3" position="float" orientation="portrait"><object-id xmlns:xlink="http://www.w3.org/1999/xlink" content-type="doi" xlink:type="simple">10.3897/phytokeys.245.121988.figure3</object-id><object-id xmlns:xlink="http://www.w3.org/1999/xlink" content-type="arpha" xlink:type="simple">482FEF25-5FA9-5B31-B0B0-C4FACB906E57</object-id><label>Figure 3.</label><caption><p>Calyx appendage variation of <italic><tp:taxon-name><tp:taxon-name-part taxon-name-part-type="genus" reg="Lycianthes">Lycianthes</tp:taxon-name-part></tp:taxon-name></italic> in Asia <bold>A</bold><italic><tp:taxon-name><tp:taxon-name-part taxon-name-part-type="genus" reg="Lycianthes">L.</tp:taxon-name-part><tp:taxon-name-part taxon-name-part-type="species" reg="biflora">biflora</tp:taxon-name-part></tp:taxon-name></italic> with 10 equal calyx appendages (<italic>Nuraliev s.n</italic>, Vietnam [no voucher]) <bold>B</bold><italic><tp:taxon-name><tp:taxon-name-part taxon-name-part-type="genus" reg="Lycianthes">L.</tp:taxon-name-part><tp:taxon-name-part taxon-name-part-type="species" reg="laevis">laevis</tp:taxon-name-part></tp:taxon-name></italic> with 5 calyx appendages (<italic>Mustaqim s.n.</italic>, Indonesia; DOL207886) <bold>C</bold><italic><tp:taxon-name><tp:taxon-name-part taxon-name-part-type="genus" reg="Lycianthes">L.</tp:taxon-name-part><tp:taxon-name-part taxon-name-part-type="species" reg="parasitica">parasitica</tp:taxon-name-part></tp:taxon-name></italic> with small, nub-like calyx appendages (<italic>Pelser &amp; Barcelona s.n.</italic>, Philippines; DOL84744) <bold>D</bold><italic><tp:taxon-name><tp:taxon-name-part taxon-name-part-type="genus" reg="Lycianthes">L.</tp:taxon-name-part><tp:taxon-name-part taxon-name-part-type="species" reg="oliveriana">oliveriana</tp:taxon-name-part></tp:taxon-name></italic> with thick, warty calyces with no appendages (<italic>Damas et al. SAJ-1050</italic>, Papua New Guinea) <bold>E</bold><italic><tp:taxon-name><tp:taxon-name-part taxon-name-part-type="genus" reg="Lycianthes">L.</tp:taxon-name-part><tp:taxon-name-part taxon-name-part-type="species" reg="schizocalyx">schizocalyx</tp:taxon-name-part></tp:taxon-name></italic> with long flower pedicels and 10 unequal calyx appendages (<italic>Heyer s.n.</italic>, Philippines; DOL151906) <bold>F</bold><italic><tp:taxon-name><tp:taxon-name-part taxon-name-part-type="genus" reg="Lycianthes">L.</tp:taxon-name-part><tp:taxon-name-part taxon-name-part-type="species" reg="shunningensis">shunningensis</tp:taxon-name-part></tp:taxon-name></italic> with 10 strongly reflexed calyx appendages (<italic>Averyanov 887</italic>, Laos). Photograph credits: <bold>A</bold> Maxim Nuraliev <bold>B</bold> Wendy Mustaqim <bold>C</bold> Pieter B. Pelser &amp; Julie F. Barcelona <bold>D</bold> Shelley James <bold>E</bold> Philippe Heyer <bold>F</bold> Leonid Averyanov. DOL numbers are identifiers from PhytoImages (<ext-link xmlns:xlink="http://www.w3.org/1999/xlink" xlink:href="https://phytoimages.siu.edu" ext-link-type="uri" xlink:type="simple">https://phytoimages.siu.edu</ext-link>). Details of collecting localities can be found in Suppl. material <xref ref-type="supplementary-material" rid="S2">2</xref>.</p></caption><graphic xmlns:xlink="http://www.w3.org/1999/xlink" xlink:href="phytokeys-245-001_article-121988__-g003.jpg" position="float" orientation="portrait" xlink:type="simple" id="oo_1103796.jpg"><uri content-type="original_file" xlink:type="simple">https://binary.pensoft.net/fig/1103796</uri></graphic></fig><supplementary-material xmlns:xlink="http://www.w3.org/1999/xlink" id="S2" position="float" orientation="portrait" xlink:type="simple"><object-id content-type="doi" xlink:type="simple">10.3897/phytokeys.245.121988.suppl2</object-id><object-id content-type="arpha" xlink:type="simple">B82CDBC8-3498-59E9-B434-188990843689</object-id><label>Supplementary material 2</label><caption><p>Searchable csv file of <italic><tp:taxon-name><tp:taxon-name-part taxon-name-part-type="genus" reg="Lycianthes">Lycianthes</tp:taxon-name-part></tp:taxon-name></italic> collections seen for this revision (including <italic><tp:taxon-name><tp:taxon-name-part taxon-name-part-type="genus" reg="Lycianthes">L.</tp:taxon-name-part><tp:taxon-name-part taxon-name-part-type="species" reg="rantonnetii">rantonnetii</tp:taxon-name-part></tp:taxon-name></italic> over its entire range)</p></caption><statement content-type="dataType"><label>Data type</label><p>csv</p></statement><statement content-type="notes"><label>Explanation note</label><p>This file can also be found on the Natural History Museum’s Data Portal (<ext-link xlink:href="10.5519/xuvrw79j" ext-link-type="doi" xlink:type="simple">https://doi.org/10.5519/xuvrw79j</ext-link>).</p></statement><media xlink:href="phytokeys-245-001_article-121988__-s002.csv" mimetype="text" mime-subtype="csv" position="float" orientation="portrait" xlink:type="simple" id="oo_1103820.csv"><uri content-type="original_file" xlink:type="simple">https://binary.pensoft.net/file/1103820</uri></media><permissions><license xlink:type="simple"><license-p>This dataset is made available under the Open Database License (http://opendatacommons.org/licenses/odbl/1.0/). The Open Database License (ODbL) is a license agreement intended to allow users to freely share, modify, and use this Dataset while maintaining this same freedom for others, provided that the original source and author(s) are credited.</license-p></license></permissions><attrib specific-use="authors">Sandra Knapp</attrib></supplementary-material><fig id="F4" position="float" orientation="portrait"><object-id xmlns:xlink="http://www.w3.org/1999/xlink" content-type="doi" xlink:type="simple">10.3897/phytokeys.245.121988.figure4</object-id><object-id xmlns:xlink="http://www.w3.org/1999/xlink" content-type="arpha" xlink:type="simple">7AEF8637-788D-51F8-AE42-CFACEFE599D6</object-id><label>Figure 4.</label><caption><p>Flowers of <italic><tp:taxon-name><tp:taxon-name-part taxon-name-part-type="genus" reg="Lycianthes">Lycianthes</tp:taxon-name-part></tp:taxon-name></italic> in Asia <bold>A</bold><italic><tp:taxon-name><tp:taxon-name-part taxon-name-part-type="genus" reg="Lycianthes">L.</tp:taxon-name-part><tp:taxon-name-part taxon-name-part-type="species" reg="banahaensis">banahaensis</tp:taxon-name-part></tp:taxon-name></italic> with tetramerous yellow flowers, note the stigma sitting almost within the anther tube (<italic>Rule s.n.</italic>, Philippines; DOL134710) <bold>B</bold><italic><tp:taxon-name><tp:taxon-name-part taxon-name-part-type="genus" reg="Lycianthes">L.</tp:taxon-name-part><tp:taxon-name-part taxon-name-part-type="species" reg="biflora">biflora</tp:taxon-name-part></tp:taxon-name></italic> with membranous corolla lobes and a minutely capitate stigma (<italic>Knapp et al. 10106</italic>, China) <bold>C</bold><italic><tp:taxon-name><tp:taxon-name-part taxon-name-part-type="genus" reg="Lycianthes">L.</tp:taxon-name-part><tp:taxon-name-part taxon-name-part-type="species" reg="laevis">laevis</tp:taxon-name-part></tp:taxon-name></italic> flower with green blotches at the base of the corolla lobes (<italic>Mustaqim s.n</italic>., Indonesia; DOL207828) <bold>D</bold><italic><tp:taxon-name><tp:taxon-name-part taxon-name-part-type="genus" reg="Lycianthes">L.</tp:taxon-name-part><tp:taxon-name-part taxon-name-part-type="species" reg="parasitica">parasitica</tp:taxon-name-part></tp:taxon-name></italic> flower with spreading corolla lobes and capitate stigma (<italic>Tandang s.n.</italic>, Philippines; DOL76576597) <bold>E</bold><italic><tp:taxon-name><tp:taxon-name-part taxon-name-part-type="genus" reg="Lycianthes">L.</tp:taxon-name-part><tp:taxon-name-part taxon-name-part-type="species" reg="rantonnetii">rantonnetii</tp:taxon-name-part></tp:taxon-name></italic> rotate corolla with orange, slightly curved anthers (<italic>Stevenson s.n.</italic>, cultivated in Mexico; DOL183568) <bold>F</bold><italic><tp:taxon-name><tp:taxon-name-part taxon-name-part-type="genus" reg="Lycianthes">L.</tp:taxon-name-part><tp:taxon-name-part taxon-name-part-type="species" reg="shunningensis">shunningensis</tp:taxon-name-part></tp:taxon-name></italic> with very short reflexed calyx appendages and cucullate corolla lobe tips (<italic>Nuraliev et al. 2810</italic>, Vietnam). Photograph credits: <bold>A</bold> Greg Rule <bold>B</bold> Sandra Knapp <bold>C</bold> Wendy Mustaqim <bold>D</bold> Danilo Tandang; <bold>E</bold> Dennis Stevenson <bold>F</bold> Maxim Nuraliev. DOL numbers are identifiers from PhytoImages (<ext-link xmlns:xlink="http://www.w3.org/1999/xlink" xlink:href="https://phytoimages.siu.edu" ext-link-type="uri" xlink:type="simple">https://phytoimages.siu.edu</ext-link>). Details of collecting localities can be found in Suppl. material <xref ref-type="supplementary-material" rid="S2">2</xref>.</p></caption><graphic xmlns:xlink="http://www.w3.org/1999/xlink" xlink:href="phytokeys-245-001_article-121988__-g004.jpg" position="float" orientation="portrait" xlink:type="simple" id="oo_1103797.jpg"><uri content-type="original_file" xlink:type="simple">https://binary.pensoft.net/fig/1103797</uri></graphic></fig></tp:treatment-sec><ref-list><ref id="B40"><mixed-citation xmlns:xlink="http://www.w3.org/1999/xlink" xlink:type="simple"><person-group><name name-style="western"><surname>Deb</surname><given-names>DB</given-names></name></person-group> (<year>1978</year>) <article-title>Some new combinations for Indian taxa of <italic><tp:taxon-name><tp:taxon-name-part taxon-name-part-type="genus">Lycianthes</tp:taxon-name-part></tp:taxon-name></italic> (<tp:taxon-name><tp:taxon-name-part taxon-name-part-type="family">Solanaceae</tp:taxon-name-part></tp:taxon-name>).</article-title> In: <person-group><name name-style="western"><surname>Hawkes</surname><given-names>JG</given-names></name></person-group> (<role>Ed.</role>) <issue-title>Systematic notes on Solanaceae.</issue-title><source>Botanical Journal of the Linnean Society</source><volume>76</volume>: <fpage>292</fpage>–<lpage>294</lpage>. <ext-link xlink:href="10.1111/j.1095-8339.1978.tb01816.x" ext-link-type="doi" xlink:type="simple">https://doi.org/10.1111/j.1095-8339.1978.tb01816.x</ext-link></mixed-citation></ref><ref id="B57"><mixed-citation xmlns:xlink="http://www.w3.org/1999/xlink" xlink:type="simple"><person-group><name name-style="western"><surname>Hepper</surname><given-names>FN</given-names></name></person-group> (<year>1987</year>) <article-title><tp:taxon-name><tp:taxon-name-part taxon-name-part-type="family">Solanaceae</tp:taxon-name-part></tp:taxon-name>.</article-title> In: <person-group><name name-style="western"><surname>Dassanayake</surname><given-names>MD</given-names></name><name name-style="western"><surname>Fosberg</surname><given-names>FR</given-names></name></person-group> (<role>Eds</role>) <issue-title>A revised handbook to the flora of Ceylon.</issue-title><source>Vol VI. Smithsonian and National Science Foundation USA, New Delhi</source>, <fpage>365</fpage>–<lpage>409</lpage>.</mixed-citation></ref><ref id="B134"><mixed-citation xmlns:xlink="http://www.w3.org/1999/xlink" xlink:type="simple"><person-group><name name-style="western"><surname>Zhang</surname><given-names>ZY</given-names></name><name name-style="western"><surname>Lu</surname><given-names>AM</given-names></name><name name-style="western"><surname>D’Arcy</surname><given-names>WG</given-names></name></person-group> (<year>1994</year>) <article-title><tp:taxon-name><tp:taxon-name-part taxon-name-part-type="family">Solanaceae</tp:taxon-name-part></tp:taxon-name>.</article-title> In: <person-group><name name-style="western"><surname>Wu</surname><given-names>ZY</given-names></name><name name-style="western"><surname>Raven</surname><given-names>PH</given-names></name></person-group> (<role>Eds</role>) <issue-title>Flora of China, Vol.</issue-title><source>17. Science Press Beijing and Missouri Botanical Garden, St. Louis</source>, <fpage>300</fpage>–<lpage>332</lpage>.</mixed-citation></ref><ref id="B14"><mixed-citation xmlns:xlink="http://www.w3.org/1999/xlink" xlink:type="simple"><person-group><name name-style="western"><surname>Blume</surname><given-names>CL</given-names></name></person-group> (<year>1823</year>) Catalogus van eenige der Merkwaardigste Zoo in- als Uitheemse Gewassen te Vinden in ‘s Lands Plantentuin te Buitenzorg. Jakarta.</mixed-citation></ref><ref id="B18"><mixed-citation xmlns:xlink="http://www.w3.org/1999/xlink" xlink:type="simple"><person-group><name name-style="western"><surname>Burkill</surname><given-names>IH</given-names></name></person-group> (<year>1935</year>) A dictionary of the economic products of the Malay Peninsula. Vol. 2: I-Z. Crown Agents for the Colonies, London.</mixed-citation></ref><ref id="B60"><mixed-citation xmlns:xlink="http://www.w3.org/1999/xlink" xlink:type="simple"><person-group><name name-style="western"><surname>Hop</surname><given-names>VV</given-names></name></person-group> (<year>2017</year>) <tp:taxon-name><tp:taxon-name-part taxon-name-part-type="family">Solanaceae</tp:taxon-name-part></tp:taxon-name>. In: Thực Vật Chí Việt Nam [Flora of Vietnam]. Vol. 17. Publishing House for Science and Technology, Na Noi, 9–218.</mixed-citation></ref><ref id="B64"><mixed-citation xmlns:xlink="http://www.w3.org/1999/xlink" xlink:type="simple">IUCN (<year>2020</year>) Guidelines for Using the IUCN Red List Categories and Criteria. Version 13. Prepared by the Standards and Petitions Subcommittee of the IUCN Species Survival Commission. <ext-link xlink:href="http://www.iucnredlist.org/documents/RedListGuidelines.pdf" ext-link-type="uri" xlink:type="simple">http://www.iucnredlist.org/documents/RedListGuidelines.pdf</ext-link></mixed-citation></ref><ref id="B91"><mixed-citation xmlns:xlink="http://www.w3.org/1999/xlink" xlink:type="simple"><person-group><name name-style="western"><surname>Mill</surname><given-names>RR</given-names></name></person-group> (<year>2001</year>) <article-title><tp:taxon-name><tp:taxon-name-part taxon-name-part-type="family">Solanaceae</tp:taxon-name-part></tp:taxon-name>.</article-title> In: <person-group><name name-style="western"><surname>Grierson</surname><given-names>AJC</given-names></name><name name-style="western"><surname>Long</surname><given-names>DG</given-names></name><name name-style="western"><surname>Springate</surname><given-names>LS</given-names></name></person-group> (<role>Eds</role>) <issue-title>Flora of Bhutan, including a record of plants from Sikkim and Darjeeling.</issue-title><source>Volume 2, part 3. Royal Botanic Garden Edinburgh and Government of Bhutan, Edinburgh</source>, <fpage>1037</fpage>–<lpage>1078</lpage>.</mixed-citation></ref><ref id="B56"><mixed-citation xmlns:xlink="http://www.w3.org/1999/xlink" xlink:type="simple"><person-group><name name-style="western"><surname>Henry</surname><given-names>AN</given-names></name><name name-style="western"><surname>Kumari</surname><given-names>GR</given-names></name><name name-style="western"><surname>Chithra</surname><given-names>V</given-names></name></person-group> (<year>1987</year>) Flora of Tamil Nadu, India. Series I: Analysis. Botanical Survey of India, Coimbatore.</mixed-citation></ref><ref id="B45"><mixed-citation xmlns:xlink="http://www.w3.org/1999/xlink" xlink:type="simple"><person-group><name name-style="western"><surname>Dunal</surname><given-names>M-F</given-names></name></person-group> (<year>1852</year>) <article-title><tp:taxon-name><tp:taxon-name-part taxon-name-part-type="family">Solanaceae</tp:taxon-name-part></tp:taxon-name>. In: Candolle AP de (Ed.</article-title><source>) Prodromus systematis naturalis regni vegetabilis</source><volume>13</volume>(<issue>1</issue>): <fpage>1</fpage>–<lpage>690</lpage>. [V. Masson, Paris]</mixed-citation></ref><ref id="B96"><mixed-citation xmlns:xlink="http://www.w3.org/1999/xlink" xlink:type="simple"><person-group><name name-style="western"><surname>Nair</surname><given-names>KKN</given-names></name><name name-style="western"><surname>Nayar</surname><given-names>M</given-names></name></person-group> (<year>1987</year>) Flora of Courtallum. Vol. 2. Botanical Survey of India, New Delhi.</mixed-citation></ref><ref id="B94"><mixed-citation xmlns:xlink="http://www.w3.org/1999/xlink" xlink:type="simple"><person-group><name name-style="western"><surname>Mohanan</surname><given-names>M</given-names></name><name name-style="western"><surname>Henry</surname><given-names>AN</given-names></name></person-group> (<year>1994</year>) Flora of Thiruvananthapuram, Kerala. Botanical Survey of India, Calcutta.</mixed-citation></ref><ref id="B74"><mixed-citation xmlns:xlink="http://www.w3.org/1999/xlink" xlink:type="simple"><person-group><name name-style="western"><surname>Knapp</surname><given-names>S</given-names></name><name name-style="western"><surname>Särkinen</surname><given-names>T</given-names></name><name name-style="western"><surname>Barboza</surname><given-names>GE</given-names></name></person-group> (<year>2023</year>) <article-title>A revision of the South American species of the Morelloid clade (<italic><tp:taxon-name><tp:taxon-name-part taxon-name-part-type="genus">Solanum</tp:taxon-name-part></tp:taxon-name></italic> L., <tp:taxon-name><tp:taxon-name-part taxon-name-part-type="family">Solanaceae</tp:taxon-name-part></tp:taxon-name>).</article-title><source>PhytoKeys</source><volume>231</volume>: <fpage>1</fpage>–<lpage>342</lpage>. <ext-link xlink:href="10.3897/phytokeys.231.100894" ext-link-type="doi" xlink:type="simple">https://doi.org/10.3897/phytokeys.231.100894</ext-link></mixed-citation></ref><ref id="B85"><mixed-citation xmlns:xlink="http://www.w3.org/1999/xlink" xlink:type="simple"><person-group><name name-style="western"><surname>McClelland</surname><given-names>DHR</given-names></name><name name-style="western"><surname>Nee</surname><given-names>M</given-names></name><name name-style="western"><surname>Knapp</surname><given-names>S</given-names></name></person-group> (<year>2020</year>) <article-title>New names and status for Pacific spiny species of <italic><tp:taxon-name><tp:taxon-name-part taxon-name-part-type="genus">Solanum</tp:taxon-name-part></tp:taxon-name></italic> (<tp:taxon-name><tp:taxon-name-part taxon-name-part-type="family">Solanaceae</tp:taxon-name-part></tp:taxon-name>, subgenus <tp:taxon-name><tp:taxon-name-part taxon-name-part-type="genus"/><tp:taxon-name-part taxon-name-part-type="subgenus">Leptostemonum</tp:taxon-name-part></tp:taxon-name>; the <tp:taxon-name><tp:taxon-name-part taxon-name-part-type="clade">Leptostemonum</tp:taxon-name-part></tp:taxon-name> Clade).</article-title><source>PhytoKeys</source><volume>145</volume>: <fpage>1</fpage>–<lpage>36</lpage>. <ext-link xlink:href="10.3897/phytokeys.145.48531" ext-link-type="doi" xlink:type="simple">https://doi.org/10.3897/phytokeys.145.48531</ext-link></mixed-citation></ref><ref id="B5"><mixed-citation xmlns:xlink="http://www.w3.org/1999/xlink" xlink:type="simple"><person-group><name name-style="western"><surname>Aubriot</surname><given-names>X</given-names></name><name name-style="western"><surname>Knapp</surname><given-names>S</given-names></name></person-group> (<year>2022</year>) <article-title>A revision of the “spiny solanums” of tropical Asia (<italic><tp:taxon-name><tp:taxon-name-part taxon-name-part-type="genus">Solanum</tp:taxon-name-part></tp:taxon-name></italic> L., <tp:taxon-name><tp:taxon-name-part taxon-name-part-type="clade">Leptostemonum</tp:taxon-name-part></tp:taxon-name> Clade; <tp:taxon-name><tp:taxon-name-part taxon-name-part-type="family">Solanaceae</tp:taxon-name-part></tp:taxon-name>).</article-title><source>PhytoKeys</source><volume>198</volume>: <fpage>1</fpage>–<lpage>270</lpage>. <ext-link xlink:href="10.3897/phytokeys.198.79514" ext-link-type="doi" xlink:type="simple">https://doi.org/10.3897/phytokeys.198.79514</ext-link></mixed-citation></ref><ref id="B38"><mixed-citation xmlns:xlink="http://www.w3.org/1999/xlink" xlink:type="simple"><person-group><name name-style="western"><surname>Dean</surname><given-names>E</given-names></name><name name-style="western"><surname>Reyes</surname><given-names>M</given-names></name><name name-style="western"><surname>Fauré</surname><given-names>R</given-names></name><name name-style="western"><surname>Walden</surname><given-names>GK</given-names></name><name name-style="western"><surname>Canington</surname><given-names>D</given-names></name><name name-style="western"><surname>Brandon</surname><given-names>D</given-names></name><name name-style="western"><surname>McNair</surname><given-names>DM</given-names></name></person-group> (<year>2017</year>) <article-title>Identification of the species of <italic><tp:taxon-name><tp:taxon-name-part taxon-name-part-type="genus">Lycianthes</tp:taxon-name-part></tp:taxon-name></italic> series <italic><tp:taxon-name><tp:taxon-name-part taxon-name-part-type="genus"/><tp:taxon-name-part taxon-name-part-type="series">Tricolores</tp:taxon-name-part></tp:taxon-name></italic> (<tp:taxon-name><tp:taxon-name-part taxon-name-part-type="tribe">Capsiceae</tp:taxon-name-part></tp:taxon-name>, <tp:taxon-name><tp:taxon-name-part taxon-name-part-type="family">Solanaceae</tp:taxon-name-part></tp:taxon-name>).</article-title><source>Systematic Botany</source><volume>42</volume>(<issue>1</issue>): <fpage>191</fpage>–<lpage>209</lpage>. <ext-link xlink:href="10.1600/036364417X694566" ext-link-type="doi" xlink:type="simple">https://doi.org/10.1600/036364417X694566</ext-link></mixed-citation></ref><ref id="B106"><mixed-citation xmlns:xlink="http://www.w3.org/1999/xlink" xlink:type="simple"><person-group><name name-style="western"><surname>Roe</surname><given-names>KE</given-names></name></person-group> (<year>1966</year>) <article-title>Juvenile forms in <italic><tp:taxon-name><tp:taxon-name-part taxon-name-part-type="genus">Solanum</tp:taxon-name-part><tp:taxon-name-part taxon-name-part-type="species">mitlense</tp:taxon-name-part></tp:taxon-name></italic> and <italic><tp:taxon-name><tp:taxon-name-part taxon-name-part-type="genus">S.</tp:taxon-name-part><tp:taxon-name-part taxon-name-part-type="species">blodgettii</tp:taxon-name-part></tp:taxon-name></italic> (<tp:taxon-name><tp:taxon-name-part taxon-name-part-type="family">Solanaceae</tp:taxon-name-part></tp:taxon-name>) and their importance in taxonomy.</article-title><source>Sida</source><volume>2</volume>: <fpage>381</fpage>–<lpage>385</lpage>.</mixed-citation></ref><ref id="B42"><mixed-citation xmlns:xlink="http://www.w3.org/1999/xlink" xlink:type="simple"><person-group><name name-style="western"><surname>Dunal</surname><given-names>M-F</given-names></name></person-group> (<year>1814</year>) <article-title><tp:taxon-name><tp:taxon-name-part taxon-name-part-type="genus">Solanum</tp:taxon-name-part></tp:taxon-name>.</article-title> In: <person-group><name name-style="western"><surname>Lamarck</surname><given-names>JLB</given-names></name><name name-style="western"><surname>Poiret</surname><given-names>JLM</given-names></name></person-group> (<role>Eds</role>) <issue-title>Encyclopedie methodique.</issue-title><source>Botanique, supplement 3(2)</source>, <fpage>369</fpage>–<lpage>780</lpage>. [Louis Agasse, Paris]</mixed-citation></ref><ref id="B127"><mixed-citation xmlns:xlink="http://www.w3.org/1999/xlink" xlink:type="simple"><person-group><name name-style="western"><surname>van Steenis</surname><given-names>CCGJ</given-names></name></person-group> (<year>1989</year>) <article-title>Dedication [to Carl Ludwig von Blume].</article-title> In: <person-group><name name-style="western"><surname>van Steenis</surname><given-names>CCGJ</given-names></name><name name-style="western"><surname>de Wilde</surname><given-names>WJJO</given-names></name></person-group> (<role>Eds</role>) <issue-title>Flora Malesiana.</issue-title><source>Volume 10, part 4. Kluwer Academic Publishers, Dordrecht, Boston, London</source>, <fpage>7</fpage>–<lpage>41</lpage>. <ext-link xlink:href="https://repository.naturalis.nl/pub/532577/FM1S1984010001001.pdf" ext-link-type="uri" xlink:type="simple">https://repository.naturalis.nl/pub/532577/FM1S1984010001001.pdf</ext-link></mixed-citation></ref><ref id="B15"><mixed-citation xmlns:xlink="http://www.w3.org/1999/xlink" xlink:type="simple"><person-group><name name-style="western"><surname>Blume</surname><given-names>CL</given-names></name></person-group> (<year>1826</year>) Bijdragen tot de flora van Nederlandsch Indië, Ter Lands Drukkererij, Jakarta [Batavia]. <ext-link xlink:href="10.5962/bhl.title.115427" ext-link-type="doi" xlink:type="simple">https://doi.org/10.5962/bhl.title.115427</ext-link></mixed-citation></ref><ref id="B97"><mixed-citation xmlns:xlink="http://www.w3.org/1999/xlink" xlink:type="simple"><person-group><name name-style="western"><surname>Nees van Esenbeck</surname><given-names>CG</given-names></name></person-group> (<year>1834</year>) <article-title>Monograph of the East Indian <tp:taxon-name><tp:taxon-name-part taxon-name-part-type="tribe">Solaneae</tp:taxon-name-part></tp:taxon-name>.</article-title><source>Transactions of the Linnean Society of London</source><volume>17</volume>(<issue>1</issue>): <fpage>37</fpage>–<lpage>82</lpage>. <ext-link xlink:href="10.1111/j.1095-8339.1834.tb00017.x" ext-link-type="doi" xlink:type="simple">https://doi.org/10.1111/j.1095-8339.1834.tb00017.x</ext-link></mixed-citation></ref><ref id="B44"><mixed-citation xmlns:xlink="http://www.w3.org/1999/xlink" xlink:type="simple"><person-group><name name-style="western"><surname>Dunal</surname><given-names>M-F</given-names></name></person-group> (<year>1817</year>) Monographie de la famille des Anonacées. Treuttel &amp; Würtz, Paris, London, Strasbourg; Reneaud, Montpellier. <ext-link xlink:href="10.5962/t.173118" ext-link-type="doi" xlink:type="simple">https://doi.org/10.5962/t.173118</ext-link></mixed-citation></ref><ref id="B125"><mixed-citation xmlns:xlink="http://www.w3.org/1999/xlink" xlink:type="simple"><person-group><name name-style="western"><surname>Turland</surname><given-names>NJ</given-names></name><name name-style="western"><surname>Wiersema</surname><given-names>JH</given-names></name><name name-style="western"><surname>Barrie</surname><given-names>FR</given-names></name><name name-style="western"><surname>Greuter</surname><given-names>W</given-names></name><name name-style="western"><surname>Hawksworth</surname><given-names>DL</given-names></name><name name-style="western"><surname>Herendeen</surname><given-names>PS</given-names></name><name name-style="western"><surname>Knapp</surname><given-names>S</given-names></name><name name-style="western"><surname>Kusber</surname><given-names>W-H</given-names></name><name name-style="western"><surname>Li</surname><given-names>D-Z</given-names></name><name name-style="western"><surname>Marhold</surname><given-names>K</given-names></name><name name-style="western"><surname>May</surname><given-names>TW</given-names></name><name name-style="western"><surname>McNeill</surname><given-names>J</given-names></name><name name-style="western"><surname>Monro</surname><given-names>AM</given-names></name><name name-style="western"><surname>Prado</surname><given-names>J</given-names></name><name name-style="western"><surname>Price</surname><given-names>MJ</given-names></name><name name-style="western"><surname>Smith</surname><given-names>GF</given-names></name></person-group> (<year>2018</year>) International Code of Nomenclature for algae, fungi, and plants (Shenzhen Code). Regnum Vegetabile 159. Koeltz Botanical Books, Glashütten. <ext-link xlink:href="10.12705/Code.2018" ext-link-type="doi" xlink:type="simple">https://doi.org/10.12705/Code.2018</ext-link></mixed-citation></ref><ref id="B93"><mixed-citation xmlns:xlink="http://www.w3.org/1999/xlink" xlink:type="simple"><person-group><name name-style="western"><surname>Miquel</surname><given-names>FAW</given-names></name></person-group> (<year>1864</year>) <article-title>Ordo CLXIV. <tp:taxon-name><tp:taxon-name-part taxon-name-part-type="tribe">Solaneae</tp:taxon-name-part></tp:taxon-name>.</article-title><source>In: Flora van Nederlandsch Indie</source><volume>2</volume>: <fpage>633</fpage>–<lpage>672</lpage>.</mixed-citation></ref><ref id="B128"><mixed-citation xmlns:xlink="http://www.w3.org/1999/xlink" xlink:type="simple"><person-group><name name-style="western"><surname>van Steenis-Kruseman</surname><given-names>MJ</given-names></name></person-group> (<year>1985</year>) Malaysian plant collectors and collections, being a cyclopedia of botanical exploration in Malaysia. [originally published 1950 in Djakarta]. Martinius Nijhoff (Kluwer Academic Publishers), Boston, Dordrecht, Lancaster.</mixed-citation></ref><ref id="B23"><mixed-citation xmlns:xlink="http://www.w3.org/1999/xlink" xlink:type="simple"><person-group><name name-style="western"><surname>Clarke</surname><given-names>CB</given-names></name></person-group> (<year>1883</year>) <article-title>Order CII. <tp:taxon-name><tp:taxon-name-part taxon-name-part-type="family">Solanaceae</tp:taxon-name-part></tp:taxon-name>. In: Hooker JD (Ed.</article-title><source>) The flora of British India</source><volume>4</volume>: <fpage>228</fpage>–<lpage>246</lpage>.</mixed-citation></ref><ref id="B76"><mixed-citation xmlns:xlink="http://www.w3.org/1999/xlink" xlink:type="simple"><person-group><name name-style="western"><surname>Kuntze</surname><given-names>CEO</given-names></name></person-group> (<year>1891</year>) <article-title>114. <tp:taxon-name><tp:taxon-name-part taxon-name-part-type="family">Solanaceae</tp:taxon-name-part></tp:taxon-name>.</article-title><source>Revisio generum plantarum</source><volume>2</volume>: <fpage>447</fpage>–<lpage>456</lpage>.</mixed-citation></ref><ref id="B48"><mixed-citation xmlns:xlink="http://www.w3.org/1999/xlink" xlink:type="simple"><person-group><name name-style="western"><surname>Elmer</surname><given-names>ADE</given-names></name></person-group> (<year>1915</year>) <article-title>Two hundred and twenty new species – II.</article-title><source>Leaflets of Philippine Botany</source><volume>8</volume>: <fpage>2719</fpage>–<lpage>2884</lpage>.</mixed-citation></ref><ref id="B110"><mixed-citation xmlns:xlink="http://www.w3.org/1999/xlink" xlink:type="simple"><person-group><name name-style="western"><surname>Schultes</surname><given-names>RE</given-names></name></person-group> (<year>1957</year>) <article-title>Elmer Drew Merrill: An appreciation.</article-title><source>Taxon</source><volume>6</volume>(<issue>4</issue>): <fpage>89</fpage>–<lpage>101</lpage>. <ext-link xlink:href="10.1002/j.1996-8175.1957.tb02704.x" ext-link-type="doi" xlink:type="simple">https://doi.org/10.1002/j.1996-8175.1957.tb02704.x</ext-link></mixed-citation></ref><ref id="B12"><mixed-citation xmlns:xlink="http://www.w3.org/1999/xlink" xlink:type="simple"><person-group><name name-style="western"><surname>Bitter</surname><given-names>G</given-names></name></person-group> (<year>1919</year>) <article-title>Die Gattung <italic><tp:taxon-name><tp:taxon-name-part taxon-name-part-type="genus">Lycianthes</tp:taxon-name-part></tp:taxon-name></italic>.</article-title><source>Abhandlungen Herausgegeben vom Naturwissenschaftlichen Vereins zu Bremen [preprint]</source><volume>24</volume>: <fpage>292</fpage>–<lpage>520</lpage>.</mixed-citation></ref><ref id="B98"><mixed-citation xmlns:xlink="http://www.w3.org/1999/xlink" xlink:type="simple"><person-group><name name-style="western"><surname>Noltie</surname><given-names>HJ</given-names></name></person-group> (<year>2005</year>) The botany of Robert Wight. Regnum Vegetabile, 145.</mixed-citation></ref></ref-list></tp:taxon-treatment>
