# Supplementary material for: ﻿A revision of Lycianthes (Solanaceae) in tropical Asia
Source: PhytoKeys. 2024 Jul 29;245:1–106. doi: 10.3897/phytokeys.245.121988 (PMC11301032; doi:10.3897/phytokeys.245.121988)
Supplement: XML Treatment for Lycianthes lysimachioides [file phytokeys.245.121988-treatment6.xml]

<!DOCTYPE tp:taxon-treatment
  PUBLIC "-//TaxonX//DTD Taxonomic Treatment Publishing DTD v0 20100105//EN" "tax-treatment-NSO.dtd">
<tp:taxon-treatment xmlns:tp="http://www.plazi.org/taxpub"><tp:treatment-meta><kwd-group><label>Taxon classification</label><kwd>
              <named-content content-type="kingdom">Plantae</named-content>
            </kwd></kwd-group><mixed-citation publication-type="journal"><person-group><name><surname>Knapp</surname><given-names>Sandra</given-names></name></person-group><article-title>﻿A revision of <italic><tp:taxon-name><tp:taxon-name-part taxon-name-part-type="genus" reg="Lycianthes">Lycianthes</tp:taxon-name-part></tp:taxon-name></italic> (<tp:taxon-name><tp:taxon-name-part taxon-name-part-type="family">Solanaceae</tp:taxon-name-part></tp:taxon-name>) in tropical Asia</article-title><source>PhytoKeys</source><day>29</day><month>07</month><year>2024</year><volume>245</volume><fpage>1</fpage><lpage>106</lpage><pub-id pub-id-type="doi">10.3897/phytokeys.245.121988</pub-id></mixed-citation></tp:treatment-meta><tp:nomenclature><label>﻿﻿5.</label><tp:taxon-name>
            <object-id xmlns:xlink="http://www.w3.org/1999/xlink" content-type="arpha" xlink:type="simple">A17CFAFB-6EE4-54AB-9051-0E8F375F40C1</object-id>
            <tp:taxon-name-part taxon-name-part-type="genus" reg="Lycianthes">Lycianthes</tp:taxon-name-part>
            <tp:taxon-name-part taxon-name-part-type="species" reg="lysimachioides">lysimachioides</tp:taxon-name-part>
          </tp:taxon-name><tp:taxon-authority>(Wall.) Bitter, Abh. Naturwiss. Verein Bremen 24 [preprint]: 491. 1919.</tp:taxon-authority><xref ref-type="fig" rid="F2">Figs 2C</xref><xref ref-type="fig" rid="F14">, 14</xref><tp:nomenclature-citation-list><tp:nomenclature-citation><tp:taxon-name>
                <tp:taxon-name-part taxon-name-part-type="genus" reg="Solanum">Solanum</tp:taxon-name-part>
                <tp:taxon-name-part taxon-name-part-type="species" reg="lysimachioides">lysimachioides</tp:taxon-name-part>
              </tp:taxon-name><comment>Wall., Fl. Ind. (Carey &amp; Wallich ed.) 2: 257. 1824. Type. Nepal. [Bagmati prov.]: “Chondaghery” [Chandragiri], Feb 1821, <italic>N. Wallich Cat. 2609</italic> (lectotype, designated by <xref ref-type="bibr" rid="B40">Deb 1978</xref>, pg. 293 [as “type”]: CAL [CAL0000071943, acc. # 315728]; isolectotypes: BM [BM001018867], K [K000923249], K-W [K001116562, K001116563]).</comment></tp:nomenclature-citation><tp:nomenclature-citation><tp:taxon-name>
                <tp:taxon-name-part taxon-name-part-type="genus" reg="Solanum">Solanum</tp:taxon-name-part>
                <tp:taxon-name-part taxon-name-part-type="species" reg="caulorhizum">caulorhizum</tp:taxon-name-part>
              </tp:taxon-name><comment>Dunal, Prodr. [A. P. de Candolle] 13(1): 181. 1852. Type. Indonesia. Java: “prov. Badong”, 1847, <italic>H. Zollinger 705</italic> (holotype: G-DC [G00145653]; isotypes: BM [BM000778224], G [G00301677], MPU [MPU012644], P [P00369006]).</comment></tp:nomenclature-citation><tp:nomenclature-citation><tp:taxon-name>
                <tp:taxon-name-part taxon-name-part-type="genus" reg="Solanum">Solanum</tp:taxon-name-part>
                <tp:taxon-name-part taxon-name-part-type="species" reg="nematosepalum">nematosepalum</tp:taxon-name-part>
              </tp:taxon-name><comment>Miq., Fl. Ned. Ind. 2: 643. 1857. Type. “<tp:taxon-name><tp:taxon-name-part taxon-name-part-type="genus" reg="Solanum">Solanum</tp:taxon-name-part></tp:taxon-name> ciliatum Blume in herb. Reg. L.B.” (no specimens cited or located); Indonesia. [Java]: sin. loc., C.L. Blume s.n. (neotype, designated here: L [L.2881683]).</comment></tp:nomenclature-citation><tp:nomenclature-citation><tp:taxon-name>
                <tp:taxon-name-part taxon-name-part-type="genus" reg="Solanum">Solanum</tp:taxon-name-part>
                <tp:taxon-name-part taxon-name-part-type="species" reg="macrodon">macrodon</tp:taxon-name-part>
                <tp:taxon-name-part taxon-name-part-type="authority">Wall. ex Nees</tp:taxon-name-part>
                <tp:taxon-name-part taxon-name-part-type="infraspecific-rank">var.</tp:taxon-name-part>
                <tp:taxon-name-part taxon-name-part-type="variety" reg="lysimachioides">lysimachioides</tp:taxon-name-part>
              </tp:taxon-name><comment>(Wall.) C.B.Clarke, Fl. Brit. India [J. D. Hooker] 4: 232. 1883. Type. Based on <tp:taxon-name><tp:taxon-name-part taxon-name-part-type="genus" reg="Solanum">Solanum</tp:taxon-name-part><tp:taxon-name-part taxon-name-part-type="species" reg="lysimachioides">lysimachioides</tp:taxon-name-part></tp:taxon-name> Wall.</comment></tp:nomenclature-citation><tp:nomenclature-citation><tp:taxon-name>
                <tp:taxon-name-part taxon-name-part-type="genus" reg="Lycianthes">Lycianthes</tp:taxon-name-part>
                <tp:taxon-name-part taxon-name-part-type="species" reg="lysimachioides">lysimachioides</tp:taxon-name-part>
                <tp:taxon-name-part taxon-name-part-type="basionym-authority">(Wall.)</tp:taxon-name-part>
                <tp:taxon-name-part taxon-name-part-type="authority">Bitter</tp:taxon-name-part>
                <tp:taxon-name-part taxon-name-part-type="infraspecific-rank">var.</tp:taxon-name-part>
                <tp:taxon-name-part taxon-name-part-type="variety" reg="caulorhiza">caulorhiza</tp:taxon-name-part>
              </tp:taxon-name><comment>(Dunal) Bitter, Abh. Naturwiss. Verein Bremen 24 [preprint]: 493. 1919. Type. Based on <tp:taxon-name><tp:taxon-name-part taxon-name-part-type="genus" reg="Solanum">Solanum</tp:taxon-name-part><tp:taxon-name-part taxon-name-part-type="species" reg="caulorhizum">caulorhizum</tp:taxon-name-part></tp:taxon-name> Dunal</comment></tp:nomenclature-citation><tp:nomenclature-citation><tp:taxon-name>
                <tp:taxon-name-part taxon-name-part-type="genus" reg="Lycianthes">Lycianthes</tp:taxon-name-part>
                <tp:taxon-name-part taxon-name-part-type="species" reg="lysimachioides">lysimachioides</tp:taxon-name-part>
                <tp:taxon-name-part taxon-name-part-type="basionym-authority">(Wall.)</tp:taxon-name-part>
                <tp:taxon-name-part taxon-name-part-type="authority">Bitter</tp:taxon-name-part>
                <tp:taxon-name-part taxon-name-part-type="infraspecific-rank">var.</tp:taxon-name-part>
                <tp:taxon-name-part taxon-name-part-type="variety" reg="sinensis">sinensis</tp:taxon-name-part>
              </tp:taxon-name><comment>Bitter, Abh. Naturwiss. Verein Bremen 24 [preprint]: 493. 1919. Type. China. Hubei: sin. loc., 1885, <italic>A. Henry 6080</italic> (lectotype, designated here: BM [BM001018842]; isolectotypes CAL [acc. # 316339, 316340], E [E00426492], GH [no barcode],US [02840640, acc. # 801545]).</comment></tp:nomenclature-citation><tp:nomenclature-citation><tp:taxon-name>
                <tp:taxon-name-part taxon-name-part-type="genus" reg="Lycianthes">Lycianthes</tp:taxon-name-part>
                <tp:taxon-name-part taxon-name-part-type="species" reg="lysimachioides">lysimachioides</tp:taxon-name-part>
                <tp:taxon-name-part taxon-name-part-type="basionym-authority">(Wall.)</tp:taxon-name-part>
                <tp:taxon-name-part taxon-name-part-type="authority">Bitter</tp:taxon-name-part>
                <tp:taxon-name-part taxon-name-part-type="infraspecific-rank">var.</tp:taxon-name-part>
                <tp:taxon-name-part taxon-name-part-type="variety" reg="formosana">formosana</tp:taxon-name-part>
              </tp:taxon-name><comment>Bitter, Repert. Spec. Nov. Regni Veg. 18: 320. 1922. Type. Taiwan. (“Formosa”) Arisan, 2,500 m, 1914, <italic>U. Faurie 640</italic> (holotype: G [G00415805]; isotypes: BM [BM001018839], GH [no barcode]).</comment></tp:nomenclature-citation><tp:nomenclature-citation><tp:taxon-name>
                <tp:taxon-name-part taxon-name-part-type="genus" reg="Solanum">Solanum</tp:taxon-name-part>
                <tp:taxon-name-part taxon-name-part-type="species" reg="debilissimum">debilissimum</tp:taxon-name-part>
              </tp:taxon-name><comment>Merr., Philipp. J. Sci. 23: 265. 1923. Type. China. Hainan: “Ng Chi Leng [Five-Finger Mountain]”, 11 May 1922, <italic>F.A. McClure 9532</italic> (no herbarium cited; lectotype, designated here: E [E00426499]; isolectotypes: A [0077823], BISH [BISH1005077, acc. # 182918], BM [BM001018850], K [K000759408], MO [MO-503598, acc. # 915771]).</comment></tp:nomenclature-citation><tp:nomenclature-citation><tp:taxon-name>
                <tp:taxon-name-part taxon-name-part-type="genus" reg="Numaeacampa">Numaeacampa</tp:taxon-name-part>
                <tp:taxon-name-part taxon-name-part-type="species" reg="kerrii">kerrii</tp:taxon-name-part>
              </tp:taxon-name><comment>Gagnep., Bull. Soc. Bot. France 95(1): 33. 1948. Type. Laos. Vienchan: Pu Tat (Phu That), “Wiengchan” [Vienchan], 21 Apr 1932, <italic>A.F.G. Kerr 21186</italic> (holotype: P [P00236810]; isotypes: BM [BM001018901], K [K000923331, K000923332]).</comment></tp:nomenclature-citation><tp:nomenclature-citation><tp:taxon-name>
                <tp:taxon-name-part taxon-name-part-type="genus" reg="Lycianthes">Lycianthes</tp:taxon-name-part>
                <tp:taxon-name-part taxon-name-part-type="species" reg="solitaria">solitaria</tp:taxon-name-part>
              </tp:taxon-name><comment>C.Y.Wu &amp; A.M.Lu, Acta Phytotax. Sin. 16(2): 76. 1978, nom. illeg., not <tp:taxon-name><tp:taxon-name-part taxon-name-part-type="genus" reg="Lycianthes">Lycianthes</tp:taxon-name-part><tp:taxon-name-part taxon-name-part-type="species" reg="solitaria">solitaria</tp:taxon-name-part></tp:taxon-name> Standl. (1927). Type. China. Tibet: Zayu, 1,700 m, 14 Jul 1973, <italic>Qinghai-Tibet group 73-672</italic> (holotype: KUN [acc. # 484269]; isotype: KUN [acc. # 484270]).</comment></tp:nomenclature-citation><tp:nomenclature-citation><tp:taxon-name>
                <tp:taxon-name-part taxon-name-part-type="genus" reg="Lycianthes">Lycianthes</tp:taxon-name-part>
                <tp:taxon-name-part taxon-name-part-type="species" reg="lysimachioides">lysimachioides</tp:taxon-name-part>
                <tp:taxon-name-part taxon-name-part-type="basionym-authority">(Wall.)</tp:taxon-name-part>
                <tp:taxon-name-part taxon-name-part-type="authority">Bitter</tp:taxon-name-part>
                <tp:taxon-name-part taxon-name-part-type="infraspecific-rank">var.</tp:taxon-name-part>
                <tp:taxon-name-part taxon-name-part-type="variety" reg="purpuriflora">purpuriflora</tp:taxon-name-part>
              </tp:taxon-name><comment>C.Y.Wu, Acta Phytotax. Sin. 16(2): 79. 1978. Type. China. Sichuan: Emei, 1,200 m, 26 May 1935, <italic>Du Dahua 418</italic> (lectotype: PE [00031385]; isolectotypes: IBK [IBK00381736], PE [00013186, 0013187, 0031388]).</comment></tp:nomenclature-citation><tp:nomenclature-citation><tp:taxon-name>
                <tp:taxon-name-part taxon-name-part-type="genus" reg="Lycianthes">Lycianthes</tp:taxon-name-part>
                <tp:taxon-name-part taxon-name-part-type="species" reg="lysimachioides">lysimachioides</tp:taxon-name-part>
                <tp:taxon-name-part taxon-name-part-type="basionym-authority">(Wall.)</tp:taxon-name-part>
                <tp:taxon-name-part taxon-name-part-type="authority">Bitter</tp:taxon-name-part>
                <tp:taxon-name-part taxon-name-part-type="infraspecific-rank">var.</tp:taxon-name-part>
                <tp:taxon-name-part taxon-name-part-type="variety" reg="cordifolia">cordifolia</tp:taxon-name-part>
              </tp:taxon-name><comment>C.Y.Wu &amp; S.C.Huang, Acta Phytotax. Sin. 16(2): 79. 1978. Type. China. Sichuan: Emei, 1952, <italic>J. Xiong [Xiong Jihua], X. Zhang [Zhang Xiushi] &amp; X. Jiang [Jiang Xinglin] 32197</italic> (holotype: PE [00031390, acc. # 267671]).</comment></tp:nomenclature-citation><tp:nomenclature-citation><tp:taxon-name>
                <tp:taxon-name-part taxon-name-part-type="genus" reg="Lycianthes">Lycianthes</tp:taxon-name-part>
                <tp:taxon-name-part taxon-name-part-type="species" reg="lysimachioides">lysimachioides</tp:taxon-name-part>
                <tp:taxon-name-part taxon-name-part-type="basionym-authority">(Wall.)</tp:taxon-name-part>
                <tp:taxon-name-part taxon-name-part-type="authority">Bitter</tp:taxon-name-part>
                <tp:taxon-name-part taxon-name-part-type="infraspecific-rank">var.</tp:taxon-name-part>
                <tp:taxon-name-part taxon-name-part-type="variety" reg="rotundifolia">rotundifolia</tp:taxon-name-part>
              </tp:taxon-name><comment>C.Y.Wu &amp; S.C.Huang, Acta Phytotax. Sin. 16(2): 79. 1978. Type. China. Shaanxi: Xianyang, 1,000 m, 23 Sep 1933, <italic>T.P. Wang [Wang Zuobin] 857</italic> (lectotype, designated here: PE [00031306]; isolectotype: PE[00031307]).</comment></tp:nomenclature-citation><tp:nomenclature-citation><tp:taxon-name>
                <tp:taxon-name-part taxon-name-part-type="genus" reg="Lycianthes">Lycianthes</tp:taxon-name-part>
                <tp:taxon-name-part taxon-name-part-type="species" reg="tibetica">tibetica</tp:taxon-name-part>
              </tp:taxon-name><comment>Li Bing Zhang &amp; Yi F.Duan, Phytotaxa 170(4): 280. 2014. Type. Based on (replacement name for) <tp:taxon-name><tp:taxon-name-part taxon-name-part-type="genus" reg="Lycianthes">Lycianthes</tp:taxon-name-part><tp:taxon-name-part taxon-name-part-type="species" reg="solitaria">solitaria</tp:taxon-name-part></tp:taxon-name> C.Y.Wu &amp; A.M.Lu</comment></tp:nomenclature-citation></tp:nomenclature-citation-list></tp:nomenclature><tp:treatment-sec sec-type="material" id="SECID0EDGGK"><title>Type.</title><p>Based on <italic><tp:taxon-name><tp:taxon-name-part taxon-name-part-type="genus" reg="Solanum">Solanum</tp:taxon-name-part><tp:taxon-name-part taxon-name-part-type="species" reg="lysimachioides">lysimachioides</tp:taxon-name-part></tp:taxon-name></italic> Wall.</p></tp:treatment-sec><tp:treatment-sec sec-type="description" id="SECID0EUGGK"><title>Description.</title><p>Prostrate or creeping herbs, the stems to 1.5 m long, occasionally described as subshrubs to 1 m; stems terete, collapsing as if hollow in most specimens, rooting at the nodes or near the nodes along the stem, densely pubescent to glabrescent, if pubescent the trichomes whitish transparent, simple, uniseriate 5–8-celled, to 2 mm long; new growth glabrous to densely pubescent with whitish transparent, simple uniseriate 5–8-celled trichomes to 2 mm long; surfaces (bark) of older stems glabrescent to variously pubescent, the trichomes sparser on older stems, pale greyish brown or greenish brown. Sympodial units difoliate, the leaves geminate, the leaves of a pair differing in size and occasionally in shape, when minor leaves are similar in size the leaves appear opposite. Leaves simple; blades of major leaves 1.8–14 cm long, 1.4–8.7 cm wide, elliptic to ovate (occasionally narrowly elliptic), widest in the middle or in the lower half, concolorous but occasionally purple or purple-veined abaxially (e.g., <italic>Sino-American Guizhou Botanical Expedition 1240</italic>), thin and membranous; adaxial surfaces glabrous to evenly and sparsely to moderately pubescent with simple uniseriate trichomes like those of the stems, these denser along the veins, the lamina always visible; abaxial surfaces glabrous to evenly and moderately pubescent with simple uniseriate trichomes like those of the stems, the lamina clearly visible, the trichomes denser on the principal veins and midrib; principal veins 3–5 pairs, glabrous or variously pubescent, the venation not markedly coloured; base attenuate to truncate to cordate; margins entire, in pubescent plants ciliate with simple uniseriate trichomes to 1 mm long; apex acuminate; petiole 0.9–6.3 cm long, glabrous or sparsely pubescent with simple uniseriate trichomes like those of the stems and new growth; blades of minor leaves 0.8–9 cm long, 0.6–5.5 cm wide, elliptic to ovate, sometimes almost orbicular; surfaces like those of the major leaves; principal veins of minor leaves 3–4 pairs; base attenuate to truncate or cordate; margins entire; apex acute to acuminate; petiole of minor leaves 0.4–2.1 cm long, glabrous or sparsely pubescent like the stems. Inflorescences axillary, in fascicles, with 1(2) flowers, glabrous; pedicels at anthesis 0.6–2.3 cm long, ca. 0.5 mm in diameter at the base, 1–1.5 mm in diameter at the apex, spreading and sometimes apparently bent (geniculate) in the upper third, glabrous to pubescent with simple uniseriate trichomes like those of the stems, articulated at the base; pedicel scars tightly packed in the leaf axils. Buds strongly tapered and pointed, the corolla strongly exserted from the calyx tube before anthesis, the calyx appendages enclosing the bud only partially. Flowers 5-merous, cosexual. Calyx tube 1.9–2.5 mm long, 2.5–3.5 mm wide at the mouth, obconical or an open cuplike structure, 10-ridged, glabrous or pubescent with simple uniseriate trichomes like those of the pedicels, the trichomes often denser on the ridges, with 10 appendages arising ca. 0.5 mm below the hyaline rim, the appendages 3–6 mm long, 0.5–0.7 mm wide, subulate, parallel to the calyx tube, glabrous or pubescent with simple uniseriate trichomes like those of the stems and pedicels. Corolla 1.8–3 cm in diameter, white, “pink” or pale violet (lilac), with green dots at the base of the lobes, stellate, lobed nearly to the base, interpetalar tissue absent but a thin edge of tissue apparent on lobe margins, the lobes 8–15 mm long, 2.5–3.5 mm wide, spreading, glabrous on both surfaces, the tips and margins sparsely and minutely papillate. Stamens equal; filament tube minute; free portion of the filaments 0.75–1 mm long, glabrous; anthers 2–4 mm long, 0.75–1.5 mm wide, ellipsoid and tapering to a beak-like apex, tightly connivent, yellow, glabrous, poricidal at the tips, the pores tear-drop shaped and edged with white in dry material, lengthening to slits with age. Ovary conical, glabrous; style 4–9 mm long, exserted from the anther cone, glabrous; stigma prominently capitate, the surfaces minutely papillate. Fruit a globose berry, 0.6–0.8 cm in diameter, green when immature, bright red when mature, the pericarp glabrous, thin, shiny, and transparent; fruiting pedicels 1–3 cm long, 0.5–1 mm in diameter at the base, 1.5–2 mm in diameter at the apex, spreading; fruiting calyx not accrescent or expanding, but remaining a cup covering ca. 1/4 of the berry, the appendages spreading like a star beneath the berry. Seeds 10–40 per berry, 2–2.5 mm long, 1.2–2 mm wide, flattened-reniform, pale straw-coloured or yellowish tan, the surfaces pitted, the testal cells sinuate in outline in the centre, rectangular on the margins, prominent “hairy” appendages absent. Stone cells absent. Chromosome number not known.</p><fig id="F14" position="float" orientation="portrait"><object-id xmlns:xlink="http://www.w3.org/1999/xlink" content-type="doi" xlink:type="simple">10.3897/phytokeys.245.121988.figure14</object-id><object-id xmlns:xlink="http://www.w3.org/1999/xlink" content-type="arpha" xlink:type="simple">0618EB54-12CD-58CB-A358-88F950B8922A</object-id><label>Figure 14.</label><caption><p><italic><tp:taxon-name><tp:taxon-name-part taxon-name-part-type="genus" reg="Lycianthes">Lycianthes</tp:taxon-name-part><tp:taxon-name-part taxon-name-part-type="species" reg="lysimachioides">lysimachioides</tp:taxon-name-part></tp:taxon-name></italic> (Wall.) Bitter herbarium specimen. China. Hunan, <italic>Fan &amp; Li 272</italic> (BM001018841). Courtesy of the Trustees of the Natural History Museum, London, reproduced with permission.</p></caption><graphic xmlns:xlink="http://www.w3.org/1999/xlink" xlink:href="phytokeys-245-001_article-121988__-g014.jpg" position="float" orientation="portrait" xlink:type="simple" id="oo_1103807.jpg"><uri content-type="original_file" xlink:type="simple">https://binary.pensoft.net/fig/1103807</uri></graphic></fig></tp:treatment-sec><tp:treatment-sec sec-type="distribution" id="SECID0EWHGK"><title>Distribution</title><p><bold>(Fig. <xref ref-type="fig" rid="F15">15</xref>).</bold><italic><tp:taxon-name><tp:taxon-name-part taxon-name-part-type="genus" reg="Lycianthes">Lycianthes</tp:taxon-name-part><tp:taxon-name-part taxon-name-part-type="species" reg="lysimachioides">lysimachioides</tp:taxon-name-part></tp:taxon-name></italic> occurs in China, India, Indonesia, Japan, Laos, Myanmar (Burma), Nepal, Taiwan, Thailand and Vietnam. I have not seen specimens from Cambodia, but it is likely to occur there.</p><fig id="F15" position="float" orientation="portrait"><object-id xmlns:xlink="http://www.w3.org/1999/xlink" content-type="doi" xlink:type="simple">10.3897/phytokeys.245.121988.figure15</object-id><object-id xmlns:xlink="http://www.w3.org/1999/xlink" content-type="arpha" xlink:type="simple">4052DA08-DD0D-564C-955A-4E325A82A6EC</object-id><label>Figure 15.</label><caption><p>Distribution of <italic><tp:taxon-name><tp:taxon-name-part taxon-name-part-type="genus" reg="Lycianthes">Lycianthes</tp:taxon-name-part><tp:taxon-name-part taxon-name-part-type="species" reg="lysimachioides">lysimachioides</tp:taxon-name-part></tp:taxon-name></italic>.</p></caption><graphic xmlns:xlink="http://www.w3.org/1999/xlink" xlink:href="phytokeys-245-001_article-121988__-g015.jpg" position="float" orientation="portrait" xlink:type="simple" id="oo_1103808.jpg"><uri content-type="original_file" xlink:type="simple">https://binary.pensoft.net/fig/1103808</uri></graphic></fig></tp:treatment-sec><tp:treatment-sec sec-type="ecology" id="SECID0EGJGK"><title>Ecology and habitat.</title><p><italic><tp:taxon-name><tp:taxon-name-part taxon-name-part-type="genus" reg="Lycianthes">Lycianthes</tp:taxon-name-part><tp:taxon-name-part taxon-name-part-type="species" reg="lysimachioides">lysimachioides</tp:taxon-name-part></tp:taxon-name></italic> is usually found growing in deep shade in damp places along streams or in forest understory, often as dense patches, from 600 to 2,400 m elevation.</p></tp:treatment-sec><tp:treatment-sec sec-type="Common names" id="SECID0EXJGK"><title>Common names.</title><p>China. dan guo hong si xian (as <italic><tp:taxon-name><tp:taxon-name-part taxon-name-part-type="genus" reg="Lycianthes">L.</tp:taxon-name-part><tp:taxon-name-part taxon-name-part-type="species" reg="solitaria">solitaria</tp:taxon-name-part></tp:taxon-name></italic>), dan hua hong si xian (<xref ref-type="bibr" rid="B134">Zhang et al. 1994</xref>). Indonesia. Sulawesi: kamoenti (<xref ref-type="bibr" rid="B75">Koorders 1898</xref>, as <italic><tp:taxon-name><tp:taxon-name-part taxon-name-part-type="genus" reg="Solanum">S.</tp:taxon-name-part><tp:taxon-name-part taxon-name-part-type="species" reg="lysimachioides">lysimachioides</tp:taxon-name-part></tp:taxon-name></italic>). Vietnam. cà ngủ dạng trân châu (<xref ref-type="bibr" rid="B60">Hop 2017</xref>).</p></tp:treatment-sec><tp:treatment-sec sec-type="Preliminary conservation assessment" id="SECID0E6KGK"><title>Preliminary conservation assessment</title><p><bold>(<xref ref-type="bibr" rid="B64">IUCN 2020</xref>).</bold><abbrev xmlns:xlink="http://www.w3.org/1999/xlink" xlink:title="Extent of Occurrence" id="ABBRID0EMLGK" xlink:type="simple">EOO</abbrev> (14,512,768 km<sup>2</sup> - <abbrev xmlns:xlink="http://www.w3.org/1999/xlink" xlink:title="Least Concern" id="ABBRID0ESLGK" xlink:type="simple">LC</abbrev>); <abbrev xmlns:xlink="http://www.w3.org/1999/xlink" xlink:title="Area of Occurrence" id="ABBRID0EWLGK" xlink:type="simple">AOO</abbrev> (372 km<sup>2</sup> - <abbrev xmlns:xlink="http://www.w3.org/1999/xlink" xlink:title="Endangered" id="ABBRID0E3LGK" xlink:type="simple">EN</abbrev>). <italic><tp:taxon-name><tp:taxon-name-part taxon-name-part-type="genus" reg="Lycianthes">Lycianthes</tp:taxon-name-part><tp:taxon-name-part taxon-name-part-type="species" reg="lysimachioides">lysimachioides</tp:taxon-name-part></tp:taxon-name></italic> is a species known from more than ten localities and is quite widely distributed in the region. Throughout the range it is known from protected areas (e.g., Upper Shillong Protected Forest in India; Emeishan in Sichuan, China). The assessment of Endangered (<abbrev xmlns:xlink="http://www.w3.org/1999/xlink" xlink:title="Endangered" id="ABBRID0ELMGK" xlink:type="simple">EN</abbrev>) based on <abbrev xmlns:xlink="http://www.w3.org/1999/xlink" xlink:title="Area of Occurrence" id="ABBRID0EPMGK" xlink:type="simple">AOO</abbrev> is likely due to collecting bias, but also due to the island nature of the region. I therefore assign it a preliminary status of Least Concern (<abbrev xmlns:xlink="http://www.w3.org/1999/xlink" xlink:title="Least Concern" id="ABBRID0ETMGK" xlink:type="simple">LC</abbrev>).</p></tp:treatment-sec><tp:treatment-sec sec-type="discussion" id="SECID0EXMGK"><title>Discussion.</title><p><italic><tp:taxon-name><tp:taxon-name-part taxon-name-part-type="genus" reg="Lycianthes">Lycianthes</tp:taxon-name-part><tp:taxon-name-part taxon-name-part-type="species" reg="lysimachioides">lysimachioides</tp:taxon-name-part></tp:taxon-name></italic> is distinctive amongst Asian species of <italic><tp:taxon-name><tp:taxon-name-part taxon-name-part-type="genus" reg="Lycianthes">Lycianthes</tp:taxon-name-part></tp:taxon-name></italic> in being a creeping herb of forest understories and shady places (Fig. <xref ref-type="fig" rid="F2">2C</xref>); it only occasionally attains shrubby proportions, but if so then it is less than a metre tall. The specific epithet reflects its striking similarity with species of <italic><tp:taxon-name><tp:taxon-name-part taxon-name-part-type="genus" reg="Lysimachia">Lysimachia</tp:taxon-name-part></tp:taxon-name></italic> L. (<tp:taxon-name><tp:taxon-name-part taxon-name-part-type="family">Primulaceae</tp:taxon-name-part></tp:taxon-name>). The geminate leaves of <italic><tp:taxon-name><tp:taxon-name-part taxon-name-part-type="genus" reg="Lycianthes">L.</tp:taxon-name-part><tp:taxon-name-part taxon-name-part-type="species" reg="lysimachioides">lysimachioides</tp:taxon-name-part></tp:taxon-name></italic> can be mistaken for the opposite leaves of <italic><tp:taxon-name><tp:taxon-name-part taxon-name-part-type="genus" reg="Lysimachia">Lysimachia</tp:taxon-name-part></tp:taxon-name></italic> and coupled with the creeping habit, leads to confusion in herbarium specimens. I have seen several specimens of <italic><tp:taxon-name><tp:taxon-name-part taxon-name-part-type="genus" reg="Lysimachia">Lysimachia</tp:taxon-name-part><tp:taxon-name-part taxon-name-part-type="species" reg="evalvis">evalvis</tp:taxon-name-part></tp:taxon-name></italic> Wall. identified as <italic><tp:taxon-name><tp:taxon-name-part taxon-name-part-type="genus" reg="Lycianthes">Lycianthes</tp:taxon-name-part><tp:taxon-name-part taxon-name-part-type="species" reg="lysimachioides">lysimachioides</tp:taxon-name-part></tp:taxon-name></italic>; the plants are very similar at first glance (see image of K0007507178 at <ext-link xmlns:xlink="http://www.w3.org/1999/xlink" xlink:href="https://powo.science.kew.org/taxon/urn:lsid:ipni.org:names:701116-1" ext-link-type="uri" xlink:type="simple">https://powo.science.kew.org/taxon/urn:lsid:ipni.org:names:701116-1</ext-link>). Like most of the species treated here, it is extremely variable in pubescence density, with some individuals densely pubescent and others nearly glabrous. Trichomes of <italic><tp:taxon-name><tp:taxon-name-part taxon-name-part-type="genus" reg="Lycianthes">L.</tp:taxon-name-part><tp:taxon-name-part taxon-name-part-type="species" reg="lysimachioides">lysimachioides</tp:taxon-name-part></tp:taxon-name></italic> are simple and uniseriate, and usually composed of many small cells, I have never seen branched trichomes in this species. Leaf shape in <italic><tp:taxon-name><tp:taxon-name-part taxon-name-part-type="genus" reg="Lycianthes">L.</tp:taxon-name-part><tp:taxon-name-part taxon-name-part-type="species" reg="lysimachioides">lysimachioides</tp:taxon-name-part></tp:taxon-name></italic> is quite variable, some specimens have almost orbicular, cordate leaves (Fig. <xref ref-type="fig" rid="F2">2C</xref>), whereas others are almost narrowly elliptic with acute or attenuate bases. Most of the infraspecific taxa placed in synonymy here have been based on pubescence or leaf shape differences. There appears to be no particular geographical or habitat correlation with leaf shape or pubescence density.</p><p><italic><tp:taxon-name><tp:taxon-name-part taxon-name-part-type="genus" reg="Lycianthes">Lycianthes</tp:taxon-name-part><tp:taxon-name-part taxon-name-part-type="species" reg="lysimachioides">lysimachioides</tp:taxon-name-part></tp:taxon-name></italic> is sometimes mistaken for <italic><tp:taxon-name><tp:taxon-name-part taxon-name-part-type="genus" reg="Lycianthes">L.</tp:taxon-name-part><tp:taxon-name-part taxon-name-part-type="species" reg="biflora">biflora</tp:taxon-name-part></tp:taxon-name></italic> but is a creeping or scandent herb rooting at the nodes rather than an erect woody shrub, has a single flower per fascicle (only rarely more) and larger flowers (corolla 1.8–3 cm versus 1.4–1.8 cm in diameter in <italic><tp:taxon-name><tp:taxon-name-part taxon-name-part-type="genus" reg="Lycianthes">L.</tp:taxon-name-part><tp:taxon-name-part taxon-name-part-type="species" reg="biflora">biflora</tp:taxon-name-part></tp:taxon-name></italic>). Identification of sterile or poor specimens of <italic><tp:taxon-name><tp:taxon-name-part taxon-name-part-type="genus" reg="Lycianthes">L.</tp:taxon-name-part><tp:taxon-name-part taxon-name-part-type="species" reg="lysimachioides">lysimachioides</tp:taxon-name-part></tp:taxon-name></italic> can be helped by looking for roots at the nodes and stems that collapse in dried specimens. The single collection I have seen from peninsular Malaysia (<italic>Henderson SF-22378</italic> from Pahang) is somewhat woody but has clear roots emerging at the nodes and along the stems. Plants identified and depicted as <italic><tp:taxon-name><tp:taxon-name-part taxon-name-part-type="genus" reg="Lycianthes">L.</tp:taxon-name-part><tp:taxon-name-part taxon-name-part-type="species" reg="lysimachioides">lysimachioides</tp:taxon-name-part></tp:taxon-name></italic> from Manipur, northeastern India by <xref ref-type="bibr" rid="B50">Eshuo (2023)</xref> are part of the concept of <italic><tp:taxon-name><tp:taxon-name-part taxon-name-part-type="genus" reg="Lycianthes">L.</tp:taxon-name-part><tp:taxon-name-part taxon-name-part-type="species" reg="biflora">biflora</tp:taxon-name-part></tp:taxon-name></italic> as treated here.</p><p><italic><tp:taxon-name><tp:taxon-name-part taxon-name-part-type="genus" reg="Lycianthes">Lycianthes</tp:taxon-name-part><tp:taxon-name-part taxon-name-part-type="species" reg="schizocalyx">schizocalyx</tp:taxon-name-part></tp:taxon-name></italic> has similar calyx appendages in which at least some arise below the calyx rim leaving a hyaline edge; it can be distinguished from <italic><tp:taxon-name><tp:taxon-name-part taxon-name-part-type="genus" reg="Lycianthes">L.</tp:taxon-name-part><tp:taxon-name-part taxon-name-part-type="species" reg="lysimachioides">lysimachioides</tp:taxon-name-part></tp:taxon-name></italic> by its shrubby habit, calyx appendages of variable length in a single flower and larger berries (1–1.3 cm versus 0.6–0.8 cm in diameter.</p><p><xref ref-type="bibr" rid="B45">Dunal (1852)</xref> described <italic><tp:taxon-name><tp:taxon-name-part taxon-name-part-type="genus" reg="Solanum">Solanum</tp:taxon-name-part><tp:taxon-name-part taxon-name-part-type="species" reg="caulorhizum">caulorhizum</tp:taxon-name-part></tp:taxon-name></italic> based on the collection <italic>Zollinger 705</italic> in the de Candolle herbarium (G-DC); a duplicate in the Paris herbarium (P00369007) is a specimen of <italic><tp:taxon-name><tp:taxon-name-part taxon-name-part-type="genus" reg="Lycianthes">L.</tp:taxon-name-part><tp:taxon-name-part taxon-name-part-type="species" reg="biflora">biflora</tp:taxon-name-part></tp:taxon-name></italic> and is excluded from the isotypes here (this sheet has been designated <italic>Zollinger 705 [a</italic>] in the material examined).</p><p><italic><tp:taxon-name><tp:taxon-name-part taxon-name-part-type="genus" reg="Solanum">Solanum</tp:taxon-name-part><tp:taxon-name-part taxon-name-part-type="species" reg="nematosepalum">nematosepalum</tp:taxon-name-part></tp:taxon-name></italic> was described only referring to a specimen “<tp:taxon-name><tp:taxon-name-part taxon-name-part-type="genus" reg="Solanum">Solanum</tp:taxon-name-part></tp:taxon-name> ciliatum Blume in herb. reg. L.B.”(<xref ref-type="bibr" rid="B93">Miquel 1864</xref>) from Java. Searches in both Bogor and Leiden have revealed no specimens so labelled, so I here designate a neotype from the Blume herbarium (L.2881683) collected in Java that corresponds to the protologue, represents this species and is labelled in what looks like Miquel’s handwriting.</p><p>In his description of <tp:taxon-name><tp:taxon-name-part taxon-name-part-type="genus" reg="Lycianthes">L.</tp:taxon-name-part><tp:taxon-name-part taxon-name-part-type="species" reg="lysimachioides">lysimachioides</tp:taxon-name-part><tp:taxon-name-part taxon-name-part-type="infraspecific-rank">var.</tp:taxon-name-part><tp:taxon-name-part taxon-name-part-type="variety" reg="sinensis">sinensis</tp:taxon-name-part></tp:taxon-name><xref ref-type="bibr" rid="B12">Bitter (1919)</xref> cited a number of collections (<italic>Henry 7207</italic>, <italic>3063</italic>, <italic>6080</italic>; <italic>Wilson 1374</italic>, <italic>2158</italic>; <italic>Rosthorn s.n</italic>.) all from “herb. Berol.” From these large-leaved specimens I have selected <italic>Henry 6080</italic> (BM001018842) as the lectotype, as this is the best-preserved specimen, and duplicates of this collection are widely distributed.</p><p><xref ref-type="bibr" rid="B89">Merrill (1923)</xref> cited no herbaria in his description of <italic><tp:taxon-name><tp:taxon-name-part taxon-name-part-type="genus" reg="Solanum">S.</tp:taxon-name-part><tp:taxon-name-part taxon-name-part-type="species" reg="debilissimum">debilissimum</tp:taxon-name-part></tp:taxon-name></italic>, and only a single collection, <italic>McClure 9532</italic>. Material Merrill examined may have been destroyed in Manila (see under <italic><tp:taxon-name><tp:taxon-name-part taxon-name-part-type="genus" reg="Lycianthes">L.</tp:taxon-name-part><tp:taxon-name-part taxon-name-part-type="species" reg="banahaensis">banahaensis</tp:taxon-name-part></tp:taxon-name></italic>) but duplicates of this material are widely distributed. I have selected the sheet in Edinburgh (E00426499) as the lectotype for this species, as this specimen has flowers and a developing fruit, whereas others have only flowers or are sterile.</p><p>The varieties of <italic><tp:taxon-name><tp:taxon-name-part taxon-name-part-type="genus" reg="Lycianthes">L.</tp:taxon-name-part><tp:taxon-name-part taxon-name-part-type="species" reg="lysimachioides">lysimachioides</tp:taxon-name-part></tp:taxon-name></italic> described by <xref ref-type="bibr" rid="B132">Wu and Huang (1978)</xref> are generally referred to only using the word “type” and cite only the herbarium where the type is housed (i.e., var. <tp:taxon-name><tp:taxon-name-part taxon-name-part-type="genus" reg="Lycianthes"/><tp:taxon-name-part taxon-name-part-type="species" reg="lysimachioides"/><tp:taxon-name-part taxon-name-part-type="variety" reg="purpurifolia">purpurifolia</tp:taxon-name-part></tp:taxon-name>, var. <tp:taxon-name><tp:taxon-name-part taxon-name-part-type="genus" reg="Lycianthes"/><tp:taxon-name-part taxon-name-part-type="species" reg="lysimachioides"/><tp:taxon-name-part taxon-name-part-type="variety" reg="rotundifolia">rotundifolia</tp:taxon-name-part></tp:taxon-name>); where multiple sheets are housed in the cited herbaria (i.e., PE) I have selected that annotated as “holotype” as the lectotype. Cases where only one specimen is housed in the cited herbarium are clear.</p></tp:treatment-sec><tp:treatment-sec><!--Section generated to contain objects referenced in tp:taxon-treatment.--><fig id="F2" position="float" orientation="portrait"><object-id xmlns:xlink="http://www.w3.org/1999/xlink" content-type="doi" xlink:type="simple">10.3897/phytokeys.245.121988.figure2</object-id><object-id xmlns:xlink="http://www.w3.org/1999/xlink" content-type="arpha" xlink:type="simple">6511FC93-3575-55C0-8ADA-4DDC6D889091</object-id><label>Figure 2.</label><caption><p>Habit and leaves of <italic><tp:taxon-name><tp:taxon-name-part taxon-name-part-type="genus" reg="Lycianthes">Lycianthes</tp:taxon-name-part></tp:taxon-name></italic> in Asia <bold>A</bold><italic><tp:taxon-name><tp:taxon-name-part taxon-name-part-type="genus" reg="Lycianthes">L.</tp:taxon-name-part><tp:taxon-name-part taxon-name-part-type="species" reg="banahaensis">banahaensis</tp:taxon-name-part></tp:taxon-name></italic> (<italic>Rule s.n.</italic>, Philippines; DOL134625) <bold>B</bold><italic><tp:taxon-name><tp:taxon-name-part taxon-name-part-type="genus" reg="Lycianthes">L.</tp:taxon-name-part><tp:taxon-name-part taxon-name-part-type="species" reg="biflora">biflora</tp:taxon-name-part></tp:taxon-name></italic> (<italic>Pelser &amp; Barcelona s.n.</italic>, Philippines; DOL44707) <bold>C</bold><italic><tp:taxon-name><tp:taxon-name-part taxon-name-part-type="genus" reg="Lycianthes">L.</tp:taxon-name-part><tp:taxon-name-part taxon-name-part-type="species" reg="lysimachioides">lysimachioides</tp:taxon-name-part></tp:taxon-name></italic> (<italic>Nuraliev 1638</italic>, Vietnam) <bold>D</bold><italic><tp:taxon-name><tp:taxon-name-part taxon-name-part-type="genus" reg="Lycianthes">L.</tp:taxon-name-part><tp:taxon-name-part taxon-name-part-type="species" reg="parasitica">parasitica</tp:taxon-name-part></tp:taxon-name></italic> (<italic>Saavedra s.n.</italic>, Philippines; DOL145620) <bold>E</bold><italic><tp:taxon-name><tp:taxon-name-part taxon-name-part-type="genus" reg="Lycianthes">L.</tp:taxon-name-part><tp:taxon-name-part taxon-name-part-type="species" reg="shunningensis">shunningensis</tp:taxon-name-part></tp:taxon-name></italic> (<italic>Nuraliev 2810</italic>, Vietnam). Photograph credits: <bold>A</bold> Greg Rule <bold>B</bold> Pieter B. Pelser &amp; Julie F Barcelona <bold>C, E</bold> Maxim Nuraliev <bold>D</bold>) Aljohn J. Saavedra. DOL numbers are identifiers from PhytoImages (<ext-link xmlns:xlink="http://www.w3.org/1999/xlink" xlink:href="https://phytoimages.siu.edu" ext-link-type="uri" xlink:type="simple">https://phytoimages.siu.edu</ext-link>). Details of collecting localities can be found in Suppl. material <xref ref-type="supplementary-material" rid="S2">2</xref>.</p></caption><graphic xmlns:xlink="http://www.w3.org/1999/xlink" xlink:href="phytokeys-245-001_article-121988__-g002.jpg" position="float" orientation="portrait" xlink:type="simple" id="oo_1103795.jpg"><uri content-type="original_file" xlink:type="simple">https://binary.pensoft.net/fig/1103795</uri></graphic></fig><supplementary-material xmlns:xlink="http://www.w3.org/1999/xlink" id="S2" position="float" orientation="portrait" xlink:type="simple"><object-id content-type="doi" xlink:type="simple">10.3897/phytokeys.245.121988.suppl2</object-id><object-id content-type="arpha" xlink:type="simple">B82CDBC8-3498-59E9-B434-188990843689</object-id><label>Supplementary material 2</label><caption><p>Searchable csv file of <italic><tp:taxon-name><tp:taxon-name-part taxon-name-part-type="genus" reg="Lycianthes">Lycianthes</tp:taxon-name-part></tp:taxon-name></italic> collections seen for this revision (including <italic><tp:taxon-name><tp:taxon-name-part taxon-name-part-type="genus" reg="Lycianthes">L.</tp:taxon-name-part><tp:taxon-name-part taxon-name-part-type="species" reg="rantonnetii">rantonnetii</tp:taxon-name-part></tp:taxon-name></italic> over its entire range)</p></caption><statement content-type="dataType"><label>Data type</label><p>csv</p></statement><statement content-type="notes"><label>Explanation note</label><p>This file can also be found on the Natural History Museum’s Data Portal (<ext-link xlink:href="10.5519/xuvrw79j" ext-link-type="doi" xlink:type="simple">https://doi.org/10.5519/xuvrw79j</ext-link>).</p></statement><media xlink:href="phytokeys-245-001_article-121988__-s002.csv" mimetype="text" mime-subtype="csv" position="float" orientation="portrait" xlink:type="simple" id="oo_1103820.csv"><uri content-type="original_file" xlink:type="simple">https://binary.pensoft.net/file/1103820</uri></media><permissions><license xlink:type="simple"><license-p>This dataset is made available under the Open Database License (http://opendatacommons.org/licenses/odbl/1.0/). The Open Database License (ODbL) is a license agreement intended to allow users to freely share, modify, and use this Dataset while maintaining this same freedom for others, provided that the original source and author(s) are credited.</license-p></license></permissions><attrib specific-use="authors">Sandra Knapp</attrib></supplementary-material></tp:treatment-sec><ref-list><ref id="B40"><mixed-citation xmlns:xlink="http://www.w3.org/1999/xlink" xlink:type="simple"><person-group><name name-style="western"><surname>Deb</surname><given-names>DB</given-names></name></person-group> (<year>1978</year>) <article-title>Some new combinations for Indian taxa of <italic><tp:taxon-name><tp:taxon-name-part taxon-name-part-type="genus">Lycianthes</tp:taxon-name-part></tp:taxon-name></italic> (<tp:taxon-name><tp:taxon-name-part taxon-name-part-type="family">Solanaceae</tp:taxon-name-part></tp:taxon-name>).</article-title> In: <person-group><name name-style="western"><surname>Hawkes</surname><given-names>JG</given-names></name></person-group> (<role>Ed.</role>) <issue-title>Systematic notes on Solanaceae.</issue-title><source>Botanical Journal of the Linnean Society</source><volume>76</volume>: <fpage>292</fpage>–<lpage>294</lpage>. <ext-link xlink:href="10.1111/j.1095-8339.1978.tb01816.x" ext-link-type="doi" xlink:type="simple">https://doi.org/10.1111/j.1095-8339.1978.tb01816.x</ext-link></mixed-citation></ref><ref id="B134"><mixed-citation xmlns:xlink="http://www.w3.org/1999/xlink" xlink:type="simple"><person-group><name name-style="western"><surname>Zhang</surname><given-names>ZY</given-names></name><name name-style="western"><surname>Lu</surname><given-names>AM</given-names></name><name name-style="western"><surname>D’Arcy</surname><given-names>WG</given-names></name></person-group> (<year>1994</year>) <article-title><tp:taxon-name><tp:taxon-name-part taxon-name-part-type="family">Solanaceae</tp:taxon-name-part></tp:taxon-name>.</article-title> In: <person-group><name name-style="western"><surname>Wu</surname><given-names>ZY</given-names></name><name name-style="western"><surname>Raven</surname><given-names>PH</given-names></name></person-group> (<role>Eds</role>) <issue-title>Flora of China, Vol.</issue-title><source>17. Science Press Beijing and Missouri Botanical Garden, St. Louis</source>, <fpage>300</fpage>–<lpage>332</lpage>.</mixed-citation></ref><ref id="B75"><mixed-citation xmlns:xlink="http://www.w3.org/1999/xlink" xlink:type="simple"><person-group><name name-style="western"><surname>Koorders</surname><given-names>SH</given-names></name></person-group> (<year>1898</year>) <article-title>Botanische dienstreis door de Minahasa tevens eerste overzicht der Flora van N.O. Celebes.</article-title><source>Mededeelingen van s’Lands Plantentuin</source><volume>19</volume>: <fpage>1</fpage>–<lpage>716</lpage>.</mixed-citation></ref><ref id="B60"><mixed-citation xmlns:xlink="http://www.w3.org/1999/xlink" xlink:type="simple"><person-group><name name-style="western"><surname>Hop</surname><given-names>VV</given-names></name></person-group> (<year>2017</year>) <tp:taxon-name><tp:taxon-name-part taxon-name-part-type="family">Solanaceae</tp:taxon-name-part></tp:taxon-name>. In: Thực Vật Chí Việt Nam [Flora of Vietnam]. Vol. 17. Publishing House for Science and Technology, Na Noi, 9–218.</mixed-citation></ref><ref id="B64"><mixed-citation xmlns:xlink="http://www.w3.org/1999/xlink" xlink:type="simple">IUCN (<year>2020</year>) Guidelines for Using the IUCN Red List Categories and Criteria. Version 13. Prepared by the Standards and Petitions Subcommittee of the IUCN Species Survival Commission. <ext-link xlink:href="http://www.iucnredlist.org/documents/RedListGuidelines.pdf" ext-link-type="uri" xlink:type="simple">http://www.iucnredlist.org/documents/RedListGuidelines.pdf</ext-link></mixed-citation></ref><ref id="B50"><mixed-citation xmlns:xlink="http://www.w3.org/1999/xlink" xlink:type="simple"><person-group><name name-style="western"><surname>Eshuo</surname><given-names>K</given-names></name></person-group> (<year>2023</year>) <article-title><italic><tp:taxon-name><tp:taxon-name-part taxon-name-part-type="genus">Lycianthes</tp:taxon-name-part><tp:taxon-name-part taxon-name-part-type="species">lysimachioides</tp:taxon-name-part></tp:taxon-name></italic> (Wall.) Bitter (<tp:taxon-name><tp:taxon-name-part taxon-name-part-type="family">Solanaceae</tp:taxon-name-part></tp:taxon-name>): A new addition to the flora of Manipur, Northeast India.</article-title><source>Biological Forum: An International Journal</source><volume>15</volume>(<issue>2</issue>): <fpage>342</fpage>–<lpage>345</lpage>.</mixed-citation></ref><ref id="B45"><mixed-citation xmlns:xlink="http://www.w3.org/1999/xlink" xlink:type="simple"><person-group><name name-style="western"><surname>Dunal</surname><given-names>M-F</given-names></name></person-group> (<year>1852</year>) <article-title><tp:taxon-name><tp:taxon-name-part taxon-name-part-type="family">Solanaceae</tp:taxon-name-part></tp:taxon-name>. In: Candolle AP de (Ed.</article-title><source>) Prodromus systematis naturalis regni vegetabilis</source><volume>13</volume>(<issue>1</issue>): <fpage>1</fpage>–<lpage>690</lpage>. [V. Masson, Paris]</mixed-citation></ref><ref id="B93"><mixed-citation xmlns:xlink="http://www.w3.org/1999/xlink" xlink:type="simple"><person-group><name name-style="western"><surname>Miquel</surname><given-names>FAW</given-names></name></person-group> (<year>1864</year>) <article-title>Ordo CLXIV. <tp:taxon-name><tp:taxon-name-part taxon-name-part-type="tribe">Solaneae</tp:taxon-name-part></tp:taxon-name>.</article-title><source>In: Flora van Nederlandsch Indie</source><volume>2</volume>: <fpage>633</fpage>–<lpage>672</lpage>.</mixed-citation></ref><ref id="B12"><mixed-citation xmlns:xlink="http://www.w3.org/1999/xlink" xlink:type="simple"><person-group><name name-style="western"><surname>Bitter</surname><given-names>G</given-names></name></person-group> (<year>1919</year>) <article-title>Die Gattung <italic><tp:taxon-name><tp:taxon-name-part taxon-name-part-type="genus">Lycianthes</tp:taxon-name-part></tp:taxon-name></italic>.</article-title><source>Abhandlungen Herausgegeben vom Naturwissenschaftlichen Vereins zu Bremen [preprint]</source><volume>24</volume>: <fpage>292</fpage>–<lpage>520</lpage>.</mixed-citation></ref><ref id="B89"><mixed-citation xmlns:xlink="http://www.w3.org/1999/xlink" xlink:type="simple"><person-group><name name-style="western"><surname>Merrill</surname><given-names>ED</given-names></name></person-group> (<year>1923</year>) <article-title>Diagnoses of Hainan plants II.</article-title><source>Philippine Journal of Science</source><volume>23</volume>: <fpage>237</fpage>–<lpage>268</lpage>.</mixed-citation></ref><ref id="B132"><mixed-citation xmlns:xlink="http://www.w3.org/1999/xlink" xlink:type="simple"><person-group><name name-style="western"><surname>Wu</surname><given-names>CY</given-names></name><name name-style="western"><surname>Huang</surname><given-names>SC</given-names></name></person-group> (<year>1978</year>) <article-title>Materiae ad floram Solanorum et Lycianthium Sinensium.</article-title><source>Acta Phytotaxonomica Sinica</source><volume>16</volume>: <fpage>72</fpage>–<lpage>80</lpage>.</mixed-citation></ref></ref-list></tp:taxon-treatment>
