# Supplementary material for: ﻿A revision of Lycianthes (Solanaceae) in tropical Asia
Source: PhytoKeys. 2024 Jul 29;245:1–106. doi: 10.3897/phytokeys.245.121988 (PMC11301032; doi:10.3897/phytokeys.245.121988)
Supplement: XML Treatment for Lycianthes oliveriana [file phytokeys.245.121988-treatment7.xml]

<!DOCTYPE tp:taxon-treatment
  PUBLIC "-//TaxonX//DTD Taxonomic Treatment Publishing DTD v0 20100105//EN" "tax-treatment-NSO.dtd">
<tp:taxon-treatment xmlns:tp="http://www.plazi.org/taxpub"><tp:treatment-meta><kwd-group><label>Taxon classification</label><kwd>
              <named-content content-type="kingdom">Plantae</named-content>
            </kwd></kwd-group><mixed-citation publication-type="journal"><person-group><name><surname>Knapp</surname><given-names>Sandra</given-names></name></person-group><article-title>﻿A revision of <italic><tp:taxon-name><tp:taxon-name-part taxon-name-part-type="genus" reg="Lycianthes">Lycianthes</tp:taxon-name-part></tp:taxon-name></italic> (<tp:taxon-name><tp:taxon-name-part taxon-name-part-type="family">Solanaceae</tp:taxon-name-part></tp:taxon-name>) in tropical Asia</article-title><source>PhytoKeys</source><day>29</day><month>07</month><year>2024</year><volume>245</volume><fpage>1</fpage><lpage>106</lpage><pub-id pub-id-type="doi">10.3897/phytokeys.245.121988</pub-id></mixed-citation></tp:treatment-meta><tp:nomenclature><label>﻿﻿6.</label><tp:taxon-name>
            <object-id xmlns:xlink="http://www.w3.org/1999/xlink" content-type="arpha" xlink:type="simple">1916794A-5F13-57E1-A3A4-033328A1C9C6</object-id>
            <tp:taxon-name-part taxon-name-part-type="genus" reg="Lycianthes">Lycianthes</tp:taxon-name-part>
            <tp:taxon-name-part taxon-name-part-type="species" reg="oliveriana">oliveriana</tp:taxon-name-part>
          </tp:taxon-name><tp:taxon-authority>(Lauterb. &amp; K.Schum.) Bitter, Abh. Naturwiss. Vereins Bremen 24 [preprint]: 504. 1919, as “ Oliveriana”.</tp:taxon-authority><xref ref-type="fig" rid="F3">Figs 3D</xref><xref ref-type="fig" rid="F16">, 16</xref><tp:nomenclature-citation-list><tp:nomenclature-citation><tp:taxon-name>
                <tp:taxon-name-part taxon-name-part-type="genus" reg="Solanum">Solanum</tp:taxon-name-part>
                <tp:taxon-name-part taxon-name-part-type="species" reg="oliverianum">oliverianum</tp:taxon-name-part>
              </tp:taxon-name><comment>Lauterb. &amp; K.Schum., Fl. Schutzgeb. Südsee [Schumann &amp; Lauterbach] 535. 1901, as “Oliverianum”. Type. Papua New Guinea. Sanduan/East Sepik: “Kaiser Wilhelmsland, Augustafluss”, Sep 1887, <italic>M. Hollrung 776</italic> (lectotype, designated by <xref ref-type="bibr" rid="B123">Symon 1985</xref>, pg. 56: K [K000759399]; isotypes: HBG [HBG-511470], L [L0003651], LE [LE00016994], MEL [MEL104160], P [P00379610]).</comment></tp:nomenclature-citation><tp:nomenclature-citation><tp:taxon-name>
                <tp:taxon-name-part taxon-name-part-type="genus" reg="Solanum">Solanum</tp:taxon-name-part>
                <tp:taxon-name-part taxon-name-part-type="species" reg="memecylonoides">memecylonoides</tp:taxon-name-part>
              </tp:taxon-name><comment>Bitter &amp; Schltr., Bot. Jahrb. Syst. 55: 93. 1917. Type. Papua New Guinea. Sanduan: “Kaiser Wilhelmsland, Torricelli-Geb[irges]”, 800 m, 18 Sep 1909, <italic>F.R.R. Schlechter 20256</italic> (holotype: B [destroyed]; lectotype, designated by <xref ref-type="bibr" rid="B70">Knapp 2022</xref>, pg. 81: P [P00379576]; isolectotype: BR [BR0000005528844]).</comment></tp:nomenclature-citation><tp:nomenclature-citation><tp:taxon-name>
                <tp:taxon-name-part taxon-name-part-type="genus" reg="Solanum">Solanum</tp:taxon-name-part>
                <tp:taxon-name-part taxon-name-part-type="species" reg="memecylonoides">memecylonoides</tp:taxon-name-part>
                <tp:taxon-name-part taxon-name-part-type="authority">Bitter &amp; Schltr.</tp:taxon-name-part>
                <tp:taxon-name-part taxon-name-part-type="infraspecific-rank">var.</tp:taxon-name-part>
                <tp:taxon-name-part taxon-name-part-type="variety" reg="finisterrae">finisterrae</tp:taxon-name-part>
              </tp:taxon-name><comment>Bitter, Bot. Jahrb. Syst. 55: 94. 1917. Type. Papua New Guinea. Madang: “Kaiser Wilhelmsland, Finisterre-Gebirge”,1,000 m, 3 Jul 1908, <italic>F.R.R. Schlechter 17961</italic> (holotype: B [destroyed]; lectotype, designated by <xref ref-type="bibr" rid="B70">Knapp 2022</xref>, pg. 81: P [P00379575]; isolectotype: UC [cited by <xref ref-type="bibr" rid="B123">Symon 1985</xref>, not seen nor on UC/JEPS database]).</comment></tp:nomenclature-citation><tp:nomenclature-citation><tp:taxon-name>
                <tp:taxon-name-part taxon-name-part-type="genus" reg="Solanum">Solanum</tp:taxon-name-part>
                <tp:taxon-name-part taxon-name-part-type="species" reg="balanidium">balanidium</tp:taxon-name-part>
              </tp:taxon-name><comment>Bitter, Bot. Jahrb. Syst. 55: 95. 1917. Type. Papua New Guinea. East Sepik: “Hunsteinspitz” [Mount Hunstein], 1300 m, Feb-Mar 1913, <italic>C.L. Ledermann 11332</italic> (holotype: B [destroyed]). Papua New Guinea. East Sepik: Hunstein range, (Mt. Samsai) at site “Camp 3” on slopes above main streamcourse, 450 m, 17 Jul 1990, <italic>W.N. Takeuchi 6156</italic> (neotype, designated by <xref ref-type="bibr" rid="B70">Knapp 2022</xref>, pg. 81: LAE [acc. # 293351]; isoneotypes: A [00619947, 00619957], BISH [acc. # 618017], K [K001153745, K000922457, K000922458], L [L.2881432, L.2882048], MO [acc. # 4235181], NSW [NSW825821], NY [01404956, 02286515], US [01253664, acc. # 3723521]).</comment></tp:nomenclature-citation><tp:nomenclature-citation><tp:taxon-name>
                <tp:taxon-name-part taxon-name-part-type="genus" reg="Solanum">Solanum</tp:taxon-name-part>
                <tp:taxon-name-part taxon-name-part-type="species" reg="ledermannii">ledermannii</tp:taxon-name-part>
              </tp:taxon-name><comment>Bitter, Bot. Jahrb. Syst. 55: 107. 1917, as “Ledermannii”. Type. Papua New Guinea. East Sepik: “Etappenberg” [between Kamelrücken and Bambooberg <named-content xmlns:xlink="http://www.w3.org/1999/xlink" content-type="dwc:verbatimCoordinates" xlink:type="simple"><named-content content-type="geo-json" specific-use="{&#34;type&#34;:&#34;Point&#34;,&#34;coordinates&#34;:[142.483333,-4.633333]}" id="NCID0EH5GK" xlink:type="simple">4°38'S, 142°29'E</named-content></named-content>, fide <xref ref-type="bibr" rid="B129">Veldkamp et al. 1988</xref>], 850 m, Oct 1912, <italic>C.L. Ledermann 9214</italic> (holotype: B [destroyed]). Papua New Guinea. East Sepik: Amboin, Angoram subdistrict, 90 m, 29 Jul 1967, <italic>A.N. Millar &amp; A.W. Dockrill NGF-35176</italic> (neotype, designated by <xref ref-type="bibr" rid="B70">Knapp 2022</xref>, pg. 81: LAE [acc. # 89947]; isoneotypes: BRI [n.v.], L [L.2881436]).</comment></tp:nomenclature-citation><tp:nomenclature-citation><tp:taxon-name>
                <tp:taxon-name-part taxon-name-part-type="genus" reg="Lycianthes">Lycianthes</tp:taxon-name-part>
                <tp:taxon-name-part taxon-name-part-type="species" reg="balanidium">balanidium</tp:taxon-name-part>
              </tp:taxon-name><comment>(Bitter) Bitter, Abh. Naturwiss. Vereins Bremen 24 [preprint]: 504. 1919. Type. Based on <tp:taxon-name><tp:taxon-name-part taxon-name-part-type="genus" reg="Solanum">Solanum</tp:taxon-name-part><tp:taxon-name-part taxon-name-part-type="species" reg="balanidium">balanidium</tp:taxon-name-part></tp:taxon-name> Bitter</comment></tp:nomenclature-citation><tp:nomenclature-citation><tp:taxon-name>
                <tp:taxon-name-part taxon-name-part-type="genus" reg="Lycianthes">Lycianthes</tp:taxon-name-part>
                <tp:taxon-name-part taxon-name-part-type="species" reg="ledermannii">ledermannii</tp:taxon-name-part>
              </tp:taxon-name><comment>(Bitter) Bitter, Abh. Naturwiss. Vereins Bremen 24 [preprint]: 504. 1919, as “Ledermannii”. Type. Based on <tp:taxon-name><tp:taxon-name-part taxon-name-part-type="genus" reg="Solanum">Solanum</tp:taxon-name-part><tp:taxon-name-part taxon-name-part-type="species" reg="ledermannii">ledermannii</tp:taxon-name-part></tp:taxon-name> Bitter</comment></tp:nomenclature-citation><tp:nomenclature-citation><tp:taxon-name>
                <tp:taxon-name-part taxon-name-part-type="genus" reg="Lycianthes">Lycianthes</tp:taxon-name-part>
                <tp:taxon-name-part taxon-name-part-type="species" reg="memecylonoides">memecylonoides</tp:taxon-name-part>
              </tp:taxon-name><comment>(Bitter &amp; Schltr.) Bitter, Abh. Naturwiss. Vereins Bremen 24 [preprint]: 504. 1919. Type. Based on <tp:taxon-name><tp:taxon-name-part taxon-name-part-type="genus" reg="Solanum">Solanum</tp:taxon-name-part><tp:taxon-name-part taxon-name-part-type="species" reg="memecyloniodes">memecyloniodes</tp:taxon-name-part></tp:taxon-name> Bitter &amp; Schltr.</comment></tp:nomenclature-citation></tp:nomenclature-citation-list></tp:nomenclature><tp:treatment-sec sec-type="material" id="SECID0EDBHK"><title>Type.</title><p>Based on <italic><tp:taxon-name><tp:taxon-name-part taxon-name-part-type="genus" reg="Solanum">Solanum</tp:taxon-name-part><tp:taxon-name-part taxon-name-part-type="species" reg="oliverianum">oliverianum</tp:taxon-name-part></tp:taxon-name></italic> Lauterb. &amp; K.Schum.</p></tp:treatment-sec><tp:treatment-sec sec-type="description" id="SECID0EUBHK"><title>Description.</title><p>Woody climbers or lianas, sometimes described as shrubs, to 3+ m tall (often described on labels “beautiful” e.g., <italic>van Royen &amp; Sleumer 7716</italic> from New Guinea); stems terete, glabrous; new growth glabrous or minutely papillate with tiny 1–2-celled weak simple uniseriate trichomes less than 0.2 mm long, these soon deciduous; bark of older stems whitish grey, peeling and flaking, somewhat rugose and thick. Sympodial units difoliate, the leaves geminate, the leaves of a pair differing in size but not in shape. Leaves simple; blades of major leaves (6.5)9–25 cm long, (2.8)3–10 cm wide (perhaps larger but not collected), elliptic, slightly discolorous, thick and coriaceous or chartaceous; adaxial surfaces glabrous, somewhat shiny; abaxial surfaces glabrous; principal veins 6–8 pairs, the midrib slightly keeled above, sometimes drying yellowish tan; base acute, often somewhat oblique; margins entire, revolute; apex acute or acuminate with an elongate drip-tip; petioles 1–2.5 cm long, glabrous; blades of minor leaves 4–9 cm long, 2.5–5 cm wide, shape, texture and pubescence like that of the major leaves; base acute; margins entire, revolute; apex acute or acuminate, occasionally rounded; petioles 0.6–1 cm long, glabrous. Inflorescences dense axillary fascicles, occasionally woody and enlarged with what appear to be short, fat branches, these to 0.3 cm long, with 10–20-flowers, several open at the same time, glabrous; pedicels at anthesis 1–1.4 cm long, ca. 0.5 mm in diameter at the base, ca. 1 mm in diameter at the apex, spreading, glabrous, articulated at the base; pedicel scars tightly packed on the woody fascicle base. Buds plumply ellipsoid, the corolla ca. halfway exserted from the calyx tube before anthesis. Flowers 5-merous (4-merous in <italic>Takeuchi 23389</italic>), heterostylous, specimens with either all short-styled flowers or long-styled flowers and fruit, the plants probably dioecious. Calyx tube 2.5–3 mm long, 3–3.5 mm in diameter, deeply cup-shaped, usually described as purple or purplish blue, thick and fleshy, densely verrucose/tuberculate, without appendages, the rim somewhat hyaline ca. 0.5 mm wide, sparsely papillate. Corolla 0.8–1.1 cm in diameter, white or purple, stellate, lobed nearly to the base, interpetalar tissue absent, the lobes 2–5 mm long, 1–2 mm wide, spreading or reflexed, thick and fleshy (live plants), appearing woody in dry material, adaxially glabrous to densely papillate with a few weak trichomes distally, abaxially densely papillate somewhat verrucose, the tips and margins densely papillate, the midvein raised especially adaxially, the tips cucullate. Stamens equal; filament tube minute; free portion of the filaments 1–1.5 mm long, glabrous; anthers 2–2.5 mm long, ca. 1 mm wide, plumply ellipsoid or slightly obovoid, creamy white, yellow or purple, glabrous, poricidal at the tips, the pores round, distally directed, not elongating with age. Ovary conical, glabrous, vestigial in short-styled flowers; styles less than 0.2 mm long and vestigial in short-styled flowers, 5–6 mm long in long-styled flowers, straight, glabrous; stigma slightly bilobed, the surfaces minutely papillate. Fruit a globose berry, 0.7–1 cm in diameter, green and becoming bluish black when ripe, the pericarp glabrous, thick and appearing woody in dry material, matte, opaque; fruiting pedicels 1.1–1.5 cm long, 1–1.5 mm in diameter at the base, 1.5–2 mm in diameter at the apex, spreading or erect (?), woody, corky and markedly verrucose/tuberculate; fruiting calyx a cup surrounding ca. the lower half of the berry (making the fruit look like an acorn), woody (fleshy in live plants) and verrucose/tuberculate both adaxially and abaxially, green flushed with purple (fide <italic>Polak 864</italic>). Seeds 20–40 per berry, 3–3.5 mm long, 2–2.5 mm wide, flattened reniform or slightly tear-drop shape, reddish brown, the surfaces at the margins deeply pitted with pentagonal testal cells, the seed centre only shallowly pitted and the cells not clear, prominent “hairy” testal cell walls absent. Stone cells absent. Chromosome number not known.</p><fig id="F16" position="float" orientation="portrait"><object-id xmlns:xlink="http://www.w3.org/1999/xlink" content-type="doi" xlink:type="simple">10.3897/phytokeys.245.121988.figure16</object-id><object-id xmlns:xlink="http://www.w3.org/1999/xlink" content-type="arpha" xlink:type="simple">162B28C0-8855-5C5B-A389-6CE9BA378125</object-id><label>Figure 16.</label><caption><p><italic><tp:taxon-name><tp:taxon-name-part taxon-name-part-type="genus" reg="Lycianthes">Lycianthes</tp:taxon-name-part><tp:taxon-name-part taxon-name-part-type="species" reg="oliveriana">oliveriana</tp:taxon-name-part></tp:taxon-name></italic> (Lauterb. &amp; K. Schum) herbarium specimen. Indonesia. Maluku, <italic>Kornassi 649</italic> (K000922900). Copyright Board of Trustees of the Royal Botanic Garden, Kew, reproduced with permission. <ext-link xmlns:xlink="http://www.w3.org/1999/xlink" xlink:href="http://specimens.kew.org/herbarium/K000922900" ext-link-type="uri" xlink:type="simple">http://specimens.kew.org/herbarium/K000922900</ext-link>.</p></caption><graphic xmlns:xlink="http://www.w3.org/1999/xlink" xlink:href="phytokeys-245-001_article-121988__-g016.jpg" position="float" orientation="portrait" xlink:type="simple" id="oo_1103809.jpg"><uri content-type="original_file" xlink:type="simple">https://binary.pensoft.net/fig/1103809</uri></graphic></fig></tp:treatment-sec><tp:treatment-sec sec-type="distribution" id="SECID0E6CHK"><title>Distribution</title><p><bold>(Fig. <xref ref-type="fig" rid="F17">17</xref>).</bold> In Asia <italic><tp:taxon-name><tp:taxon-name-part taxon-name-part-type="genus" reg="Lycianthes">Lycianthes</tp:taxon-name-part><tp:taxon-name-part taxon-name-part-type="species" reg="oliveriana">oliveriana</tp:taxon-name-part></tp:taxon-name></italic> occurs only in Indonesia on the Maluku Islands (Seram [Maluku] and Halmahera [Maluku Utara]) but is widespread on the island of New Guinea in both Papua New Guinea and Indonesia (<xref ref-type="bibr" rid="B70">Knapp 2022</xref>).</p><fig id="F17" position="float" orientation="portrait"><object-id xmlns:xlink="http://www.w3.org/1999/xlink" content-type="doi" xlink:type="simple">10.3897/phytokeys.245.121988.figure17</object-id><object-id xmlns:xlink="http://www.w3.org/1999/xlink" content-type="arpha" xlink:type="simple">F32342DD-A545-5D35-A28A-ED53B32D9DD8</object-id><label>Figure 17.</label><caption><p>Distribution of <italic><tp:taxon-name><tp:taxon-name-part taxon-name-part-type="genus" reg="Lycianthes">Lycianthes</tp:taxon-name-part><tp:taxon-name-part taxon-name-part-type="species" reg="oliveriana">oliveriana</tp:taxon-name-part></tp:taxon-name></italic> (including distribution on the island of New Guinea).</p></caption><graphic xmlns:xlink="http://www.w3.org/1999/xlink" xlink:href="phytokeys-245-001_article-121988__-g017.jpg" position="float" orientation="portrait" xlink:type="simple" id="oo_1103810.jpg"><uri content-type="original_file" xlink:type="simple">https://binary.pensoft.net/fig/1103810</uri></graphic></fig></tp:treatment-sec><tp:treatment-sec sec-type="ecology" id="SECID0ETEHK"><title>Ecology and habitat.</title><p><italic><tp:taxon-name><tp:taxon-name-part taxon-name-part-type="genus" reg="Lycianthes">Lycianthes</tp:taxon-name-part><tp:taxon-name-part taxon-name-part-type="species" reg="oliveriana">oliveriana</tp:taxon-name-part></tp:taxon-name></italic> grows in lowland to montane and premontane rainforests, from almost sea level to 2,300 m elevation. On New Guinea this wide elevational range is accompanied by much variation in leaf size and shape (<xref ref-type="bibr" rid="B70">Knapp 2022</xref>).</p></tp:treatment-sec><tp:treatment-sec sec-type="Common names" id="SECID0EIFHK"><title>Common names.</title><p>None recorded.</p></tp:treatment-sec><tp:treatment-sec sec-type="Preliminary conservation assessment" id="SECID0ENFHK"><title>Preliminary conservation assessment</title><p><bold>(<xref ref-type="bibr" rid="B64">IUCN 2020</xref>).</bold><abbrev xmlns:xlink="http://www.w3.org/1999/xlink" xlink:title="Extent of Occurrence" id="ABBRID0E1FHK" xlink:type="simple">EOO</abbrev> (1,006,290 km<sup>2</sup> - <abbrev xmlns:xlink="http://www.w3.org/1999/xlink" xlink:title="Least Concern" id="ABBRID0EAGHK" xlink:type="simple">LC</abbrev>); <abbrev xmlns:xlink="http://www.w3.org/1999/xlink" xlink:title="Area of Occurrence" id="ABBRID0EEGHK" xlink:type="simple">AOO</abbrev> (156 km<sup>2</sup> - <abbrev xmlns:xlink="http://www.w3.org/1999/xlink" xlink:title="Endangered" id="ABBRID0EKGHK" xlink:type="simple">EN</abbrev>). <italic><tp:taxon-name><tp:taxon-name-part taxon-name-part-type="genus" reg="Lycianthes">Lycianthes</tp:taxon-name-part><tp:taxon-name-part taxon-name-part-type="species" reg="oliveriana">oliveriana</tp:taxon-name-part></tp:taxon-name></italic> is known from more than 10 localities at a wide variety of elevations; the assessment here is based on its entire distribution. It occurs within protected areas in both Indonesia and Papua New Guinea (see <xref ref-type="bibr" rid="B70">Knapp 2022</xref>). This suggests a preliminary threat status of either Least Concern (<abbrev xmlns:xlink="http://www.w3.org/1999/xlink" xlink:title="Least Concern" id="ABBRID0E4GHK" xlink:type="simple">LC</abbrev>) or Near Threatened (NT).</p></tp:treatment-sec><tp:treatment-sec sec-type="discussion" id="SECID0EBHHK"><title>Discussion.</title><p><italic><tp:taxon-name><tp:taxon-name-part taxon-name-part-type="genus" reg="Lycianthes">Lycianthes</tp:taxon-name-part><tp:taxon-name-part taxon-name-part-type="species" reg="oliveriana">oliveriana</tp:taxon-name-part></tp:taxon-name></italic> is a distinctive species with many-flowered axillary inflorescences, relatively small (ca. 1 cm in diameter) flowers with valvate aestivation and thick fleshy corollas, plump, ellipsoid to slight obellipsoid anthers and somewhat warty calyces with no appendages (Fig. <xref ref-type="fig" rid="F3">3D</xref>). The berries appear to have a slightly woody pericarp; this woodiness coupled with the somewhat accrescent calyx tube gives the fruits of <italic><tp:taxon-name><tp:taxon-name-part taxon-name-part-type="genus" reg="Lycianthes">L.</tp:taxon-name-part><tp:taxon-name-part taxon-name-part-type="species" reg="oliveriana">oliveriana</tp:taxon-name-part></tp:taxon-name></italic> the look of tiny acorns. <italic><tp:taxon-name><tp:taxon-name-part taxon-name-part-type="genus" reg="Lycianthes">Lycianthes</tp:taxon-name-part><tp:taxon-name-part taxon-name-part-type="species" reg="oliveriana">oliveriana</tp:taxon-name-part></tp:taxon-name></italic> appears to be dioecious, with long- and short-styled flowers on different plants. This needs confirmation in the field, and <italic><tp:taxon-name><tp:taxon-name-part taxon-name-part-type="genus" reg="Lycianthes">L.</tp:taxon-name-part><tp:taxon-name-part taxon-name-part-type="species" reg="oliveriana">oliveriana</tp:taxon-name-part></tp:taxon-name></italic> would be an ideal subject for a reproductive biology study since it is relatively common and widely distributed.</p><p><italic><tp:taxon-name><tp:taxon-name-part taxon-name-part-type="genus" reg="Lycianthes">Lycianthes</tp:taxon-name-part><tp:taxon-name-part taxon-name-part-type="species" reg="oliveriana">oliveriana</tp:taxon-name-part></tp:taxon-name></italic> could potentially be confused with <italic><tp:taxon-name><tp:taxon-name-part taxon-name-part-type="genus" reg="Lycianthes">L.</tp:taxon-name-part><tp:taxon-name-part taxon-name-part-type="species" reg="parasitica">parasitica</tp:taxon-name-part></tp:taxon-name></italic>, a species with a wider distribution in tropical Asia outside of New Guinea. Berries of <italic><tp:taxon-name><tp:taxon-name-part taxon-name-part-type="genus" reg="Lycianthes">L.</tp:taxon-name-part><tp:taxon-name-part taxon-name-part-type="species" reg="oliveriana">oliveriana</tp:taxon-name-part></tp:taxon-name></italic> are somewhat woody on dry specimens and have many seeds, while those of <italic><tp:taxon-name><tp:taxon-name-part taxon-name-part-type="genus" reg="Lycianthes">L.</tp:taxon-name-part><tp:taxon-name-part taxon-name-part-type="species" reg="parasitica">parasitica</tp:taxon-name-part></tp:taxon-name></italic> are juicy with a translucent pericarp and only have two (to very occasionally four) seeds. Flowers of <italic><tp:taxon-name><tp:taxon-name-part taxon-name-part-type="genus" reg="Lycianthes">L.</tp:taxon-name-part><tp:taxon-name-part taxon-name-part-type="species" reg="parasitica">parasitica</tp:taxon-name-part></tp:taxon-name></italic> are cosexual while those of <italic><tp:taxon-name><tp:taxon-name-part taxon-name-part-type="genus" reg="Lycianthes">L.</tp:taxon-name-part><tp:taxon-name-part taxon-name-part-type="species" reg="oliveriana">oliveriana</tp:taxon-name-part></tp:taxon-name></italic> are either long- or short-styled. On New Guinea <italic><tp:taxon-name><tp:taxon-name-part taxon-name-part-type="genus" reg="Lycianthes">L.</tp:taxon-name-part><tp:taxon-name-part taxon-name-part-type="species" reg="oliveriana">oliveriana</tp:taxon-name-part></tp:taxon-name></italic> has a wide variety of leaf shapes (<xref ref-type="bibr" rid="B70">Knapp 2022</xref>). The Malaku specimens are of plants with broadly elliptic leaves (Fig. <xref ref-type="fig" rid="F16">16</xref>).</p></tp:treatment-sec><tp:treatment-sec><!--Section generated to contain objects referenced in tp:taxon-treatment.--><fig id="F3" position="float" orientation="portrait"><object-id xmlns:xlink="http://www.w3.org/1999/xlink" content-type="doi" xlink:type="simple">10.3897/phytokeys.245.121988.figure3</object-id><object-id xmlns:xlink="http://www.w3.org/1999/xlink" content-type="arpha" xlink:type="simple">482FEF25-5FA9-5B31-B0B0-C4FACB906E57</object-id><label>Figure 3.</label><caption><p>Calyx appendage variation of <italic><tp:taxon-name><tp:taxon-name-part taxon-name-part-type="genus" reg="Lycianthes">Lycianthes</tp:taxon-name-part></tp:taxon-name></italic> in Asia <bold>A</bold><italic><tp:taxon-name><tp:taxon-name-part taxon-name-part-type="genus" reg="Lycianthes">L.</tp:taxon-name-part><tp:taxon-name-part taxon-name-part-type="species" reg="biflora">biflora</tp:taxon-name-part></tp:taxon-name></italic> with 10 equal calyx appendages (<italic>Nuraliev s.n</italic>, Vietnam [no voucher]) <bold>B</bold><italic><tp:taxon-name><tp:taxon-name-part taxon-name-part-type="genus" reg="Lycianthes">L.</tp:taxon-name-part><tp:taxon-name-part taxon-name-part-type="species" reg="laevis">laevis</tp:taxon-name-part></tp:taxon-name></italic> with 5 calyx appendages (<italic>Mustaqim s.n.</italic>, Indonesia; DOL207886) <bold>C</bold><italic><tp:taxon-name><tp:taxon-name-part taxon-name-part-type="genus" reg="Lycianthes">L.</tp:taxon-name-part><tp:taxon-name-part taxon-name-part-type="species" reg="parasitica">parasitica</tp:taxon-name-part></tp:taxon-name></italic> with small, nub-like calyx appendages (<italic>Pelser &amp; Barcelona s.n.</italic>, Philippines; DOL84744) <bold>D</bold><italic><tp:taxon-name><tp:taxon-name-part taxon-name-part-type="genus" reg="Lycianthes">L.</tp:taxon-name-part><tp:taxon-name-part taxon-name-part-type="species" reg="oliveriana">oliveriana</tp:taxon-name-part></tp:taxon-name></italic> with thick, warty calyces with no appendages (<italic>Damas et al. SAJ-1050</italic>, Papua New Guinea) <bold>E</bold><italic><tp:taxon-name><tp:taxon-name-part taxon-name-part-type="genus" reg="Lycianthes">L.</tp:taxon-name-part><tp:taxon-name-part taxon-name-part-type="species" reg="schizocalyx">schizocalyx</tp:taxon-name-part></tp:taxon-name></italic> with long flower pedicels and 10 unequal calyx appendages (<italic>Heyer s.n.</italic>, Philippines; DOL151906) <bold>F</bold><italic><tp:taxon-name><tp:taxon-name-part taxon-name-part-type="genus" reg="Lycianthes">L.</tp:taxon-name-part><tp:taxon-name-part taxon-name-part-type="species" reg="shunningensis">shunningensis</tp:taxon-name-part></tp:taxon-name></italic> with 10 strongly reflexed calyx appendages (<italic>Averyanov 887</italic>, Laos). Photograph credits: <bold>A</bold> Maxim Nuraliev <bold>B</bold> Wendy Mustaqim <bold>C</bold> Pieter B. Pelser &amp; Julie F. Barcelona <bold>D</bold> Shelley James <bold>E</bold> Philippe Heyer <bold>F</bold> Leonid Averyanov. DOL numbers are identifiers from PhytoImages (<ext-link xmlns:xlink="http://www.w3.org/1999/xlink" xlink:href="https://phytoimages.siu.edu" ext-link-type="uri" xlink:type="simple">https://phytoimages.siu.edu</ext-link>). Details of collecting localities can be found in Suppl. material <xref ref-type="supplementary-material" rid="S2">2</xref>.</p></caption><graphic xmlns:xlink="http://www.w3.org/1999/xlink" xlink:href="phytokeys-245-001_article-121988__-g003.jpg" position="float" orientation="portrait" xlink:type="simple" id="oo_1103796.jpg"><uri content-type="original_file" xlink:type="simple">https://binary.pensoft.net/fig/1103796</uri></graphic></fig><supplementary-material xmlns:xlink="http://www.w3.org/1999/xlink" id="S2" position="float" orientation="portrait" xlink:type="simple"><object-id content-type="doi" xlink:type="simple">10.3897/phytokeys.245.121988.suppl2</object-id><object-id content-type="arpha" xlink:type="simple">B82CDBC8-3498-59E9-B434-188990843689</object-id><label>Supplementary material 2</label><caption><p>Searchable csv file of <italic><tp:taxon-name><tp:taxon-name-part taxon-name-part-type="genus" reg="Lycianthes">Lycianthes</tp:taxon-name-part></tp:taxon-name></italic> collections seen for this revision (including <italic><tp:taxon-name><tp:taxon-name-part taxon-name-part-type="genus" reg="Lycianthes">L.</tp:taxon-name-part><tp:taxon-name-part taxon-name-part-type="species" reg="rantonnetii">rantonnetii</tp:taxon-name-part></tp:taxon-name></italic> over its entire range)</p></caption><statement content-type="dataType"><label>Data type</label><p>csv</p></statement><statement content-type="notes"><label>Explanation note</label><p>This file can also be found on the Natural History Museum’s Data Portal (<ext-link xlink:href="10.5519/xuvrw79j" ext-link-type="doi" xlink:type="simple">https://doi.org/10.5519/xuvrw79j</ext-link>).</p></statement><media xlink:href="phytokeys-245-001_article-121988__-s002.csv" mimetype="text" mime-subtype="csv" position="float" orientation="portrait" xlink:type="simple" id="oo_1103820.csv"><uri content-type="original_file" xlink:type="simple">https://binary.pensoft.net/file/1103820</uri></media><permissions><license xlink:type="simple"><license-p>This dataset is made available under the Open Database License (http://opendatacommons.org/licenses/odbl/1.0/). The Open Database License (ODbL) is a license agreement intended to allow users to freely share, modify, and use this Dataset while maintaining this same freedom for others, provided that the original source and author(s) are credited.</license-p></license></permissions><attrib specific-use="authors">Sandra Knapp</attrib></supplementary-material></tp:treatment-sec><ref-list><ref id="B123"><mixed-citation xmlns:xlink="http://www.w3.org/1999/xlink" xlink:type="simple"><person-group><name name-style="western"><surname>Symon</surname><given-names>DE</given-names></name></person-group> (<year>1985</year>) <article-title>The <tp:taxon-name><tp:taxon-name-part taxon-name-part-type="family">Solanaceae</tp:taxon-name-part></tp:taxon-name> of New Guinea.</article-title><source>Journal of the Adelaide Botanic Gardens</source><volume>8</volume>: <fpage>1</fpage>–<lpage>171</lpage>.</mixed-citation></ref><ref id="B70"><mixed-citation xmlns:xlink="http://www.w3.org/1999/xlink" xlink:type="simple"><person-group><name name-style="western"><surname>Knapp</surname><given-names>S</given-names></name></person-group> (<year>2022</year>) <article-title>A revision of <italic><tp:taxon-name><tp:taxon-name-part taxon-name-part-type="genus">Lycianthes</tp:taxon-name-part></tp:taxon-name></italic> (<tp:taxon-name><tp:taxon-name-part taxon-name-part-type="family">Solanaceae</tp:taxon-name-part></tp:taxon-name>) in Australia, New Guinea, and the Pacific.</article-title><source>PhytoKeys</source><volume>209</volume>: <fpage>1</fpage>–<lpage>134</lpage>. <ext-link xlink:href="10.3897/phytokeys.209.87681" ext-link-type="doi" xlink:type="simple">https://doi.org/10.3897/phytokeys.209.87681</ext-link></mixed-citation></ref><ref id="B129"><mixed-citation xmlns:xlink="http://www.w3.org/1999/xlink" xlink:type="simple"><person-group><name name-style="western"><surname>Veldkamp</surname><given-names>JF</given-names></name><name name-style="western"><surname>Vink</surname><given-names>W</given-names></name><name name-style="western"><surname>Frodin</surname><given-names>DG</given-names></name></person-group> (<year>1988</year>) <article-title>XI. Ledermann’s and some other German localities in Papua New Guinea.</article-title><source>Flora Malesiana Bulletin</source><volume>10</volume>: <fpage>32</fpage>–<lpage>38</lpage>.</mixed-citation></ref><ref id="B64"><mixed-citation xmlns:xlink="http://www.w3.org/1999/xlink" xlink:type="simple">IUCN (<year>2020</year>) Guidelines for Using the IUCN Red List Categories and Criteria. Version 13. Prepared by the Standards and Petitions Subcommittee of the IUCN Species Survival Commission. <ext-link xlink:href="http://www.iucnredlist.org/documents/RedListGuidelines.pdf" ext-link-type="uri" xlink:type="simple">http://www.iucnredlist.org/documents/RedListGuidelines.pdf</ext-link></mixed-citation></ref></ref-list></tp:taxon-treatment>
