# Supplementary material for: ﻿A revision of Lycianthes (Solanaceae) in tropical Asia
Source: PhytoKeys. 2024 Jul 29;245:1–106. doi: 10.3897/phytokeys.245.121988 (PMC11301032; doi:10.3897/phytokeys.245.121988)
Supplement: XML Treatment for Lycianthes parasitica [file phytokeys.245.121988-treatment8.xml]

<!DOCTYPE tp:taxon-treatment
  PUBLIC "-//TaxonX//DTD Taxonomic Treatment Publishing DTD v0 20100105//EN" "tax-treatment-NSO.dtd">
<tp:taxon-treatment xmlns:tp="http://www.plazi.org/taxpub"><tp:treatment-meta><kwd-group><label>Taxon classification</label><kwd>
              <named-content content-type="kingdom">Plantae</named-content>
            </kwd></kwd-group><mixed-citation publication-type="journal"><person-group><name><surname>Knapp</surname><given-names>Sandra</given-names></name></person-group><article-title>﻿A revision of <italic><tp:taxon-name><tp:taxon-name-part taxon-name-part-type="genus" reg="Lycianthes">Lycianthes</tp:taxon-name-part></tp:taxon-name></italic> (<tp:taxon-name><tp:taxon-name-part taxon-name-part-type="family">Solanaceae</tp:taxon-name-part></tp:taxon-name>) in tropical Asia</article-title><source>PhytoKeys</source><day>29</day><month>07</month><year>2024</year><volume>245</volume><fpage>1</fpage><lpage>106</lpage><pub-id pub-id-type="doi">10.3897/phytokeys.245.121988</pub-id></mixed-citation></tp:treatment-meta><tp:nomenclature><label>﻿﻿7.</label><tp:taxon-name>
            <object-id xmlns:xlink="http://www.w3.org/1999/xlink" content-type="arpha" xlink:type="simple">CDEE34B6-90CC-566A-AAA0-EF54BADAF369</object-id>
            <tp:taxon-name-part taxon-name-part-type="genus" reg="Lycianthes">Lycianthes</tp:taxon-name-part>
            <tp:taxon-name-part taxon-name-part-type="species" reg="parasitica">parasitica</tp:taxon-name-part>
          </tp:taxon-name><tp:taxon-authority>(Blume) Bitter, Abh. Naturwiss. Vereins Bremen 24 [preprint]: 504. 1919.</tp:taxon-authority><xref ref-type="fig" rid="F2">Figs 2D</xref><xref ref-type="fig" rid="F3">, 3C</xref><xref ref-type="fig" rid="F4">, 4D</xref><xref ref-type="fig" rid="F5">, 5D, E</xref><xref ref-type="fig" rid="F18">, 18</xref><tp:nomenclature-citation-list><tp:nomenclature-citation><tp:taxon-name>
                <tp:taxon-name-part taxon-name-part-type="genus" reg="Solanum">Solanum</tp:taxon-name-part>
                <tp:taxon-name-part taxon-name-part-type="species" reg="parasiticum">parasiticum</tp:taxon-name-part>
              </tp:taxon-name><comment>Blume, Cat. Gew. Buitenzorg 55. 1823. Type. Indonesia. [Java]: sin. loc. [<xref ref-type="bibr" rid="B15">Blume (1826)</xref> cites “montis Salak”], C.L. Blume s.n. (neotype, designated here: L [L 0003603]).</comment></tp:nomenclature-citation><tp:nomenclature-citation><tp:taxon-name>
                <tp:taxon-name-part taxon-name-part-type="genus" reg="Solanum">Solanum</tp:taxon-name-part>
                <tp:taxon-name-part taxon-name-part-type="species" reg="angatii">angatii</tp:taxon-name-part>
              </tp:taxon-name><comment>Elmer, Leaflets Philipp. Bot. 2: 731. 1910, as “Angatii”. Type. Philippines. Mindanao [Davao]: Todaya [Mount Apo], district of Davao, May 1909, <italic>A.D.E. Elmer 10762</italic> (lectotype, designated here: US [00027451, acc. # 779392]; isolectotypes: BISH [BISH1005075], BM [BM001014586], CAL [acc. # 316454], E [E00273867], F [v 0073457F, acc. # 290902], G [G00343323], HBG [HBG-511360], K [K000759398], L [L 003583], LAE [acc. # 229575], LE [LE00016835, LE00016836], MO [MO-503797, acc. # 04871604], NY [00172271], W [acc. # 1912-0001593]).</comment></tp:nomenclature-citation><tp:nomenclature-citation><tp:taxon-name>
                <tp:taxon-name-part taxon-name-part-type="genus" reg="Solanum">Solanum</tp:taxon-name-part>
                <tp:taxon-name-part taxon-name-part-type="species" reg="epiphyticum">epiphyticum</tp:taxon-name-part>
              </tp:taxon-name><comment>Merr., Philipp. J. Sc., C 7: 350. 1912. Type. Philippines. Luzon: sin. loc. [“prov. of Albay” in protologue], 1841, <italic>H. Cuming 837 [as “873</italic>”] (lectotype, designated here: BM [BM001018999); isolectotypes: G [G00415763], K [K000759396, K000759397], LAE [acc. # 229577, 231304]).</comment></tp:nomenclature-citation><tp:nomenclature-citation><tp:taxon-name>
                <tp:taxon-name-part taxon-name-part-type="genus" reg="Lycianthes">Lycianthes</tp:taxon-name-part>
                <tp:taxon-name-part taxon-name-part-type="species" reg="parasitica">parasitica</tp:taxon-name-part>
                <tp:taxon-name-part taxon-name-part-type="basionym-authority">(Blume)</tp:taxon-name-part>
                <tp:taxon-name-part taxon-name-part-type="authority">Bitter</tp:taxon-name-part>
                <tp:taxon-name-part taxon-name-part-type="infraspecific-rank">var.</tp:taxon-name-part>
                <tp:taxon-name-part taxon-name-part-type="variety" reg="campylorhachis">campylorhachis</tp:taxon-name-part>
              </tp:taxon-name><comment>Bitter, Abh. Naturwiss. Verein Bremen 24 [preprint]: 505. 1919. Type. Indonesia. Java: [West Java] Gunung Salak, Tjaepoes. 3 Nov 1912, <italic>S.H. Koorders 40378</italic> (lectotype, designated here: BO [acc. # BO-1414436]; isolectotypes: BO [acc. # 1414437, 1911596]).</comment></tp:nomenclature-citation><tp:nomenclature-citation><tp:taxon-name>
                <tp:taxon-name-part taxon-name-part-type="genus" reg="Lycianthes">Lycianthes</tp:taxon-name-part>
                <tp:taxon-name-part taxon-name-part-type="species" reg="parasitica">parasitica</tp:taxon-name-part>
                <tp:taxon-name-part taxon-name-part-type="basionym-authority">(Blume)</tp:taxon-name-part>
                <tp:taxon-name-part taxon-name-part-type="authority">Bitter</tp:taxon-name-part>
                <tp:taxon-name-part taxon-name-part-type="infraspecific-rank">var.</tp:taxon-name-part>
                <tp:taxon-name-part taxon-name-part-type="variety" reg="epiphytica">epiphytica</tp:taxon-name-part>
              </tp:taxon-name><comment>(Merr.) Bitter, Abh. Naturwiss. Verein Bremen 24 [preprint]: 506. 1919. Type. Based on <tp:taxon-name><tp:taxon-name-part taxon-name-part-type="genus" reg="Solanum">Solanum</tp:taxon-name-part><tp:taxon-name-part taxon-name-part-type="species" reg="epiphyticum">epiphyticum</tp:taxon-name-part></tp:taxon-name> Merr.</comment></tp:nomenclature-citation><tp:nomenclature-citation><tp:taxon-name>
                <tp:taxon-name-part taxon-name-part-type="genus" reg="Lycianthes">Lycianthes</tp:taxon-name-part>
                <tp:taxon-name-part taxon-name-part-type="species" reg="parasitica">parasitica</tp:taxon-name-part>
                <tp:taxon-name-part taxon-name-part-type="basionym-authority">(Blume)</tp:taxon-name-part>
                <tp:taxon-name-part taxon-name-part-type="authority">Bitter</tp:taxon-name-part>
                <tp:taxon-name-part taxon-name-part-type="infraspecific-rank">var.</tp:taxon-name-part>
                <tp:taxon-name-part taxon-name-part-type="variety" reg="angatii">angatii</tp:taxon-name-part>
              </tp:taxon-name><comment>(Elmer) Bitter, Abh. Naturwiss. Verein Bremen 24 [preprint]: 507. 1919, as “Angatii”. Type. Based on <tp:taxon-name><tp:taxon-name-part taxon-name-part-type="genus" reg="Solanum">Solanum</tp:taxon-name-part><tp:taxon-name-part taxon-name-part-type="species" reg="angatii">angatii</tp:taxon-name-part></tp:taxon-name> Elmer</comment></tp:nomenclature-citation><tp:nomenclature-citation><tp:taxon-name>
                <tp:taxon-name-part taxon-name-part-type="genus" reg="Lycianthes">Lycianthes</tp:taxon-name-part>
                <tp:taxon-name-part taxon-name-part-type="species" reg="parasitica">parasitica</tp:taxon-name-part>
                <tp:taxon-name-part taxon-name-part-type="basionym-authority">(Blume)</tp:taxon-name-part>
                <tp:taxon-name-part taxon-name-part-type="authority">Bitter</tp:taxon-name-part>
                <tp:taxon-name-part taxon-name-part-type="infraspecific-rank">var.</tp:taxon-name-part>
                <tp:taxon-name-part taxon-name-part-type="variety" reg="praelongipedicellata">praelongipedicellata</tp:taxon-name-part>
              </tp:taxon-name><comment>Bitter, Abh. Naturwiss. Verein Bremen 24 [preprint]: 507. 1919. Type. Indonesia. Sulawesi: [Sulawesi Utara], Tomohon, s.d., <italic>P.B. Sarasin &amp; F.K. Sarasin 375</italic> (holotype: B [destroyed]; no duplicates found).</comment></tp:nomenclature-citation><tp:nomenclature-citation><tp:taxon-name>
                <tp:taxon-name-part taxon-name-part-type="genus" reg="Lycianthes">Lycianthes</tp:taxon-name-part>
                <tp:taxon-name-part taxon-name-part-type="species" reg="parasitica">parasitica</tp:taxon-name-part>
                <tp:taxon-name-part taxon-name-part-type="basionym-authority">(Blume)</tp:taxon-name-part>
                <tp:taxon-name-part taxon-name-part-type="authority">Bitter</tp:taxon-name-part>
                <tp:taxon-name-part taxon-name-part-type="infraspecific-rank">var.</tp:taxon-name-part>
                <tp:taxon-name-part taxon-name-part-type="variety" reg="plurifolia">plurifolia</tp:taxon-name-part>
              </tp:taxon-name><comment>Bitter, Repert. Spec. Nov. Regni Veg. 18: 321. 1922. Type. Philippines. Visayas: Eastern Visayas, Leyte Island, 19 Sep 1919, <italic>C.A. Wenzel 500</italic> (holotype: G [G00415812]; isotypes: BM [BM001018987], F [acc. # 423585], MO [acc. # 80818, 80819]).</comment></tp:nomenclature-citation></tp:nomenclature-citation-list></tp:nomenclature><tp:treatment-sec sec-type="material" id="SECID0EIUHK"><title>Type.</title><p>Based on <italic><tp:taxon-name><tp:taxon-name-part taxon-name-part-type="genus" reg="Solanum">Solanum</tp:taxon-name-part><tp:taxon-name-part taxon-name-part-type="species" reg="parasiticum">parasiticum</tp:taxon-name-part></tp:taxon-name></italic> Blume</p></tp:treatment-sec><tp:treatment-sec sec-type="description" id="SECID0EZUHK"><title>Description.</title><p>Epiphytic shrubs, 1–2 m tall, to 20 m high in trees; stems terete, glabrescent, occasionally (in eastern Sabah, see discussion) sparsely pubescent with weak-walled transparent simple uniseriate 2–10-celled trichomes when young, often markedly zig-zag; new growth glabrous or occasionally pubescent with transparent, simple uniseriate 8–10-celled trichomes to 0.2–1 mm long; bark of older stems glabrous or glabrescent, papery-white, markedly exfoliating. Sympodial units difoliate, the leaves geminate, the leaves of a pair differing in size and occasionally in shape, the minor leaves often apparently absent. Leaves simple; blades of major leaves 7–21 cm long, 2–8.4 cm wide, narrowly elliptic to elliptic, widest in the middle, concolorous and shiny, membranous or somewhat fleshy; adaxial surfaces glabrous or occasionally sparsely pubescent with simple uniseriate trichomes like those of the stems, these denser along the veins; abaxial surfaces glabrous to sparsely pubescent with simple uniseriate trichomes like those of the stems, if the lamina glabrous the trichomes confined to the principal veins and midrib; principal veins 5–6 pairs, glabrous or pubescent, the tertiary venation not visible; base acute to attenuate; margins entire; apex acute to acuminate; petiole 0.7–2 cm long, fleshy, glabrous or sparsely pubescent with simple uniseriate trichomes like those of the new growth; blades of minor leaves 1–3 cm long, 1–2.5 cm wide, elliptic to orbicular; surfaces like those of the major leaves, the minor leaves often deciduous; principal veins of minor leaves 3–4 pairs; base acute to rounded-truncate; margins entire; apex obtuse or somewhat rounded; petiole of minor leaves 0.5–0.7 cm long, glabrous or sparsely pubescent. Inflorescences axillary, in fascicles or on a short rhachis to 0.5 cm long, with 3–8 (16) flowers, glabrous; pedicels at anthesis 1–1.5 cm long, ca. 0.5 mm in diameter at the base, ca. 1 mm in diameter at the apex, spreading, glabrous and shiny or occasionally pubescent with simple uniseriate trichomes like those of the stems, articulated at the base; pedicel scars tightly packed and overlapping on the short rhachis, somewhat corky. Buds ellipsoid, the corolla completely included in the calyx tube when young, ca. halfway exserted before anthesis, the calyx appendages only apparent in bud. Flowers 5-merous, cosexual. Calyx tube 1.5–2.5 mm long, 2.5–3.5 mm wide at the mouth, obconical, glabrous or occasionally pubescent with simple uniseriate trichomes like those of the pedicels, with 5 small appendages arising ca. 0.5 mm below the hyaline rim and only visible in bud, the appendages ca. 0.2 mm long, triangular nubs, usually perpendicular to the calyx tube, glabrous or with a few trichomes. Corolla 0.9–1 cm in diameter, white or pale violet (lilac), stellate, lobed nearly to the base, interpetalar tissue absent but a thin edge of tissue apparent on lobe margins, the lobes 4–4.5 mm long, 1.2–2 mm wide, spreading, glabrous on both surfaces, the tips and margins densely papillate, the tips cucullate. Stamens equal; filament tube minute; free portion of the filaments ca. 1 mm long, glabrous; anthers 2–2.3 mm long, 1–1.5 mm wide, ellipsoid and somewhat tapering, yellow, glabrous, poricidal at the tips, the pores tear-drop shaped and edged with white in dry material, lengthening to slits with age. Ovary conical, glabrous; style 4.5–5 mm long, exserted from the anther cone, glabrous; stigma prominently capitate, the surfaces minutely papillate. Fruit a globose berry, 0.5–0.8 cm in diameter, green when immature, becoming white, then orange or red when mature, the pericarp glabrous, thin, shiny, and transparent; fruiting pedicels 1.5–2.2 cm long, 0.5–1 mm in diameter at the base, ca. 2 mm in diameter at the apex, spreading; fruiting calyx not accrescent or expanding, but remaining a cup beneath the berry, 2–2.5 mm long, 3–4 mm wide at the mouth. Seeds 2(-4) per berry, 3.5–6 mm long, ca. 2.5–4.5 mm wide, ovoid-reniform, pale straw-colored, the surfaces deeply pitted, the testal cells sinuate in outline and with prominent “hairy” appendages on the thickened lateral walls. Stone cells absent. Chromosome number not known.</p><fig id="F18" position="float" orientation="portrait"><object-id xmlns:xlink="http://www.w3.org/1999/xlink" content-type="doi" xlink:type="simple">10.3897/phytokeys.245.121988.figure18</object-id><object-id xmlns:xlink="http://www.w3.org/1999/xlink" content-type="arpha" xlink:type="simple">241FCCA8-7FAF-5BB3-9F1F-D48D70A912EF</object-id><label>Figure 18.</label><caption><p><italic><tp:taxon-name><tp:taxon-name-part taxon-name-part-type="genus" reg="Lycianthes">Lycianthes</tp:taxon-name-part><tp:taxon-name-part taxon-name-part-type="species" reg="parasitica">parasitica</tp:taxon-name-part></tp:taxon-name></italic> (Elmer) Bitter herbarium specimen. Malaysia. Sarawak, <italic>Brooke 9992</italic> (BM001019011).</p></caption><graphic xmlns:xlink="http://www.w3.org/1999/xlink" xlink:href="phytokeys-245-001_article-121988__-g018.jpg" position="float" orientation="portrait" xlink:type="simple" id="oo_1103811.jpg"><uri content-type="original_file" xlink:type="simple">https://binary.pensoft.net/fig/1103811</uri></graphic></fig></tp:treatment-sec><tp:treatment-sec sec-type="distribution" id="SECID0EYVHK"><title>Distribution</title><p><bold>(Fig. <xref ref-type="fig" rid="F19">19</xref>).</bold><italic><tp:taxon-name><tp:taxon-name-part taxon-name-part-type="genus" reg="Lycianthes">Lycianthes</tp:taxon-name-part><tp:taxon-name-part taxon-name-part-type="species" reg="parasitica">parasitica</tp:taxon-name-part></tp:taxon-name></italic> occurs in Brunei Darussalam, Indonesia, Malaysia, the Philippines and Thailand (a single sterile specimen only, <italic>Put Phraisurind 122</italic>).</p><fig id="F19" position="float" orientation="portrait"><object-id xmlns:xlink="http://www.w3.org/1999/xlink" content-type="doi" xlink:type="simple">10.3897/phytokeys.245.121988.figure19</object-id><object-id xmlns:xlink="http://www.w3.org/1999/xlink" content-type="arpha" xlink:type="simple">653088E5-E3D3-5B9D-A94F-6CB123627FC7</object-id><label>Figure 19.</label><caption><p>Distribution of <italic><tp:taxon-name><tp:taxon-name-part taxon-name-part-type="genus" reg="Lycianthes">Lycianthes</tp:taxon-name-part><tp:taxon-name-part taxon-name-part-type="species" reg="parasitica">parasitica</tp:taxon-name-part></tp:taxon-name></italic>.</p></caption><graphic xmlns:xlink="http://www.w3.org/1999/xlink" xlink:href="phytokeys-245-001_article-121988__-g019.jpg" position="float" orientation="portrait" xlink:type="simple" id="oo_1103812.jpg"><uri content-type="original_file" xlink:type="simple">https://binary.pensoft.net/fig/1103812</uri></graphic></fig></tp:treatment-sec><tp:treatment-sec sec-type="ecology" id="SECID0EKXHK"><title>Ecology and habitat.</title><p><italic><tp:taxon-name><tp:taxon-name-part taxon-name-part-type="genus" reg="Lycianthes">Lycianthes</tp:taxon-name-part><tp:taxon-name-part taxon-name-part-type="species" reg="parasitica">parasitica</tp:taxon-name-part></tp:taxon-name></italic> grows as an epiphytic shrub in wet forests, usually at low elevations along rivers and streams and in swamp forests, from 100 to 1,000 m elevation.</p></tp:treatment-sec><tp:treatment-sec sec-type="Common names" id="SECID0E2XHK"><title>Common names.</title><p>Brunei Darussalam: usak oncom payo (Dusun language, <italic>Bernstein 322</italic>). Indonesia. Java: terong-an (<xref ref-type="bibr" rid="B14">Blume 1823</xref>); Sumatra: sarindon (<italic>si Boeea 6246</italic>, <italic>9081</italic>). Malaysia. Sabah: akar (Bakar 25023), akar tumpeng (Sungei Kinabatangan language, <italic>Enggoh 7345</italic>). Philippines. Mindanao: lawmoos (Bagóbo language, <xref ref-type="bibr" rid="B47">Elmer 1910</xref>), sisumbidan (Manobo language, <italic>Elmer 13572</italic>).</p></tp:treatment-sec><tp:treatment-sec sec-type="Preliminary conservation assessment" id="SECID0ETYHK"><title>Preliminary conservation assessment</title><p><bold>(<xref ref-type="bibr" rid="B64">IUCN 2020</xref>).</bold><abbrev xmlns:xlink="http://www.w3.org/1999/xlink" xlink:title="Extent of Occurrence" id="ABBRID0EAZHK" xlink:type="simple">EOO</abbrev> (26,990,176 km<sup>2</sup> - <abbrev xmlns:xlink="http://www.w3.org/1999/xlink" xlink:title="Least Concern" id="ABBRID0EGZHK" xlink:type="simple">LC</abbrev>); <abbrev xmlns:xlink="http://www.w3.org/1999/xlink" xlink:title="Area of Occurrence" id="ABBRID0EKZHK" xlink:type="simple">AOO</abbrev> (1,684 km<sup>2</sup> - VU). <italic><tp:taxon-name><tp:taxon-name-part taxon-name-part-type="genus" reg="Lycianthes">Lycianthes</tp:taxon-name-part><tp:taxon-name-part taxon-name-part-type="species" reg="parasitica">parasitica</tp:taxon-name-part></tp:taxon-name></italic> is a species known from more than five localities and is relatively widely distributed in the region, though as an epiphyte is rarely collected. Throughout the range it is known from protected areas (e.g., Mount Kinabalu and the Sepilok Forest Reserve, Sabah, Malaysia; Sohoton National Park on Samar Island in the Philippines). The assessment of Vulnerable (VU) based on <abbrev xmlns:xlink="http://www.w3.org/1999/xlink" xlink:title="Area of Occurrence" id="ABBRID0E2ZHK" xlink:type="simple">AOO</abbrev> is likely due to collecting bias, but also due to the island nature of the distribution. I therefore assign it a preliminary status of Least Concern (<abbrev xmlns:xlink="http://www.w3.org/1999/xlink" xlink:title="Least Concern" id="ABBRID0E6ZHK" xlink:type="simple">LC</abbrev>).</p></tp:treatment-sec><tp:treatment-sec sec-type="discussion" id="SECID0ED1HK"><title>Discussion.</title><p><italic><tp:taxon-name><tp:taxon-name-part taxon-name-part-type="genus" reg="Lycianthes">Lycianthes</tp:taxon-name-part><tp:taxon-name-part taxon-name-part-type="species" reg="parasitica">parasitica</tp:taxon-name-part></tp:taxon-name></italic> is distinctive in its epiphytic habit, usually strongly zig-zagging stems with markedly exfoliating white bark and berries with few (usually only two), large seeds (Figs <xref ref-type="fig" rid="F2">2D</xref>, <xref ref-type="fig" rid="F5">5E</xref>). The epiphytic habit has evolved independently several times in the <tp:taxon-name><tp:taxon-name-part taxon-name-part-type="family">Solanaceae</tp:taxon-name-part></tp:taxon-name> (<xref ref-type="bibr" rid="B100">Orejuela 2021</xref>). The leaves are shiny on the adaxial surfaces and quite fleshy, in dried specimens the lower orders of venation are barely visible. In flower it is possible that <italic><tp:taxon-name><tp:taxon-name-part taxon-name-part-type="genus" reg="Lycianthes">L.</tp:taxon-name-part><tp:taxon-name-part taxon-name-part-type="species" reg="parasitica">parasitica</tp:taxon-name-part></tp:taxon-name></italic> could be confused with <italic><tp:taxon-name><tp:taxon-name-part taxon-name-part-type="genus" reg="Lycianthes">L.</tp:taxon-name-part><tp:taxon-name-part taxon-name-part-type="species" reg="laevis">laevis</tp:taxon-name-part></tp:taxon-name></italic>, which similarly has 5 calyx appendages, but that species is a shrub, not an epiphyte, has larger flowers and berries with more than 20 rather than only 2 or 3 seeds. The calyx appendages of <italic><tp:taxon-name><tp:taxon-name-part taxon-name-part-type="genus" reg="Lycianthes">L.</tp:taxon-name-part><tp:taxon-name-part taxon-name-part-type="species" reg="parasitica">parasitica</tp:taxon-name-part></tp:taxon-name></italic> are usually not prominent in flower (Figs <xref ref-type="fig" rid="F3">3C</xref>, <xref ref-type="fig" rid="F4">4D</xref>). The berries of <italic><tp:taxon-name><tp:taxon-name-part taxon-name-part-type="genus" reg="Lycianthes">L.</tp:taxon-name-part><tp:taxon-name-part taxon-name-part-type="species" reg="parasitica">parasitica</tp:taxon-name-part></tp:taxon-name></italic> change from green to white, then orange or bright red during maturation (Fig. <xref ref-type="fig" rid="F5">5D</xref>), whereas those of <italic><tp:taxon-name><tp:taxon-name-part taxon-name-part-type="genus" reg="Lycianthes">L.</tp:taxon-name-part><tp:taxon-name-part taxon-name-part-type="species" reg="laevis">laevis</tp:taxon-name-part></tp:taxon-name></italic> turn only from green to orange or red (Fig. <xref ref-type="fig" rid="F2">2B</xref>).</p><p>The minor leaves of the geminate pair are often deciduous in older stems of <italic><tp:taxon-name><tp:taxon-name-part taxon-name-part-type="genus" reg="Lycianthes">L.</tp:taxon-name-part><tp:taxon-name-part taxon-name-part-type="species" reg="parasitica">parasitica</tp:taxon-name-part></tp:taxon-name></italic>; this was the principal feature used by <xref ref-type="bibr" rid="B88">Merrill (1912)</xref> in distinguishing his new species <italic><tp:taxon-name><tp:taxon-name-part taxon-name-part-type="genus" reg="Solanum">S.</tp:taxon-name-part><tp:taxon-name-part taxon-name-part-type="species" reg="epiphyticum">epiphyticum</tp:taxon-name-part></tp:taxon-name></italic>.</p><p>In the Sandakan area of Sabah (Malaysian Borneo) several collections of <italic><tp:taxon-name><tp:taxon-name-part taxon-name-part-type="genus" reg="Lycianthes">L.</tp:taxon-name-part><tp:taxon-name-part taxon-name-part-type="species" reg="parasitica">parasitica</tp:taxon-name-part></tp:taxon-name></italic> (e.g., <italic>Evangelista 883</italic>, <italic>Pereira &amp; Postar SAN-151226</italic> and <italic>Sinclair 9347</italic>) are distinctive in being densely pubescent with simple uniseriate trichomes on all parts. These collections correspond to the glabrous individuals of <italic><tp:taxon-name><tp:taxon-name-part taxon-name-part-type="genus" reg="Lycianthes">L.</tp:taxon-name-part><tp:taxon-name-part taxon-name-part-type="species" reg="parasitica">parasitica</tp:taxon-name-part></tp:taxon-name></italic> in flower and leaf size and in numbers of seeds in berries, so I have retained them here, recognising that pubescence in <italic><tp:taxon-name><tp:taxon-name-part taxon-name-part-type="genus" reg="Lycianthes">Lycianthes</tp:taxon-name-part></tp:taxon-name></italic> in Asia is extremely variable. Further investigation of these populations would be of interest.</p><p><italic><tp:taxon-name><tp:taxon-name-part taxon-name-part-type="genus" reg="Solanum">Solanum</tp:taxon-name-part><tp:taxon-name-part taxon-name-part-type="species" reg="parasiticum">parasiticum</tp:taxon-name-part></tp:taxon-name></italic> was described in a footnote to a species list of plants found near the botanic gardens in Bogor (<xref ref-type="bibr" rid="B14">Blume 1823</xref>) without citation of specimens, nor were specimens cited in his later treatment (<xref ref-type="bibr" rid="B15">Blume 1826</xref>). No specimens collected by Blume are extant in the Bogor herbarium (A. Kartonegoro, pers. comm.). When he left Indonesia for the Netherlands Blume took with him several cases of specimens he and others had collected (<xref ref-type="bibr" rid="B127">van Steenis 1989</xref>). I have selected a neotype from among the specimens at Leiden (<italic>Blume s.n</italic>., L 0003603) corresponding to the description in the protologue.</p><p>Like other species described by <xref ref-type="bibr" rid="B47">Elmer (1910)</xref>, no herbarium was cited in the protologue of <italic><tp:taxon-name><tp:taxon-name-part taxon-name-part-type="genus" reg="Solanum">S.</tp:taxon-name-part><tp:taxon-name-part taxon-name-part-type="species" reg="angatii">angatii</tp:taxon-name-part></tp:taxon-name></italic>. I have selected the best preserved of the duplicates of the single collection cited (<italic>Elmer 10762</italic>) as the lectotype. This species was named in honour of Elmer’s Bagóbo guide Angat from the village of Todaya, for whom he had great praise (<xref ref-type="bibr" rid="B47">Elmer 1910</xref>).</p><p><xref ref-type="bibr" rid="B88">Merrill (1912)</xref> described <italic><tp:taxon-name><tp:taxon-name-part taxon-name-part-type="genus" reg="Solanum">S.</tp:taxon-name-part><tp:taxon-name-part taxon-name-part-type="species" reg="epiphyticum">epiphyticum</tp:taxon-name-part></tp:taxon-name></italic> from several collections, citing one of them (“<italic>Cuming 873</italic>”) as “type”, but with no herbarium mentioned. There are no collections of <italic>Cuming 873</italic> that are <tp:taxon-name><tp:taxon-name-part taxon-name-part-type="family">Solanaceae</tp:taxon-name-part></tp:taxon-name>, but <italic>Cuming 837</italic> is from the type locality, and I am considering <xref ref-type="bibr" rid="B88">Merrill’s (1912)</xref> citation of “<italic>Cuming 837</italic>” as an error to be corrected. Since the herbarium in Manila was burnt during the Second World War and all specimens held there were destroyed (see discussion under <italic><tp:taxon-name><tp:taxon-name-part taxon-name-part-type="genus" reg="Lycianthes">L.</tp:taxon-name-part><tp:taxon-name-part taxon-name-part-type="species" reg="banahaensis">banahaensis</tp:taxon-name-part></tp:taxon-name></italic>), I have selected the sheet at BM (BM001018999) as the lectotype; it has well-preserved material with both flowers and fruits.</p><p><xref ref-type="bibr" rid="B12">Bitter (1919)</xref> synonymised <italic><tp:taxon-name><tp:taxon-name-part taxon-name-part-type="genus" reg="Solanum">S.</tp:taxon-name-part><tp:taxon-name-part taxon-name-part-type="species" reg="angatii">angatii</tp:taxon-name-part></tp:taxon-name></italic> and <italic><tp:taxon-name><tp:taxon-name-part taxon-name-part-type="genus" reg="Solanum">S.</tp:taxon-name-part><tp:taxon-name-part taxon-name-part-type="species" reg="epiphyticum">epiphyticum</tp:taxon-name-part></tp:taxon-name></italic> under his concept of <italic><tp:taxon-name><tp:taxon-name-part taxon-name-part-type="genus" reg="Lycianthes">L.</tp:taxon-name-part><tp:taxon-name-part taxon-name-part-type="species" reg="parastica">parastica</tp:taxon-name-part></tp:taxon-name></italic>, and described two additional infraspecific taxa, vars. <italic><tp:taxon-name><tp:taxon-name-part taxon-name-part-type="genus" reg="Solanum"/><tp:taxon-name-part taxon-name-part-type="species" reg="campylorhachis">campylorhachis</tp:taxon-name-part></tp:taxon-name></italic> and <italic><tp:taxon-name><tp:taxon-name-part taxon-name-part-type="genus" reg="Solanum"/><tp:taxon-name-part taxon-name-part-type="species" reg="praelongipedicellata">praelongipedicellata</tp:taxon-name-part></tp:taxon-name></italic>. He cited a single specimen from Bogor (“Koorders 40378β ! (hb. Bogor)”) for var. <tp:taxon-name><tp:taxon-name-part taxon-name-part-type="genus" reg="Lycianthes"/><tp:taxon-name-part taxon-name-part-type="species" reg="parastica"/><tp:taxon-name-part taxon-name-part-type="variety" reg="campylorhachis">campylorhachis</tp:taxon-name-part></tp:taxon-name>; I have selected the best preserved and most complete of the three duplicates of this collection (BO acc. # BO-1414436) as the lectotype. A collection made by the cousins Karl F. and Paul B. Sarasin (“it. celeb. Sarasinorum n. 375!”) from Berlin was cited by <xref ref-type="bibr" rid="B12">Bitter (1919)</xref> for var. <tp:taxon-name><tp:taxon-name-part taxon-name-part-type="genus" reg="Lycianthes"/><tp:taxon-name-part taxon-name-part-type="species" reg="parastica"/><tp:taxon-name-part taxon-name-part-type="variety" reg="praelongipedicellatum">praelongipedicellatum</tp:taxon-name-part></tp:taxon-name>; Berlin specimens were destroyed and most of this material is lost (<xref ref-type="bibr" rid="B128">van Steenis Kruseman 1985</xref>). I have seen no duplicates of any Sarasin collections. A neotype should be sought from the area where the type was gathered (<ext-link xmlns:xlink="http://www.w3.org/1999/xlink" xlink:href="https://openlibrary.org/books/OL16289390M/Reisen_in_Celebes#overview" ext-link-type="uri" xlink:type="simple">https://openlibrary.org/books/OL16289390M/Reisen_in_Celebes#overview</ext-link>), I have seen no specimens of <italic><tp:taxon-name><tp:taxon-name-part taxon-name-part-type="genus" reg="Lycianthes">L.</tp:taxon-name-part><tp:taxon-name-part taxon-name-part-type="species" reg="parasitica">parasitica</tp:taxon-name-part></tp:taxon-name></italic> from Sulawesi.</p><p><xref ref-type="bibr" rid="B13">Bitter (1922)</xref> later described <tp:taxon-name><tp:taxon-name-part taxon-name-part-type="genus" reg="Lycianthes">L.</tp:taxon-name-part><tp:taxon-name-part taxon-name-part-type="species" reg="parasitica">parasitica</tp:taxon-name-part><tp:taxon-name-part taxon-name-part-type="infraspecific-rank">var.</tp:taxon-name-part><tp:taxon-name-part taxon-name-part-type="variety" reg="plurifolia">plurifolia</tp:taxon-name-part></tp:taxon-name>, citing a single specimen in “herb. Delessert”, held in G; in the absence of any evidence that he could have seen others of this collection (<italic>Wenzel 500</italic>), I suggest the specimen at G (G00415812) is the holotype.</p></tp:treatment-sec><tp:treatment-sec><!--Section generated to contain objects referenced in tp:taxon-treatment.--><fig id="F2" position="float" orientation="portrait"><object-id xmlns:xlink="http://www.w3.org/1999/xlink" content-type="doi" xlink:type="simple">10.3897/phytokeys.245.121988.figure2</object-id><object-id xmlns:xlink="http://www.w3.org/1999/xlink" content-type="arpha" xlink:type="simple">6511FC93-3575-55C0-8ADA-4DDC6D889091</object-id><label>Figure 2.</label><caption><p>Habit and leaves of <italic><tp:taxon-name><tp:taxon-name-part taxon-name-part-type="genus" reg="Lycianthes">Lycianthes</tp:taxon-name-part></tp:taxon-name></italic> in Asia <bold>A</bold><italic><tp:taxon-name><tp:taxon-name-part taxon-name-part-type="genus" reg="Lycianthes">L.</tp:taxon-name-part><tp:taxon-name-part taxon-name-part-type="species" reg="banahaensis">banahaensis</tp:taxon-name-part></tp:taxon-name></italic> (<italic>Rule s.n.</italic>, Philippines; DOL134625) <bold>B</bold><italic><tp:taxon-name><tp:taxon-name-part taxon-name-part-type="genus" reg="Lycianthes">L.</tp:taxon-name-part><tp:taxon-name-part taxon-name-part-type="species" reg="biflora">biflora</tp:taxon-name-part></tp:taxon-name></italic> (<italic>Pelser &amp; Barcelona s.n.</italic>, Philippines; DOL44707) <bold>C</bold><italic><tp:taxon-name><tp:taxon-name-part taxon-name-part-type="genus" reg="Lycianthes">L.</tp:taxon-name-part><tp:taxon-name-part taxon-name-part-type="species" reg="lysimachioides">lysimachioides</tp:taxon-name-part></tp:taxon-name></italic> (<italic>Nuraliev 1638</italic>, Vietnam) <bold>D</bold><italic><tp:taxon-name><tp:taxon-name-part taxon-name-part-type="genus" reg="Lycianthes">L.</tp:taxon-name-part><tp:taxon-name-part taxon-name-part-type="species" reg="parasitica">parasitica</tp:taxon-name-part></tp:taxon-name></italic> (<italic>Saavedra s.n.</italic>, Philippines; DOL145620) <bold>E</bold><italic><tp:taxon-name><tp:taxon-name-part taxon-name-part-type="genus" reg="Lycianthes">L.</tp:taxon-name-part><tp:taxon-name-part taxon-name-part-type="species" reg="shunningensis">shunningensis</tp:taxon-name-part></tp:taxon-name></italic> (<italic>Nuraliev 2810</italic>, Vietnam). Photograph credits: <bold>A</bold> Greg Rule <bold>B</bold> Pieter B. Pelser &amp; Julie F Barcelona <bold>C, E</bold> Maxim Nuraliev <bold>D</bold>) Aljohn J. Saavedra. DOL numbers are identifiers from PhytoImages (<ext-link xmlns:xlink="http://www.w3.org/1999/xlink" xlink:href="https://phytoimages.siu.edu" ext-link-type="uri" xlink:type="simple">https://phytoimages.siu.edu</ext-link>). Details of collecting localities can be found in Suppl. material <xref ref-type="supplementary-material" rid="S2">2</xref>.</p></caption><graphic xmlns:xlink="http://www.w3.org/1999/xlink" xlink:href="phytokeys-245-001_article-121988__-g002.jpg" position="float" orientation="portrait" xlink:type="simple" id="oo_1103795.jpg"><uri content-type="original_file" xlink:type="simple">https://binary.pensoft.net/fig/1103795</uri></graphic></fig><supplementary-material xmlns:xlink="http://www.w3.org/1999/xlink" id="S2" position="float" orientation="portrait" xlink:type="simple"><object-id content-type="doi" xlink:type="simple">10.3897/phytokeys.245.121988.suppl2</object-id><object-id content-type="arpha" xlink:type="simple">B82CDBC8-3498-59E9-B434-188990843689</object-id><label>Supplementary material 2</label><caption><p>Searchable csv file of <italic><tp:taxon-name><tp:taxon-name-part taxon-name-part-type="genus" reg="Lycianthes">Lycianthes</tp:taxon-name-part></tp:taxon-name></italic> collections seen for this revision (including <italic><tp:taxon-name><tp:taxon-name-part taxon-name-part-type="genus" reg="Lycianthes">L.</tp:taxon-name-part><tp:taxon-name-part taxon-name-part-type="species" reg="rantonnetii">rantonnetii</tp:taxon-name-part></tp:taxon-name></italic> over its entire range)</p></caption><statement content-type="dataType"><label>Data type</label><p>csv</p></statement><statement content-type="notes"><label>Explanation note</label><p>This file can also be found on the Natural History Museum’s Data Portal (<ext-link xlink:href="10.5519/xuvrw79j" ext-link-type="doi" xlink:type="simple">https://doi.org/10.5519/xuvrw79j</ext-link>).</p></statement><media xlink:href="phytokeys-245-001_article-121988__-s002.csv" mimetype="text" mime-subtype="csv" position="float" orientation="portrait" xlink:type="simple" id="oo_1103820.csv"><uri content-type="original_file" xlink:type="simple">https://binary.pensoft.net/file/1103820</uri></media><permissions><license xlink:type="simple"><license-p>This dataset is made available under the Open Database License (http://opendatacommons.org/licenses/odbl/1.0/). The Open Database License (ODbL) is a license agreement intended to allow users to freely share, modify, and use this Dataset while maintaining this same freedom for others, provided that the original source and author(s) are credited.</license-p></license></permissions><attrib specific-use="authors">Sandra Knapp</attrib></supplementary-material><fig id="F3" position="float" orientation="portrait"><object-id xmlns:xlink="http://www.w3.org/1999/xlink" content-type="doi" xlink:type="simple">10.3897/phytokeys.245.121988.figure3</object-id><object-id xmlns:xlink="http://www.w3.org/1999/xlink" content-type="arpha" xlink:type="simple">482FEF25-5FA9-5B31-B0B0-C4FACB906E57</object-id><label>Figure 3.</label><caption><p>Calyx appendage variation of <italic><tp:taxon-name><tp:taxon-name-part taxon-name-part-type="genus" reg="Lycianthes">Lycianthes</tp:taxon-name-part></tp:taxon-name></italic> in Asia <bold>A</bold><italic><tp:taxon-name><tp:taxon-name-part taxon-name-part-type="genus" reg="Lycianthes">L.</tp:taxon-name-part><tp:taxon-name-part taxon-name-part-type="species" reg="biflora">biflora</tp:taxon-name-part></tp:taxon-name></italic> with 10 equal calyx appendages (<italic>Nuraliev s.n</italic>, Vietnam [no voucher]) <bold>B</bold><italic><tp:taxon-name><tp:taxon-name-part taxon-name-part-type="genus" reg="Lycianthes">L.</tp:taxon-name-part><tp:taxon-name-part taxon-name-part-type="species" reg="laevis">laevis</tp:taxon-name-part></tp:taxon-name></italic> with 5 calyx appendages (<italic>Mustaqim s.n.</italic>, Indonesia; DOL207886) <bold>C</bold><italic><tp:taxon-name><tp:taxon-name-part taxon-name-part-type="genus" reg="Lycianthes">L.</tp:taxon-name-part><tp:taxon-name-part taxon-name-part-type="species" reg="parasitica">parasitica</tp:taxon-name-part></tp:taxon-name></italic> with small, nub-like calyx appendages (<italic>Pelser &amp; Barcelona s.n.</italic>, Philippines; DOL84744) <bold>D</bold><italic><tp:taxon-name><tp:taxon-name-part taxon-name-part-type="genus" reg="Lycianthes">L.</tp:taxon-name-part><tp:taxon-name-part taxon-name-part-type="species" reg="oliveriana">oliveriana</tp:taxon-name-part></tp:taxon-name></italic> with thick, warty calyces with no appendages (<italic>Damas et al. SAJ-1050</italic>, Papua New Guinea) <bold>E</bold><italic><tp:taxon-name><tp:taxon-name-part taxon-name-part-type="genus" reg="Lycianthes">L.</tp:taxon-name-part><tp:taxon-name-part taxon-name-part-type="species" reg="schizocalyx">schizocalyx</tp:taxon-name-part></tp:taxon-name></italic> with long flower pedicels and 10 unequal calyx appendages (<italic>Heyer s.n.</italic>, Philippines; DOL151906) <bold>F</bold><italic><tp:taxon-name><tp:taxon-name-part taxon-name-part-type="genus" reg="Lycianthes">L.</tp:taxon-name-part><tp:taxon-name-part taxon-name-part-type="species" reg="shunningensis">shunningensis</tp:taxon-name-part></tp:taxon-name></italic> with 10 strongly reflexed calyx appendages (<italic>Averyanov 887</italic>, Laos). Photograph credits: <bold>A</bold> Maxim Nuraliev <bold>B</bold> Wendy Mustaqim <bold>C</bold> Pieter B. Pelser &amp; Julie F. Barcelona <bold>D</bold> Shelley James <bold>E</bold> Philippe Heyer <bold>F</bold> Leonid Averyanov. DOL numbers are identifiers from PhytoImages (<ext-link xmlns:xlink="http://www.w3.org/1999/xlink" xlink:href="https://phytoimages.siu.edu" ext-link-type="uri" xlink:type="simple">https://phytoimages.siu.edu</ext-link>). Details of collecting localities can be found in Suppl. material <xref ref-type="supplementary-material" rid="S2">2</xref>.</p></caption><graphic xmlns:xlink="http://www.w3.org/1999/xlink" xlink:href="phytokeys-245-001_article-121988__-g003.jpg" position="float" orientation="portrait" xlink:type="simple" id="oo_1103796.jpg"><uri content-type="original_file" xlink:type="simple">https://binary.pensoft.net/fig/1103796</uri></graphic></fig><fig id="F4" position="float" orientation="portrait"><object-id xmlns:xlink="http://www.w3.org/1999/xlink" content-type="doi" xlink:type="simple">10.3897/phytokeys.245.121988.figure4</object-id><object-id xmlns:xlink="http://www.w3.org/1999/xlink" content-type="arpha" xlink:type="simple">7AEF8637-788D-51F8-AE42-CFACEFE599D6</object-id><label>Figure 4.</label><caption><p>Flowers of <italic><tp:taxon-name><tp:taxon-name-part taxon-name-part-type="genus" reg="Lycianthes">Lycianthes</tp:taxon-name-part></tp:taxon-name></italic> in Asia <bold>A</bold><italic><tp:taxon-name><tp:taxon-name-part taxon-name-part-type="genus" reg="Lycianthes">L.</tp:taxon-name-part><tp:taxon-name-part taxon-name-part-type="species" reg="banahaensis">banahaensis</tp:taxon-name-part></tp:taxon-name></italic> with tetramerous yellow flowers, note the stigma sitting almost within the anther tube (<italic>Rule s.n.</italic>, Philippines; DOL134710) <bold>B</bold><italic><tp:taxon-name><tp:taxon-name-part taxon-name-part-type="genus" reg="Lycianthes">L.</tp:taxon-name-part><tp:taxon-name-part taxon-name-part-type="species" reg="biflora">biflora</tp:taxon-name-part></tp:taxon-name></italic> with membranous corolla lobes and a minutely capitate stigma (<italic>Knapp et al. 10106</italic>, China) <bold>C</bold><italic><tp:taxon-name><tp:taxon-name-part taxon-name-part-type="genus" reg="Lycianthes">L.</tp:taxon-name-part><tp:taxon-name-part taxon-name-part-type="species" reg="laevis">laevis</tp:taxon-name-part></tp:taxon-name></italic> flower with green blotches at the base of the corolla lobes (<italic>Mustaqim s.n</italic>., Indonesia; DOL207828) <bold>D</bold><italic><tp:taxon-name><tp:taxon-name-part taxon-name-part-type="genus" reg="Lycianthes">L.</tp:taxon-name-part><tp:taxon-name-part taxon-name-part-type="species" reg="parasitica">parasitica</tp:taxon-name-part></tp:taxon-name></italic> flower with spreading corolla lobes and capitate stigma (<italic>Tandang s.n.</italic>, Philippines; DOL76576597) <bold>E</bold><italic><tp:taxon-name><tp:taxon-name-part taxon-name-part-type="genus" reg="Lycianthes">L.</tp:taxon-name-part><tp:taxon-name-part taxon-name-part-type="species" reg="rantonnetii">rantonnetii</tp:taxon-name-part></tp:taxon-name></italic> rotate corolla with orange, slightly curved anthers (<italic>Stevenson s.n.</italic>, cultivated in Mexico; DOL183568) <bold>F</bold><italic><tp:taxon-name><tp:taxon-name-part taxon-name-part-type="genus" reg="Lycianthes">L.</tp:taxon-name-part><tp:taxon-name-part taxon-name-part-type="species" reg="shunningensis">shunningensis</tp:taxon-name-part></tp:taxon-name></italic> with very short reflexed calyx appendages and cucullate corolla lobe tips (<italic>Nuraliev et al. 2810</italic>, Vietnam). Photograph credits: <bold>A</bold> Greg Rule <bold>B</bold> Sandra Knapp <bold>C</bold> Wendy Mustaqim <bold>D</bold> Danilo Tandang; <bold>E</bold> Dennis Stevenson <bold>F</bold> Maxim Nuraliev. DOL numbers are identifiers from PhytoImages (<ext-link xmlns:xlink="http://www.w3.org/1999/xlink" xlink:href="https://phytoimages.siu.edu" ext-link-type="uri" xlink:type="simple">https://phytoimages.siu.edu</ext-link>). Details of collecting localities can be found in Suppl. material <xref ref-type="supplementary-material" rid="S2">2</xref>.</p></caption><graphic xmlns:xlink="http://www.w3.org/1999/xlink" xlink:href="phytokeys-245-001_article-121988__-g004.jpg" position="float" orientation="portrait" xlink:type="simple" id="oo_1103797.jpg"><uri content-type="original_file" xlink:type="simple">https://binary.pensoft.net/fig/1103797</uri></graphic></fig><fig id="F5" position="float" orientation="portrait"><object-id xmlns:xlink="http://www.w3.org/1999/xlink" content-type="doi" xlink:type="simple">10.3897/phytokeys.245.121988.figure5</object-id><object-id xmlns:xlink="http://www.w3.org/1999/xlink" content-type="arpha" xlink:type="simple">49463B45-B91C-5848-AD5F-4B7BECCC61E2</object-id><label>Figure 5.</label><caption><p>Fruits of <italic><tp:taxon-name><tp:taxon-name-part taxon-name-part-type="genus" reg="Lycianthes">Lycianthes</tp:taxon-name-part></tp:taxon-name></italic> in Asia <bold>A</bold><italic><tp:taxon-name><tp:taxon-name-part taxon-name-part-type="genus" reg="Lycianthes">L.</tp:taxon-name-part><tp:taxon-name-part taxon-name-part-type="species" reg="banahaensis">banahaensis</tp:taxon-name-part></tp:taxon-name></italic> showing the opaque pericarp, lenticellate pedicel and small nub-like calyx appendages (<italic>Rule s.n.</italic>, Philippines; DOL134667) <bold>B</bold><italic><tp:taxon-name><tp:taxon-name-part taxon-name-part-type="genus" reg="Lycianthes">L.</tp:taxon-name-part><tp:taxon-name-part taxon-name-part-type="species" reg="biflora">biflora</tp:taxon-name-part></tp:taxon-name></italic> showing sequence of fruiting ripening and elongate calyx appendages (<italic>Nuraliev 182a</italic>, Vietnam) <bold>C</bold><italic><tp:taxon-name><tp:taxon-name-part taxon-name-part-type="genus" reg="Lycianthes">L.</tp:taxon-name-part><tp:taxon-name-part taxon-name-part-type="species" reg="biflora">biflora</tp:taxon-name-part></tp:taxon-name></italic> plant with short calyx appendages and little pubescence (<italic>Pelser &amp; Barcelona s.n</italic>., Philippines; DOL44710) <bold>D</bold><italic><tp:taxon-name><tp:taxon-name-part taxon-name-part-type="genus" reg="Lycianthes">L.</tp:taxon-name-part><tp:taxon-name-part taxon-name-part-type="species" reg="parasitica">parasitica</tp:taxon-name-part></tp:taxon-name></italic> showing the small inflorescence axes and berries changing from white to orange with ripening (<italic>Tandang s.n.</italic>, Philippines; DOL76584) <bold>E</bold><italic><tp:taxon-name><tp:taxon-name-part taxon-name-part-type="genus" reg="Lycianthes">L.</tp:taxon-name-part><tp:taxon-name-part taxon-name-part-type="species" reg="parasitica">parasitica</tp:taxon-name-part></tp:taxon-name></italic> cross-section of berry showing the two seeds (<italic>Pelser &amp; Barcelona s.n.</italic>, Philippines; DOL84746) <bold>F</bold><italic><tp:taxon-name><tp:taxon-name-part taxon-name-part-type="genus" reg="Lycianthes">L.</tp:taxon-name-part><tp:taxon-name-part taxon-name-part-type="species" reg="shunningensis">shunningensis</tp:taxon-name-part></tp:taxon-name></italic> showing unripe berry and strongly reflexed calyx appendages (<italic>Averyanov et al. 887</italic>, Laos). Photograph credits: <bold>A</bold> Greg Rule <bold>B</bold> Maxim Nuraliev <bold>C, E</bold> Pieter B. Pelser &amp; Julie F. Barcelona <bold>D</bold> Danilo Tandang <bold>F</bold> Leonid Averyanov. DOL numbers are identifiers from PhytoImages (<ext-link xmlns:xlink="http://www.w3.org/1999/xlink" xlink:href="https://phytoimages.siu.edu" ext-link-type="uri" xlink:type="simple">https://phytoimages.siu.edu</ext-link>). Details of collecting localities can be found in Suppl. material <xref ref-type="supplementary-material" rid="S2">2</xref>.</p></caption><graphic xmlns:xlink="http://www.w3.org/1999/xlink" xlink:href="phytokeys-245-001_article-121988__-g005.jpg" position="float" orientation="portrait" xlink:type="simple" id="oo_1103798.jpg"><uri content-type="original_file" xlink:type="simple">https://binary.pensoft.net/fig/1103798</uri></graphic></fig></tp:treatment-sec><ref-list><ref id="B15"><mixed-citation xmlns:xlink="http://www.w3.org/1999/xlink" xlink:type="simple"><person-group><name name-style="western"><surname>Blume</surname><given-names>CL</given-names></name></person-group> (<year>1826</year>) Bijdragen tot de flora van Nederlandsch Indië, Ter Lands Drukkererij, Jakarta [Batavia]. <ext-link xlink:href="10.5962/bhl.title.115427" ext-link-type="doi" xlink:type="simple">https://doi.org/10.5962/bhl.title.115427</ext-link></mixed-citation></ref><ref id="B14"><mixed-citation xmlns:xlink="http://www.w3.org/1999/xlink" xlink:type="simple"><person-group><name name-style="western"><surname>Blume</surname><given-names>CL</given-names></name></person-group> (<year>1823</year>) Catalogus van eenige der Merkwaardigste Zoo in- als Uitheemse Gewassen te Vinden in ‘s Lands Plantentuin te Buitenzorg. Jakarta.</mixed-citation></ref><ref id="B47"><mixed-citation xmlns:xlink="http://www.w3.org/1999/xlink" xlink:type="simple"><person-group><name name-style="western"><surname>Elmer</surname><given-names>ADE</given-names></name></person-group> (<year>1910</year>) <article-title>The genus <italic><tp:taxon-name><tp:taxon-name-part taxon-name-part-type="genus">Solanum</tp:taxon-name-part></tp:taxon-name></italic> from Mount Apo.</article-title><source>Leaflets of Philippine Botany</source><volume>2</volume>: <fpage>729</fpage>–<lpage>734</lpage>.</mixed-citation></ref><ref id="B64"><mixed-citation xmlns:xlink="http://www.w3.org/1999/xlink" xlink:type="simple">IUCN (<year>2020</year>) Guidelines for Using the IUCN Red List Categories and Criteria. Version 13. Prepared by the Standards and Petitions Subcommittee of the IUCN Species Survival Commission. <ext-link xlink:href="http://www.iucnredlist.org/documents/RedListGuidelines.pdf" ext-link-type="uri" xlink:type="simple">http://www.iucnredlist.org/documents/RedListGuidelines.pdf</ext-link></mixed-citation></ref><ref id="B100"><mixed-citation xmlns:xlink="http://www.w3.org/1999/xlink" xlink:type="simple"><person-group><name name-style="western"><surname>Orejuela</surname><given-names>A</given-names></name></person-group> (<year>2021</year>) Evolution of epiphytism in <tp:taxon-name><tp:taxon-name-part taxon-name-part-type="family">Solanaceae</tp:taxon-name-part></tp:taxon-name>. PhD thesis, University of Edinburgh/Royal Botanic Garden Edinburgh, Edinburgh, United Kingdom.</mixed-citation></ref><ref id="B88"><mixed-citation xmlns:xlink="http://www.w3.org/1999/xlink" xlink:type="simple"><person-group><name name-style="western"><surname>Merrill</surname><given-names>ED</given-names></name></person-group> (<year>1912</year>) New or noteworthy Philippine plants, IX. Philippine Journal of Science 7(C, Botany): 259–357.</mixed-citation></ref><ref id="B127"><mixed-citation xmlns:xlink="http://www.w3.org/1999/xlink" xlink:type="simple"><person-group><name name-style="western"><surname>van Steenis</surname><given-names>CCGJ</given-names></name></person-group> (<year>1989</year>) <article-title>Dedication [to Carl Ludwig von Blume].</article-title> In: <person-group><name name-style="western"><surname>van Steenis</surname><given-names>CCGJ</given-names></name><name name-style="western"><surname>de Wilde</surname><given-names>WJJO</given-names></name></person-group> (<role>Eds</role>) <issue-title>Flora Malesiana.</issue-title><source>Volume 10, part 4. Kluwer Academic Publishers, Dordrecht, Boston, London</source>, <fpage>7</fpage>–<lpage>41</lpage>. <ext-link xlink:href="https://repository.naturalis.nl/pub/532577/FM1S1984010001001.pdf" ext-link-type="uri" xlink:type="simple">https://repository.naturalis.nl/pub/532577/FM1S1984010001001.pdf</ext-link></mixed-citation></ref><ref id="B12"><mixed-citation xmlns:xlink="http://www.w3.org/1999/xlink" xlink:type="simple"><person-group><name name-style="western"><surname>Bitter</surname><given-names>G</given-names></name></person-group> (<year>1919</year>) <article-title>Die Gattung <italic><tp:taxon-name><tp:taxon-name-part taxon-name-part-type="genus">Lycianthes</tp:taxon-name-part></tp:taxon-name></italic>.</article-title><source>Abhandlungen Herausgegeben vom Naturwissenschaftlichen Vereins zu Bremen [preprint]</source><volume>24</volume>: <fpage>292</fpage>–<lpage>520</lpage>.</mixed-citation></ref><ref id="B128"><mixed-citation xmlns:xlink="http://www.w3.org/1999/xlink" xlink:type="simple"><person-group><name name-style="western"><surname>van Steenis-Kruseman</surname><given-names>MJ</given-names></name></person-group> (<year>1985</year>) Malaysian plant collectors and collections, being a cyclopedia of botanical exploration in Malaysia. [originally published 1950 in Djakarta]. Martinius Nijhoff (Kluwer Academic Publishers), Boston, Dordrecht, Lancaster.</mixed-citation></ref><ref id="B13"><mixed-citation xmlns:xlink="http://www.w3.org/1999/xlink" xlink:type="simple"><person-group><name name-style="western"><surname>Bitter</surname><given-names>G</given-names></name></person-group> (<year>1922</year>) <article-title>Ergänzungen zu <italic><tp:taxon-name><tp:taxon-name-part taxon-name-part-type="genus">Lycianthes</tp:taxon-name-part></tp:taxon-name></italic>. I.</article-title><source>Feddes Repertorium Specierum Novarum Regni Vegetabilis</source><volume>18</volume>(<issue>19–30</issue>): <fpage>314</fpage>–<lpage>321</lpage>. <ext-link xlink:href="10.1002/fedr.19220181908" ext-link-type="doi" xlink:type="simple">https://doi.org/10.1002/fedr.19220181908</ext-link></mixed-citation></ref></ref-list></tp:taxon-treatment>
