# Supplementary material for: ﻿A revision of Lycianthes (Solanaceae) in tropical Asia
Source: PhytoKeys. 2024 Jul 29;245:1–106. doi: 10.3897/phytokeys.245.121988 (PMC11301032; doi:10.3897/phytokeys.245.121988)
Supplement: ﻿Supplementary material 1 — Searchable csv file of all collection events (observations and specimens) for Lycianthes outside of the Americas. [file phytokeys-245-001_article-121988__-s001.csv]

Category	Collector	AdditionalCollectors	Prefix	Collection Number	Suffix	CollectionDay	CollectionMonth	CollectionYear	FamilyName	GenusName	SpeciesName	SpeciesAuthorName	CountryName	MajorAdminName	MinorAdminName	LocalityName	LocalityNotes	Latitude	Longitude	LLResolution	LLOrigin	Elevation	Cultivated	HabitatText	DescriptionText
Herbarium specimens	Conn, BJ	Kairo, A		142		24	4	1977	Solanaceae	Lycianthes	bambusarum	(Bitter) Bitter	Papua New Guinea	Morobe			near Blue Point, Mt. Kaindi, Wau	-7.17	146.67	2-5km	SPEC	800	False	Nothofagus, Podocarpus, Elaeocarpus forest	climbing shrub 1 m; leaves light green; flowers calyx purple, corolla purple, anthers yellow, style white-purple; fruit not seen
Herbarium specimens	Craven, LA	Schodde, R		1258		11	4	1966	Solanaceae	Lycianthes	bambusarum	(Bitter) Bitter	Papua New Guinea	Morobe			near Wengomanga, via Oiwa, Aseki Patrol Area	-7.36	146.21	5-20k	GAZ	1951	False	lower montane forest	scrambler; leaves dull dark green above, paler below; flowers mauve blue with yellow stamens
Herbarium specimens	Fallen, M			374		10	7	1977	Solanaceae	Lycianthes	bambusarum	(Bitter) Bitter	Papua New Guinea	Morobe	Wau	Mount Kaindi	contour trail in forest	-7.00	146.00	5-20k	SPEC	2390	False	Nothofagus forest; primary vegetation	shrub 3.5 m; flowers purple
Herbarium specimens	Hartley, TG			11434		18	3	1963	Solanaceae	Lycianthes	bambusarum	(Bitter) Bitter	Papua New Guinea	Morobe			Tymne-Wago track	-6.83	146.70	2-5km	SPEC	457	False	rain forest near stream	liana, climbing in trees; calyx dark purple; corolla light blue; anthers yellow
Herbarium specimens	Hartley, TG			11756		26	4	1963	Solanaceae	Lycianthes	bambusarum	(Bitter) Bitter	Papua New Guinea	Morobe			Edie Creek, about 4 miles SW of Wau	-7.36	146.67	2-5km	GAZ	1829	False	oak forest on slope	liana; flowers purple; leaves dark green above, pale below
Herbarium specimens	Stevens, PF		LAE-	54766		8	1	1972	Solanaceae	Lycianthes	bambusarum	(Bitter) Bitter	Papua New Guinea	Morobe			Aseki-Spreader Div., Menyamya subdistrict	-7.33	146.17	2-5km	SPEC	1800	False		much branched shrub, 50 cm (epiphyte low down on Pandanus); leaves shining mid-green above, paler below; flowers pedicels, calys and corolla purple; anthers yellow; style pale purple
Herbarium specimens	Streimann, H	Stevens, PF	LAE-	53892		7	1	1972	Solanaceae	Lycianthes	bambusarum	(Bitter) Bitter	Papua New Guinea	Morobe			Angabena Ridge, ca. 3 km from Aseki-Menyamya Rd., Menyamya subdistrict.	-7.33	146.17	2-5km	SPEC	1675	False	montane forest	small shrub 50 cm; leaves shining mid-green above, pale green below; flower buds dull purple
Herbarium specimens	Streimann, H			9635		17	10	1982	Solanaceae	Lycianthes	bambusarum	(Bitter) Bitter	Papua New Guinea	Morobe			Ekuti Divide, Bulolo-Aseki road, 33 km WSW of Bulolo	-7.32	146.38	2-5km	SPEC	2250	False	montane forest on side of ridge	epiphyte on medium sized tree; with long slender, trailing branches; leaves dull dark green above, dull green below; fruit green
Herbarium specimens	Symon, DE			10632		29	7	1977	Solanaceae	Lycianthes	bambusarum	(Bitter) Bitter	Papua New Guinea	Morobe			Aseki road from Bulolo, subdistrict Wau	-7.31	146.37	5-20k	GAZ	2300	False	submontane Lithocarpus forest	sprwling climber stems to 2 cm diam; leaves shiny green, young tips flushed purple; petiole, pedicel, calyx corolla all purple; anthers waxy yellow; flowers inconspicuous and held below the leaves; not abundant
Herbarium specimens	Symon, DE	Katik, P		13822		30	5	1984	Solanaceae	Lycianthes	bambusarum	(Bitter) Bitter	Papua New Guinea	Morobe		Mount Kaindi	upper slopes of Mt. Kaindi	-7.33	146.68		GAZ	2000	False	seocndary forest of Castanopsis, Macaranga, Eleocarpus	epiphyte up to 4 m; no fruits, also on ground
Herbarium specimens	Symon, DE	Katik, P		13829		31	5	1984	Solanaceae	Lycianthes	bambusarum	(Bitter) Bitter	Papua New Guinea	Morobe			Aseki road below the crest	-7.28	146.39	2-5km	GAZ		False	in giant upland Pandanus, sprawling mounds associated with Pandanus roots	one plant seems all male, the second hermaphrodite with paler flowers; no fruits; flowers never showy (see also 13827)
Herbarium specimens	Takeuchi, WN			11704		6	3	1997	Solanaceae	Lycianthes	bambusarum	(Bitter) Bitter	Papua New Guinea	Chimbu		Crater Mountain Wildlife Management Area	vicinity of Haia, along the Wara oo streamcourse (first river E of Mt. Widau)	-6.72	145.00	2-5km	SPEC	640	False	riverine forest	understory vine near streambed; twigs pale brown; leaves distichous, herbaceous or subfleshy, no reduced member; adaxial surface dark dull green, abaxially yellow-green; pedicels and calyx purple; developing fruits smooth, epicarp white or pale green
Herbarium specimens	Adduru, M			109		5	6	1917	Solanaceae	Lycianthes	banahaensis	(Elmer) Bitter	Philippines	Luzon	Cagayan Valley		vicinity of Pe�ablanca, Liltoc	17.66	121.95		GAZ		False	mountainside	tree 7 m, 8 cm diam; flower peculiar smell; wood soft
Herbarium specimens	A�onuevo, P			13639		6	9	1950	Solanaceae	Lycianthes	banahaensis	(Elmer) Bitter	Philippines	Mindanao	SOCCSKSARGEN		prov. Cotobato [South Cotabato], Alah Valley, Banga	6.30	124.78	2-5km	GAZ		False	virgin forest ner open field	tree 8 m; 9 cm dbh; flower white
Herbarium specimens	A�onuevo, P			270		6	9	1950	Solanaceae	Lycianthes	banahaensis	(Elmer) Bitter	Philippines	Mindanao	SOCCSKSARGEN	Allah Valley	Banga, Cotabato Prov.	6.38	124.80		GAZ		False	virgin forest near open field	tree 8 m; 9 cm diam.; flower white
Herbarium specimens	Balgooy, MMJ van			4935		26	11	1984	Solanaceae	Lycianthes	banahaensis	(Elmer) Bitter	Indonesia	Maluku	Buru		NW Buru [Island] ca. 10 km S of Bara	-3.23	126.26	>20km	GAZ	650	False	mixed forest on steep limestone slope	treelet 6 m; male fl pendent, 4-merous; anthers yellow, sessile; petals pale green; fls in FAA, wood sample
Herbarium specimens	Balgooy, MMJ van			5015		2	12	1984	Solanaceae	Lycianthes	banahaensis	(Elmer) Bitter	Indonesia	Maluku	Buru		NW Buru [Island] ca. 10 km S of Bara	-3.23	126.26	>20km	GAZ	650	False	mixed forest on steep limestone slope	treelet 4 m; fl. yellow; fr bright red, eaten by birds
Herbarium specimens	Barbon, EB	Garcia, ?; Sagcal, ?	PPI-	5786		31	1	1992	Solanaceae	Lycianthes	banahaensis	(Elmer) Bitter	Philippines	Visayas			Ils. Samar, prov. Samar, Mount Sohoton Natural Bridge National Park, Basey						False	limestone secondary forest	tree 7 m x 15 cm; leaves decussate, bse rounded; flowers white, axillary
Herbarium specimens	Britton, BB			198		22	4	1953	Solanaceae	Lycianthes	banahaensis	(Elmer) Bitter	Philippines	Mindoro			15 mi S of Calapan	13.15	121.17	2-5km	GAZ	100	False		shrub 2 m; fruit green globose, drupaceous
Herbarium specimens	Burley, JS	Tukirin; et al.		3531		26	2	1990	Solanaceae	Lycianthes	banahaensis	(Elmer) Bitter	Indonesia	Sulawesi			North Sulawesi, 220 km W of Manado, km 50 inland from Pangi on Sungai Ilanga	0.68	123.67	2-5km	SPEC	400	False	lowland primary rainforest	treelet 5 m, 7 cm diameter; bark brown, rugose, inner bark whitish; flower yellow green
Herbarium specimens	Cenabre, A	et al.		28511			6	1921	Solanaceae	Lycianthes	banahaensis	(Elmer) Bitter	Philippines	Luzon	Cagayan Valley		Nueva Vizcaya Province						False
Herbarium specimens	Clemens, MS			15792			5	1925	Solanaceae	Lycianthes	banahaensis	(Elmer) Bitter	Philippines	Luzon	Ilocos		Ilocos Sur Prov.						False
Herbarium specimens	Clemens, MS			939			2	1907	Solanaceae	Lycianthes	banahaensis	(Elmer) Bitter	Philippines	Mindanao	ARMM (Muslim Mindanao)		Camp Keithley, Lake Lanao, prov. Lanao del Sur	7.89	124.25	2-5km	GAZ		False
Herbarium specimens	Coode, MJE	Fernando, ES		5277		10	4	1986	Solanaceae	Lycianthes	banahaensis	(Elmer) Bitter	Philippines	Luzon	Calabarzon	Mount Makiling	above Los Ba�os, Laguna Prov.	14.13	121.21	2-5km	GAZ		False	forest on slopes	slender treelet 5 m x 8 cm; bark soft-corky, finely vertically fissured, grey; outer bark c. 1 mm thick; under straw, paler undercracks; inner almost white, darkening on exposure; wood white, +/- hard
Herbarium specimens	Coode, MJE	Ridsdale, CE; Reynoso, E		5372		17	4	1986	Solanaceae	Lycianthes	banahaensis	(Elmer) Bitter	Philippines	Mindoro	Mimaropa		Subaan River inland from San Teodoro	13.36	120.96		GAZ	200	False	steep forested valley	slender tree 8 m x 15 cm with branches spreading or angled upwards; bark grey-green, rough with vertical raised lines and lenticels; outer bark think, corky, detaching, fawn on the back; under pale straw to whitish, soft; wood straw; calyx green, petals yellowish
Herbarium specimens	Darling, FW			14864			5	1909	Solanaceae	Lycianthes	banahaensis	(Elmer) Bitter	Philippines	Luzon			"province of Nueva Vizcaya"						False
Herbarium specimens	Denaga, M			29864			4	1925	Solanaceae	Lycianthes	banahaensis	(Elmer) Bitter	Philippines	Luzon	Bicol		"Albay Province"						False
Herbarium specimens	Duyag, A			76679		27	5	1929	Solanaceae	Lycianthes	banahaensis	(Elmer) Bitter	Philippines	Luzon	Calabarzon	Mount Banahao		14.07	121.49		GAZ		False	on last caingui	3 m, 4 cm diam.; flower yellow
Herbarium specimens	Eda�o, GE			3322			1	1943	Solanaceae	Lycianthes	banahaensis	(Elmer) Bitter	Philippines	Luzon	Mimaropa	Mount Halcon	Mindoro						False
Herbarium specimens	Elbert, J			4261		3	2	1910	Solanaceae	Lycianthes	banahaensis	(Elmer) Bitter	Indonesia	East Nusa Tenggara		Flores Island	'Flores, Mboa Rado, S Abhang des Gronz Gebirgs'	-8.75	121.79		GAZ	300	False	monsunwald; feucht, Quellenreich; kalkinergel
Herbarium specimens	Elmer, ADE			10489			5	1909	Solanaceae	Lycianthes	banahaensis	(Elmer) Bitter	Philippines	Mindanao	Davao		Todaya (Mount Apo), Davao del Sur	6.97	125.35		ARC		False
Herbarium specimens	Elmer, ADE			11693			9	1909	Solanaceae	Lycianthes	banahaensis	(Elmer) Bitter	Philippines	Mindanao	Davao	Mount. Apo	Todaya,Davao del Sur	7.62	125.60		SPEC		False
Herbarium specimens	Elmer, ADE			13782			9	1912	Solanaceae	Lycianthes	banahaensis	(Elmer) Bitter	Philippines	Mindanao	Caraga		Cabadbaran (Mt. Urdaneta) [=Mount Hilong-Hilong], Agusan province	9.17	125.63		ARC		False		[from original Elmer label on NY sheet] - small suberect tree in moist deeply humus covered earth among boulders along the Dalahion River at 3000 ft or above its falls; stem 6 inches thick, irregularly round, crooked, 20 ft high mostly branchd at top; wood soft, light, odorless and tasteless, white throughout; bark rather thick, smooth and yellowish gray on the surface, otherwise castaneus; main …
Herbarium specimens	Elmer, ADE			13887			9	1912	Solanaceae	Lycianthes	banahaensis	(Elmer) Bitter	Philippines	Mindanao			Cabadbaran (Mount Urdaneta [=Mount Hilong-Hilong or Masay]), Agusan del Norte	9.17	125.63		ARC		False
Herbarium specimens	Elmer, ADE			7492			5	1906	Solanaceae	Lycianthes	banahaensis	(Elmer) Bitter	Philippines	Luzon	Calabarzon		Tayabas, Lucban	16.90	121.34		ARC		False
Herbarium specimens	Elmer, ADE			9208			5	1907	Solanaceae	Lycianthes	banahaensis	(Elmer) Bitter	Philippines	Luzon		Quezon	Lucban	14.15	121.57		ARC		False
Herbarium specimens	Elmer, ADE			9425			4	1906	Solanaceae	Lycianthes	banahaensis	(Elmer) Bitter	Philippines	Luzon	Calabarzon	Los Ba�os	Los Ba�os, Province of Laguna	14.17	121.22		GAZ		False
Herbarium specimens	Escritor, L			21306			7	1913	Solanaceae	Lycianthes	banahaensis	(Elmer) Bitter	Philippines	Mindoro			"Mindoro"						False
Herbarium specimens	Escritor, L			21445			7	1913	Solanaceae	Lycianthes	banahaensis	(Elmer) Bitter	Philippines	Mindanao	Northern Mindanao		Bukidnon subprovince						False
Herbarium specimens	Gaerlan, FJ	et al.	PPI-	10428			11	1992	Solanaceae	Lycianthes	banahaensis	(Elmer) Bitter	Philippines	Luzon	Calabarzon	Mount Makiling	UPLB College, prov. Laguna	14.13	121.21	2-5km	GAZ		False	along trail; soil clay pale brown	tree 11 m; leaves dull dark green above, pale below
Herbarium specimens	Gaerlan, FJ	Romero, E	PPI-	23561		20	3	1996	Solanaceae	Lycianthes	banahaensis	(Elmer) Bitter	Philippines	Luzon	Calabarzon		Alabat Island, Quezon province, Brgy. Bacong, Alabat (Mt. Camagon), SW slope of Camagon range	14.15	122.03	2-5km	SPEC	160	False	evergreen forest; limestone soil	tree 5 m; leaves very dark dull green above, pale beneath; flower white, buds green, anthers dark brown
Herbarium specimens	Gaerlan, FJ	Fuentes, R; Romero, E	PPI-	26273		13	7	1996	Solanaceae	Lycianthes	banahaensis	(Elmer) Bitter	Philippines	Luzon	Calabarzon		prov. Cavite; Mount Palaypalay/Mataas na Gulod National Park, So. Maluayas, Brgy. Sapang, Ternate	14.22	120.48		SPEC	266	False	evergreen secondary forest; soil dark brown clay	tree 7 m; leaves dark dull green above, pale green beneath; fruits green
Herbarium specimens	Gaerlan, FJ	Fuentes, R; Romero, E	PPI-	5238		7	4	1992	Solanaceae	Lycianthes	banahaensis	(Elmer) Bitter	Philippines	Mindanao	ARMM (Muslim Mindanao)		So. Cotobato, Gen. Santos, Purok 6, Kinilis, Polomolok, Mt. Matutum; DOLEPHIL-USAID-DENR Nursery					970	False	mixed disturbed forest; clay soil	tree 20 m x 15 cm; levs glossy green above, dull below, stipule brown; flw white, stamens yellow, pistil green; frt green
Herbarium specimens	Gaerlan, FJ	Fuentes, R; Romero, E	PPI-	5345		12	4	1992	Solanaceae	Lycianthes	banahaensis	(Elmer) Bitter	Philippines	Mindanao	SOCCSKSARGEN	Mount Matutum	prov. So. Cotobato, Koronadakal, Amlok, Miasong, Mount Matutum						False	slightly disturbed forest; clay soil	shrub 3 m; lvs glossy dark green above, green below, stipule brown; corolla white
Herbarium specimens	Gaerlan, FJ		PPI-	9910		25	8	1992	Solanaceae	Lycianthes	banahaensis	(Elmer) Bitter	Philippines	Luzon	Ilocos		Dumalneg, Cabel, Simuba Mtns., Prov. Ilocos Norte	18.48	120.83	>20km	GAZ		False	mixed forest; soil clay	shrub 3 m; leaves very dark green above, gree beneath; stipules brown; fruits dark green, stigma brown; seeds white
Herbarium specimens	Hendrian, R	Newman, M; Scott, S; et al.		810		18	2	2004	Solanaceae	Lycianthes	banahaensis	(Elmer) Bitter	Indonesia	Sulawesi	Sulawesi Tengah	Poso	Mire, Gunung Katopas, Kaki Katopas., Ulubongka Subdistrict,Poso	-1.20	121.44		GAZ		False	Evergreen forest.	Shrub, 4 m. Leaves dark green above, mid green below. Petals violet outside, paler inside. Anthers yellow.
Herbarium specimens	Hendrian, R	Newman, M; Scott, S; et al.		927		26	2	2004	Solanaceae	Lycianthes	banahaensis	(Elmer) Bitter	Indonesia	Sulawesi	Sulawesi Tengah	Luwuk	Sumber Agung, Gunung Hek, Sungai Hek, path from camp 1 to camp 2., Bunta Subdistrict, Luwuk	-1.02	122.18		GAZ		False	Evergreen forest.	Treelet, 3 m. Leaves dark green above, mid green below. Fruit dark green.
Herbarium specimens	Hicks, D	Bu Anius		148		23	11	1998	Solanaceae	Lycianthes	banahaensis	(Elmer) Bitter	Indonesia	Sulawesi	Sulawesi Utara		site 14, riverine kebun path climbing up S-facing valley, Kentuhang, Tamako	3.52	125.52	2-5km	SPEC	400	False	transition of extensive kebun and hill rainforest with palms; gradient 20 degrees approx.	small tree 3.5 m; fl buds on green pedicels arising from axis and internodes, 4 white petals, 4 anthers in cup-shaped receptacle; bark pale brown with prominent lenticels; architecture near plagiotropic
Herbarium specimens	Hicks, D	Bu Anius		150		23	11	1998	Solanaceae	Lycianthes	banahaensis	(Elmer) Bitter	Indonesia	Sulawesi	Sulawesi Utara		site 14, riverine kebun path climbing up S-facing valley, Kentuhang, Tamako	3.52	125.52	2-5km	SPEC	400	False	transition of extensive kebun and hill rainforest with palms; gradient 20 degrees approx.	small tree 4 m; fruit green to pink-red, spherical berry on things pedicel; seeds brown, flat, numerous, in juicy berry; lvs anisophyllous; bark pale brown
Herbarium specimens	Kessler, PJA	et al.		3143		3	10	2001	Solanaceae	Lycianthes	banahaensis	(Elmer) Bitter	Indonesia	Sulawesi	Sulawesi Tengah	Lore Lindu National Park	Wuasa, behind Pasar Wuasa	-1.41	120.30		SPEC	1060	False	disturbed forest	treelet ca. 4 m. ca. 8 cm diam.; young branches with many cork cells; flowers young green
Herbarium specimens	Koorders, SH			18049	B	28	2	1895	Solanaceae	Lycianthes	banahaensis	(Elmer) Bitter	Indonesia	Sulawesi	Sulawesi Utara		Pinamorongan "oerwand bij bivak Pinamorongan naby Kajoewatoe, Minahassa" "	1.24	124.67	2-5km	GAZ	600	False	nogal vruchts terf	heester 2 m; bloem geel
Herbarium specimens	Koorders, SH			18050	B	14	2	1895	Solanaceae	Lycianthes	banahaensis	(Elmer) Bitter	Indonesia	Sulawesi	Sulawesi Utara		Pinamorongan "oerwand bij bivak Pinamorongan naby Kajoewatoe, Minahassa" "	1.24	124.67	2-5km	GAZ	500	False		heester 5 m; diam. 10 cm; bacca groen (gebruik geen)
Herbarium specimens	Koorders, SH			18512	B	22	2	1895	Solanaceae	Lycianthes	banahaensis	(Elmer) Bitter	Indonesia	Sulawesi	Sulawesi Utara		Pinamorongan "oerwand bij bivak Pinamorongan naby Kajoewatoe, Minahassa" "	1.24	124.67	2-5km	GAZ	600	False	nogal vuchttb. terf [?]	heester 6 m, diam. 5 cm; bloem licht groen - anillaris; gebruik groen
Herbarium specimens	Kostermans, AJGH	Wirawan, ?		649		26	4	1965	Solanaceae	Lycianthes	banahaensis	(Elmer) Bitter	Indonesia	East Nusa Tenggara		Flores Island	near Ruteng	-8.64	120.46	>20km	GAZ	1500	False		tree 8 m, diam. 10 cm; bark smooth; fls white; anthers yellow
Herbarium specimens	Kostermans, AJGH	Wirawan		671		26	4	1965	Solanaceae	Lycianthes	banahaensis	(Elmer) Bitter	Indonesia	East Nusa Tenggara		Flores Island	W. Flores near Ruteng	-8.63	120.48		GAZ		False		tree 2 m; fr green
Herbarium specimens	Mabesa, C			23812			3	1916	Solanaceae	Lycianthes	banahaensis	(Elmer) Bitter	Philippines	Luzon	Calabarzon	Mount Makiling	"Mt. Maquiling, prov. of Laguna"						False
Herbarium specimens	Mabesa, C			25381			3	1916	Solanaceae	Lycianthes	banahaensis	(Elmer) Bitter	Philippines	Luzon	Calabarzon		"province of Laguna"						False
Herbarium specimens	Madulid, DA	Reynoso; et al.	PPI-	7756		24	3	1993	Solanaceae	Lycianthes	banahaensis	(Elmer) Bitter	Philippines	Visayas		Bohol Island	Bohol Island, Bohol prov., Logarita, Bihar	9.71	124.11		SPEC		False	secondary forest	treelet 5 m x 4 cm; lvs shiny gr above, pale gr below; fr gr when young, stalk long, red when mature, seeds many
Herbarium specimens	Mendoza, D	Convocar, P		329		21	3	1949	Solanaceae	Lycianthes	banahaensis	(Elmer) Bitter	Philippines	Mindanao	Caraga	Surigao	Mt. Kabatuan, near Lumundo Creek	9.47	125.62	2-5km	GAZ	460	False	forest	tree 3 m, 10 cm dbh; flower white [herbarium number 10482]
Herbarium specimens	Merrill, ED			3046			8	1903	Solanaceae	Lycianthes	banahaensis	(Elmer) Bitter	Philippines	Luzon	Bicol		Island of Masbate	12.20	123.64	<2km	GAZ		False
Herbarium specimens	Neth Ind Forest Service		Cel./v	300		21	11	1933	Solanaceae	Lycianthes	banahaensis	(Elmer) Bitter	Indonesia	Sulawesi	Sulawesi Selatan	Malili	'Celebes en Ond. Malili'	-2.71	121.16		GAZ		False
Herbarium specimens	Ramos, M			1646			4	1914	Solanaceae	Lycianthes	banahaensis	(Elmer) Bitter	Philippines	Visayas	Eastern Visayas	Samar Island	Samar Island	11.61	125.23	<2km	GAZ		False
Herbarium specimens	Ramos, M			23536			7	1915	Solanaceae	Lycianthes	banahaensis	(Elmer) Bitter	Philippines	Luzon	Bicol		Sorsogon subprovince						False
Herbarium specimens	Ramos, M			27368			2	1917	Solanaceae	Lycianthes	banahaensis	(Elmer) Bitter	Philippines	Luzon	Ilocos		Bangui, prov of Ilocos Norte,						False
Herbarium specimens	Ramos, M			27477			2	1917	Solanaceae	Lycianthes	banahaensis	(Elmer) Bitter	Philippines	Luzon	Ilocos		Bangui. Prov. of Ilocos Norte	18.50	120.74		GAZ		False
Herbarium specimens	Ramos, M			32716			7	1918	Solanaceae	Lycianthes	banahaensis	(Elmer) Bitter	Philippines	Luzon	Ilocos		Burgos. Ilocos Norte Province. Luzon.	18.47	120.64		GAZ		False
Herbarium specimens	Ramos, M			33099			8	1910	Solanaceae	Lycianthes	banahaensis	(Elmer) Bitter	Philippines	Luzon	Ilocos		Bangui to Claveria, Ilocos Norte Prov.	18.55	120.90	>20km	GAZ		False
Herbarium specimens	Ramos, M	Pascasio, J		34392			4	1919	Solanaceae	Lycianthes	banahaensis	(Elmer) Bitter	Philippines	Mindanao	Caraga		Surigao Province	9.54	125.61	>20km	GAZ		False
Herbarium specimens	Ramos, M	Pascasio, J		34798			6	1919	Solanaceae	Lycianthes	banahaensis	(Elmer) Bitter	Philippines	Mindanao	Caraga		Surigao Province	9.54	125.61	>20km	GAZ		False
Herbarium specimens	Ramos, M	Pascasio, J		34850			6	1919	Solanaceae	Lycianthes	banahaensis	(Elmer) Bitter	Philippines	Mindanao	Caraga	Siargao Island		9.91	126.67		GAZ		False
Herbarium specimens	Ramos, M	Pascasio, J		34952			6	1919	Solanaceae	Lycianthes	banahaensis	(Elmer) Bitter	Philippines	Mindanao	Caraga		Siargao Island	9.86	126.05	<2km	GAZ		False
Herbarium specimens	Ramos, M	Eda�o, GE		37551			2	1920	Solanaceae	Lycianthes	banahaensis	(Elmer) Bitter	Philippines	Luzon	Cordillera (CAR)		Mount Masingit, Lubuagan, Kalinga subprovince	17.35	121.18	2-5km	GAZ		False
Herbarium specimens	Ramos, M	Eda�o, GE		37851			3	1920	Solanaceae	Lycianthes	banahaensis	(Elmer) Bitter	Philippines	Luzon	Cordillera (CAR)	Mount Masapilid	Bontuc subprovince	17.09	120.97	5-20k	GAZ		False
Herbarium specimens	Ramos, M			46394			11	1925	Solanaceae	Lycianthes	banahaensis	(Elmer) Bitter	Philippines	Mindoro	Mimaropa	Puerto Galera		13.48	120.96		GAZ		False
Herbarium specimens	Ramos, M	Eda�o, GE		48857			6	1927	Solanaceae	Lycianthes	banahaensis	(Elmer) Bitter	Philippines	Mindanao	Davao	Mount Galintan		6.92	126.08		GAZ		False
Herbarium specimens	Ramos, M	Eda�o, GE		48997			3	1927	Solanaceae	Lycianthes	banahaensis	(Elmer) Bitter	Philippines	Mindanao	Davao	Mati		6.95	126.25		GAZ		False
Herbarium specimens	Ramos, M			7252			1		Solanaceae	Lycianthes	banahaensis	(Elmer) Bitter	Philippines	Luzon	Cordillera (CAR)		Province of Abra						False
Herbarium specimens	Ramos, M	Eda�o, GE		75180			7	1928	Solanaceae	Lycianthes	banahaensis	(Elmer) Bitter	Philippines	Luzon	Bicol	Catanduanes Island		13.76	124.25	<2km	GAZ		False
Herbarium specimens	Ramos, M			7637			3	1909	Solanaceae	Lycianthes	banahaensis	(Elmer) Bitter	Philippines	Luzon	Ilocos		"Ilocos Norte Prov."						False
Herbarium specimens	Ramos, M	Eda�o, GE		85249			3	1932	Solanaceae	Lycianthes	banahaensis	(Elmer) Bitter	Philippines	Mindanao	SOCCSKSARGEN	Nutol	Cotabato Prov.	6.19	125.14		GAZ		False
Herbarium specimens	Reynoso, E	Fuentes, R	PPI-	24637		26	8	1996	Solanaceae	Lycianthes	banahaensis	(Elmer) Bitter	Philippines	Mimaropa	Romblon		Tablas Island, Romblon Province, Mt.Pan-ayong, sitio Balkiawang, Brgy. Marigondon Sur, San Andres	12.52	122.14		SPEC	450	False	on slope; disturbed limestone forest; soil loam, brownish	tree 7 m x 15 cm; leaves green above, slightly glossy, light green below; fruit light green
Herbarium specimens	Romero, E	Majaducon, R	PPI-	29539		3	2	1997	Solanaceae	Lycianthes	banahaensis	(Elmer) Bitter	Philippines	Visayas			Prov. Antique, Apalwan, Brgy, Semirara, Caluya	12.35	121.45	2-5km	SPEC	250	False	secodnary vegetation; hillside, mountain slopes; soil limestone	shrub 5 m; leaves dark dull green above, pale green beneath, small; fower milky; petals 4
Herbarium specimens	Rosenbluth, R	Tamesis, F		12675			9	1919	Solanaceae	Lycianthes	banahaensis	(Elmer) Bitter	Philippines	Luzon	Calabarzon	Mount Makiling	"Mt. Maquiling, prov. of Laguna"						False
Observation	Rule, MG			s.n.		27	8	2018	Solanaceae	Lycianthes	banahaensis	(Elmer) Bitter	Philippines	Mindanao	Caraga		Surigao del Norte, Brgy, Motorpool, Munipality of Tubod	9.59	125.58	<2km	SPEC
Herbarium specimens	Salvoza, F			29642			5	1924	Solanaceae	Lycianthes	banahaensis	(Elmer) Bitter	Philippines	Luzon	Calabarzon	Polillo Island		14.84	121.93	>20km	GAZ		False
Herbarium specimens	Sulit, MD			29448			4	1923	Solanaceae	Lycianthes	banahaensis	(Elmer) Bitter	Philippines	Mindanao	SOCCSKSARGEN		Cotabato Province						False
Herbarium specimens	Sulit, MD			8498		17	5	1947	Solanaceae	Lycianthes	banahaensis	(Elmer) Bitter	Philippines	Luzon	Calabarzon	Mount Makiling	Makiling National Park, above Mud Spring, "Laguna Province"	14.13	121.21	2-5km	GAZ		False	forest, along road	small tree 4-5 m, 10 cm diam.; flower small, whitish; fruit round greenish
Herbarium specimens	Talangamin, F	Anius, B		51		30	4	1999	Solanaceae	Lycianthes	banahaensis	(Elmer) Bitter	Indonesia	Sulawesi	Sulawesi Utara		Sangihe and talaud, Site 2, above camp 1 (Kalumelahana) on spur leading up to caldera	3.50	125.53	2-5km	SPEC	730	False	hill rainforest with palms; Kuchlers Code S7r Cp S6i T14p; steep slopes and with some forest trails ascending to the ridge and edges threatend by agricultural conversion	tree 12 m; fr green, off-spherical; OB l. brown, thick; wood red-brown
Herbarium specimens	Teijsmann, JE			8918					Solanaceae	Lycianthes	banahaensis	(Elmer) Bitter	Indonesia	East Nusa Tenggara			Sumba [Island], Parimbang [Lesser Sunda Islands] [Timor also printed on label, but probably refers to where Teijsmann	-9.76	120.02	>20km	GAZ		False
Herbarium specimens	University of San Carlos			194		23	5	1961	Solanaceae	Lycianthes	banahaensis	(Elmer) Bitter	Philippines	Visayas	Eastern Visayas	Samar Island	Rawis, Sohoton	11.36	125.16	2-5km	GAZ	50	False
Herbarium specimens	Vidal, S			3367			3	1886	Solanaceae	Lycianthes	banahaensis	(Elmer) Bitter	Philippines	Visayas			Island of Guimaraes, bewteeen Negros and Panay						False
Herbarium specimens	Vogel, EF de			5600		28	5	1979	Solanaceae	Lycianthes	banahaensis	(Elmer) Bitter	Indonesia	Sulawesi	Sulawesi Tengah		Sopu valley ca. 80 km SSE of Palu	-1.27	120.30	2-5km	SPEC	1050	False	rather distrubed primary forest ca. 40 m high on alluvial soil derived from grantie, near streamlet; terrain level	solitary treelet 7 m; fruits not mature green; clear bole 4 m, 12 cm dbh, very straight without buttresses; outer bark 0.2-1 mm, greyish ochre; inner bark 3 mm thick, on section out ochre, in whtish, without exudate; sapwood ochre gradually passing into the slightly darker heartwood
Herbarium specimens	Warburg, O			14349				1888	Solanaceae	Lycianthes	banahaensis	(Elmer) Bitter	Philippines	Mindanao	Northern Mindanao		"Mt. Batangan, S.Mindanao"	8.02	124.42	>20km	GAZ		False
Herbarium specimens	Warburg, O			15074	[b]			1888	Solanaceae	Lycianthes	banahaensis	(Elmer) Bitter	Indonesia	Sulawesi	Sulawesi Utara		(Minahassa) Bojong, N. Celebes	1.11	124.42	<2km	GAZ		False
Herbarium specimens	Wenzel, CA			219		4	7	1913	Solanaceae	Lycianthes	banahaensis	(Elmer) Bitter	Philippines	Visayas	Eastern Visayas	Leyte Island		10.81	124.88	>20km	GAZ		False
Herbarium specimens	Williams, RS			2300		23	2	1905	Solanaceae	Lycianthes	banahaensis	(Elmer) Bitter	Philippines	Mindanao	Zamboanga Peninsula		Sax River, Prov. Zamboanga						False		18 ft x 2 in; flowers white
Herbarium specimens	Williams, RS			2334		18	2	1905	Solanaceae	Lycianthes	banahaensis	(Elmer) Bitter	Philippines	Mindanao	Zamboanga Peninsula		Sax River, prov. Zamboanga						False		7 ft x 1 in; flowers white
Herbarium specimens	Williams, RS			2760		5	5	1905	Solanaceae	Lycianthes	banahaensis	(Elmer) Bitter	Philippines	Mindanao	Davao	Santa Cruz		6.88	125.37		GAZ		False		15 ft x 4 in; flowers yellowish green
Herbarium specimens	Zwickey, AL			670		5	11	1938	Solanaceae	Lycianthes	banahaensis	(Elmer) Bitter	Philippines	Mindanao	Northern Mindanao		vicinity of Abaga	7.89	123.92		GAZ	400	False	clearing	small tree, 8 ft., diam. 5 inches; bark creamy crown; frts red, sweet
Herbarium specimens	Brass, LJ			11223			11	1938	Solanaceae	Lycianthes	belensis	(Merr. & L.M.Perry) A.R.Bean	Indonesia	Papua			18 km. NE. of Lake Habbema, Bele River.	-3.88	138.77	2-5km	GAZ	2300	False	Fagaceae forest; common in moist semi-shade	small shrub; pedicel and calyx violet; corolla white
Herbarium specimens	Brass, LJ			32400		3	11	1959	Solanaceae	Lycianthes	belensis	(Merr. & L.M.Perry) A.R.Bean	Papua New Guinea	Eastern Highlands		Kassam	[Kassam Pass]	-6.20	146.04		GAZ	1370	False	beside a trail in Castanopsis-oak forest	shrub ca. 1 m; young leaves bright purple below; flowers purple; fruits unripe
Herbarium specimens	Cruttwell, N			2602		16	3	1984	Solanaceae	Lycianthes	belensis	(Merr. & L.M.Perry) A.R.Bean	Papua New Guinea	Eastern Highlands			Mount Gahavisuka	-5.94	145.38	2-5km	GAZ	2250	False	MMF (Castanopsis) in deep shade and dense vegetation	small shrub 1 m; leaves bright green above purple underneath; flowers deep violet with pale central line, anthers yellow; fruit, calyx near white
Herbarium specimens	Sterly, J		80-	469		31	1	1981	Solanaceae	Lycianthes	belensis	(Merr. & L.M.Perry) A.R.Bean	Papua New Guinea	Chimbu			Chimbu valley, Gembogl, Yei nigl	-6.04	144.97	5-20k	GAZ	2700	False		Bluten blaulich, violett mit weiszen Streifen [herbaceous shrub 1 m, leaves with turpentine-like smell]
Herbarium specimens	Aban Gibot	Kodoh	SAN-	81013		5	12	1974	Solanaceae	Lycianthes	biflora	(Lour.) Bitter	Malaysia	Sabah	Ranau		above Kampung Lawoi, Tampia Telupid, N of mile 125 Telupid-Ranau road	5.88	116.80	5-20k	GAZ		False	primary forest on river bank	herb 3-4 ft; fruits reddish yellow and greenish
Herbarium specimens	Afriastini, JJ			479		26	11	1982	Solanaceae	Lycianthes	biflora	(Lour.) Bitter	Indonesia	Java	Central Java		Blumbang, Mt. Lawu	-7.63	111.16	5-20k	GAZ		False	Fagac[eae] forest; open place; common	herb ca. 75 cm; fl.white; berry red when ripe
Herbarium specimens	Afriastini, JJ			755		10	2	1983	Solanaceae	Lycianthes	biflora	(Lour.) Bitter	Indonesia	Sumatra	South Sumatra		Bukit Palelawan Natural Reserve [South Sumatra on label]					800	False	primary forest; rare	herb ca. 50 cm; berry bright red when ripe
Herbarium specimens	Alston, AHG			12898		4	1	1954	Solanaceae	Lycianthes	biflora	(Lour.) Bitter	Indonesia	Java	West Java		Pasir Telaga Estate, 30 Km. N. of Pelabuanratu.	-6.86	106.75		GAZ		False	Waste ground above tea.	fruits red
Herbarium specimens	Alston, AHG			15692		7	6	1954	Solanaceae	Lycianthes	biflora	(Lour.) Bitter	Indonesia	Sulawesi	Sulawesi Utara		Kelelonde, Soputan Mts.	1.09	124.76	2-5km	GAZ	1200	False		fls white; berries red; shrubby perennial
Herbarium specimens	Alston, AHG			16218		5	7	1954	Solanaceae	Lycianthes	biflora	(Lour.) Bitter	Indonesia	Sulawesi	Sulawesi Utara		Tonsealama	1.31	124.96	2-5km	GAZ		False		fls white
Herbarium specimens	Amano, T			6961		27	1	1952	Solanaceae	Lycianthes	biflora	(Lour.) Bitter	Japan	Ryuku Islands		Okinawa	Genka-yana, Okinawa-shima						False
Herbarium specimens	Amin, G	Alidain	SAN-	93928		18	2	1982	Solanaceae	Lycianthes	biflora	(Lour.) Bitter	Malaysia	Sabah	Ranau		K[ampon]g Biton Ranau	6.13	116.97	>20km	GAZ		False	flat land with sandy soil	tree bole small tree,bark greenish white chocolate, innder bark whitish; flwoers whitish; fruits greenish; edible as vegetation
Herbarium specimens	Ampon	Saikeh	SAN-	71804		4	8	1971	Solanaceae	Lycianthes	biflora	(Lour.) Bitter	Malaysia	Sabah	Ranau		Sosopodon, Forest Reserve	5.99	116.56	2-5km	GAZ		False	insdie plantation area	bole small and stright, height 4 ft, girth 0.5 inch; bark smooth, reddish, spotted and white; inner bark green and thin; sapwood with green mss; flowers white yellow anad smooth; fruits stalk length ca. 0.5 inch, round and small; leaves yellow, green.
Herbarium specimens	Andau, D			1118		8	11	1998	Solanaceae	Lycianthes	biflora	(Lour.) Bitter	Malaysia	Sabah	Ranau	Kampung Nalumad	2 batu dari Kg. Nalumad	6.10	116.75	<2km	GAZ		False	vegetation type: puru	life form: saket
Herbarium specimens	Anderson, DJ			s.n.		28	4	1868	Solanaceae	Lycianthes	biflora	(Lour.) Bitter	China	Yunnan	Yingjiang Xian		Ponashee' [protologue says Upper Burma, label says Yunan Expedition][located in Yunnan on the border with Myanmar, c. 51 km E of Bhamo, in Dehong Dai&Jingpo Autonomous Prefecture, Ying-jiang County]	24.52	98.79	2-5km	GAZ		False
Herbarium specimens	Anderson, T			1019			7	1862	Solanaceae	Lycianthes	biflora	(Lour.) Bitter	Bhutan				"Sinchul, Sikkim" [=Sinchula now in Bhutan]	27.41	89.40	>20km	GAZ	2439	False
Herbarium specimens	Anderson, T			1024		14	6	1862	Solanaceae	Lycianthes	biflora	(Lour.) Bitter	India	West Bengal		Nagri	Nagree' [Nagri tea plantation, near Sikkim border]	26.91	88.21		GAZ	914	False
Herbarium specimens	Anderson, T			1026			8	1862	Solanaceae	Lycianthes	biflora	(Lour.) Bitter	India	West Bengal	Darjeeling	Sinchal							False
Herbarium specimens	Anderson, T			303					Solanaceae	Lycianthes	biflora	(Lour.) Bitter	India	Sikkim			sin. loc. ("Sikkim")						False
Herbarium specimens	Anderson, T			364		19	10	1868	Solanaceae	Lycianthes	biflora	(Lour.) Bitter	Indonesia	Java	West Java	Gunung Malabar	'Mt Malabar'	-7.13	107.64	>20km	GAZ	1219	False
Herbarium specimens	Anderson, T			365		19	10	1868	Solanaceae	Lycianthes	biflora	(Lour.) Bitter	Indonesia	Java	West Java	Gunung Malabar	'Mt Malabar'	-7.13	107.64	>20km	GAZ	1219	False
Herbarium specimens	Andrews, CW			181			8	1908	Solanaceae	Lycianthes	biflora	(Lour.) Bitter	Australia	Christmas Island									False
Herbarium specimens	Andrews, CW			s.n.				1898	Solanaceae	Lycianthes	biflora	(Lour.) Bitter	Australia	Christmas Island			middle of Island, Lombok utan						False
Herbarium specimens	Annandale, N			s.n.		26	4	1916	Solanaceae	Lycianthes	biflora	(Lour.) Bitter	Thailand	South	Yala		base of Bukit Tapang, W. Biserat, Jalor [thought to be Thailand, Wat Khuhapimuk, see https://europeanjournaloftaxonomy.eu/index.php/ejt/article/view/282/545]	6.53	101.23		GAZ		False
Herbarium specimens	Armstrong, K	Little, D; San, MM; Tun, ZN; Aung, PS; Syn, A; Bai, A		1036		26	10	2015	Solanaceae	Lycianthes	biflora	(Lour.) Bitter	Myanmar (Burma)	Kachin	Putao District		Naungmung Township, buffer zone of Hkakaborazi National Park, between Tup Kwan resthouse and Gushin village	27.62	98.18		SPEC	1192	False		treelet 0.25m; fruit red (additional material DNA)
Herbarium specimens	Armstrong, K	Little, D; Nwe, TY; Hnin, PP; Poulsen, AD; Syn, SN; Naing, T; Ram, D		2187		31	10	2016	Solanaceae	Lycianthes	biflora	(Lour.) Bitter	Myanmar (Burma)	Kachin	Putao District		Putao Township, buffer zone of Hponganrazi Wildlife Sanctuary, between Wa Sa Dam village and Upper Shangong village	27.46	97.23		SPEC	1397	False	growing next to trail in disturbed forest	herb, 1 m; flowers white; fruti green, turning yellow, then red at maturity (additional material DNA)
Herbarium specimens	Armstrong, K	Nwe, TY; Thu, MM; Dee, SN; Tun, ZN; Htay, HN; Sar, PRGK		2966		18	6	2017	Solanaceae	Lycianthes	biflora	(Lour.) Bitter	Myanmar (Burma)	Kachin	Putao District		Machanbaw Township, buffer zone of Hkakaborazi National Park, along trail between Maza and Namti	27.47	97.70		SPEC	1576	False	growing in primary forest	herb 1 m; flowers white
Herbarium specimens	Ashton, PS		S.	19162		6	10	1963	Solanaceae	Lycianthes	biflora	(Lour.) Bitter	Malaysia	Sarawak			Bt [Bukit] Mersang [Mersing], Ulu Anap	2.51	113.10	2-5km	GAZ	600	False	steep hillside, on basalt rock, mixed dipterocarp forest	2.5 ft woody plant; bright red fruit
Herbarium specimens	Aung, MM	Shine, L; Aung, LS		92543		16	7	2013	Solanaceae	Lycianthes	biflora	(Lour.) Bitter	Myanmar (Burma)	Chin	Mindat District	Taingsi village	Along the roadside between Taingsi village and Swangan village, Matupi Township	21.77	93.45		SPEC	1530	False	Evergreen forest, roadside	Shrub ca. 60 cm in height. Fruits green
Herbarium specimens	Averyanov, L	et al.	CBL-	547		21	11	1998	Solanaceae	Lycianthes	biflora	(Lour.) Bitter	Vietnam	Cao Bang			Dist. Nguyen Binh, Mun. Ca Thanh, vicinity of Ca Lu village, about 7-8 km to SE from Yen Lac, village, about 38 km to NWW frm Cao Bang town	22.73	105.83	2-5km	SPEC	1350	False	open Cao Bang limestone; open old mixed semideciduous ad coniferous (with Keteleeria fortunei) primary forest along tops of limestone ridge and on steep slopes near ridge tops	shrublet up to 1.5 m
Herbarium specimens	Averyanov, L	Nyugen, KS; Maisak, T; Thieu, TD	VR-	981		18	10	2018	Solanaceae	Lycianthes	biflora	(Lour.) Bitter	Vietnam	H� Giang	Quan Ba		Tung Vai commune, Lung Kho village	23.05	104.93	2-5km	SPEC	900	False	steep rocky slopes near hill top composed with stratified highly eroded limestone	Herb to 1.5 m tall in open place. Flowers white with violet tint. Common.
Herbarium specimens	Backer, CA			3654				1912	Solanaceae	Lycianthes	biflora	(Lour.) Bitter	Indonesia	Java	West Java		Top v/d Widodaren, G. Simaroe[=Mount Ciremai]	-6.90	108.42	5-20k	GAZ		False
Herbarium specimens	Backer, CA			4658			8	1912	Solanaceae	Lycianthes	biflora	(Lour.) Bitter	Indonesia	Java	West Java	Tjibodas	G[unung] Tjibodas, Tjampen	-6.55	106.67	5-20km		200	False	oeburgh
Herbarium specimens	Backer, CA			4845				1912	Solanaceae	Lycianthes	biflora	(Lour.) Bitter	Indonesia	Java	West Java		G. Tjermai [=Tjeremai or Ciremai]	-6.90	108.42	5-20k	GAZ		False
Herbarium specimens	Balansa, B			3755		30	9	1887	Solanaceae	Lycianthes	biflora	(Lour.) Bitter	Vietnam				vallee de Lankok, Mont Bavi						False	dans les cultures	corole rose lilas; fruit charnus, rouges
Herbarium specimens	Balgooy, MMJ van	Mendum, M; Atkins, HJ; Newman, MF; Hendrian; Sofyan, A		215		24	4	2002	Solanaceae	Lycianthes	biflora	(Lour.) Bitter	Indonesia	Sulawesi	Sulawesi Utara	Gunung Boliohutu	Gorontalo	0.88	112.50	2-5km	SPEC	600	False		shrub to ca. 1.5 m; leave dull green above, paler below; fruits bright red
Herbarium specimens	Balgooy, MMJ van			3556		30	5	1979	Solanaceae	Lycianthes	biflora	(Lour.) Bitter	Indonesia	Sulawesi	Sulawesi Tengah		Sopu valley, ca. 80 km SSE of Palu	-1.00	120.00	>20km	SPEC	1000	False	alogn lorry road through forest	herb ca. 80 cm; fl single or tow together; petals white, anthers yellow; stems rather tough; leaves not edible; together with Solanum americanum (B 3555) but not as common
Herbarium specimens	Balgooy, MMJ van			3594		3	6	1979	Solanaceae	Lycianthes	biflora	(Lour.) Bitter	Indonesia	Sulawesi	Sulawesi Tengah		Palu-Oti road, ca. 57 km N of Palu	-0.87	119.87		GAZ	100	False	disturbed lowland forest along dry gully; calcareous soil	herb, branches spreading; ripe fruit bright red
Herbarium specimens	Balgooy, MMJ van			4916		16	11	1984	Solanaceae	Lycianthes	biflora	(Lour.) Bitter	Indonesia	Maluku		Buru	NW Buru, S. of Bara, Waeduna River	-3.20	126.25		GAZ	350	False	along brook; mixed forest on limestone	herb/shrub 1 m; corolla white; anthers yellow; fruit birght red, fleshy
Herbarium specimens	Banks, J	Solander, DC		s.n.		4	1	1771	Solanaceae	Lycianthes	biflora	(Lour.) Bitter	Indonesia	Java			Prince's Island (= Prinsen-eiland) off West Java [=Pulau Paniatnan]	-6.58	105.22	2-5km	SPEC		False
Herbarium specimens	Bartlett, HH			8116	a		5	1927	Solanaceae	Lycianthes	biflora	(Lour.) Bitter	Indonesia	Sumatra	North Sumatra		Silo Maradja, Asahan	3.08	99.72	>20km	GAZ
Herbarium specimens	Bartlett, HH			8215		7	6	1927	Solanaceae	Lycianthes	biflora	(Lour.) Bitter	Indonesia	Sumatra	North Sumatra		Aek ne Gerger, between Djoema Tumbak [Juma Tombak] and Taratak, Tanah Djawa, Simeloengoen	3.36	98.77	2-5km	GAZ		False
Herbarium specimens	Beaman, JH	Beaman, TE		10953		14	8	1990	Solanaceae	Lycianthes	biflora	(Lour.) Bitter	Malaysia	Sabah	Ranau		Poring Hot Springs	6.05	116.70	2-5km	SPEC	550	False	disturbed lowland forest	herb 0.3 m; fruits green
Herbarium specimens	Beaman, JH	Asher, JH; Beaman, RS; Bromley, SC; Decker, P		9202		4	4	1984	Solanaceae	Lycianthes	biflora	(Lour.) Bitter	Malaysia	Sabah	Ranau		Pinosuk Plateau, SE of Mt Kinabalu golf course site	6.00	116.62	2-5km	SPEC	1400	False	secondary vegetation; pinosuk gravels and ultramafic geology	herb; flowers purple
Herbarium specimens	Beccari, O			119			6	1878	Solanaceae	Lycianthes	biflora	(Lour.) Bitter	Indonesia	Sumatra	West Sumatra		Sul Mt. Singalau, Padangshe bovenlanden (alto Padang)	-0.91	100.57	5-20k	GAZ		False
Herbarium specimens	Beechey, FW			s.n.					Solanaceae	Lycianthes	biflora	(Lour.) Bitter	Japan	Okinawa	Okinawa		"Loo Choo" [=Okinawa Island]						False
Herbarium specimens	Beusekom, CF van	Phengklai, C		1360		20	6	1968	Solanaceae	Lycianthes	biflora	(Lour.) Bitter	Thailand	North	Chiang Mai		Doi Chiengao [Doi Chiang Dao], along trail from Ban Tham to summit	19.39	98.88		GAZ	1700	False	moist dense hill evergreen forest	slender shrublet ca. 2 m tall; fls bluish purple growing much paler when older
Herbarium specimens	Beusekom, CF van	Geesink, R; Phengklai, C; Wongwan, B		3773		14	11	1971	Solanaceae	Lycianthes	biflora	(Lour.) Bitter	Thailand	West	Kanchanaburi	Huay Banhan	Prov. SW, Dist. Kanchanaburi, Huay Banhan	14.52	99.08	2-5km	SPEC	750	False	in clearing in mixed deciduous forest, on limestone	shrublet; corolla lilac blue; berries orange
Herbarium specimens	Biswas, K			98					Solanaceae	Lycianthes	biflora	(Lour.) Bitter	Myanmar (Burma)	Tanintharyi			Tena Dist. [Tenasserim District]						False
Herbarium specimens	Blume, CL von			s.n.					Solanaceae	Lycianthes	biflora	(Lour.) Bitter	Indonesia	Java			sin. loc.						False
Herbarium specimens	Blume, CL von			s.n.					Solanaceae	Lycianthes	biflora	(Lour.) Bitter	Indonesia	Java			[3 localities on sheet] 'Gunung Manyara' [Menarang] 'Conperat' 'Gegar Bentin var. alpha'						False		mixed sheet of three stems from three different places
Herbarium specimens	Blume, CL von			s.n.					Solanaceae	Lycianthes	biflora	(Lour.) Bitter	Indonesia	Java			[no locality] but labelled var. [alpha] so duplicate of one of the stems on L0003595 ex protologue "Gunung Menarang"						False
Herbarium specimens	Bodinier, EM			485		14	7		Solanaceae	Lycianthes	biflora	(Lour.) Bitter	China	Yunnan			Uou yun ze' [not very legible]						False	tong humide
Herbarium specimens	Bodinier, EM			799		13	8	1894	Solanaceae	Lycianthes	biflora	(Lour.) Bitter	China	Hong Kong	Hong Kong		Hong Kong, sur le Robinson Road	22.28	114.15	<2km	GAZ		False	talus d'une route	rare; fruits rouges (fls. 19 Nov 1989, meme localit�)
Herbarium specimens	Boehmer, L			112		17	5	1944	Solanaceae	Lycianthes	biflora	(Lour.) Bitter	Japan	Okinawa			Shichina leu Shiri	26.48	127.93	<2km	GAZ		False	Kalkboden, unter Baumen
Herbarium specimens	Bor, NL			4438		18	6	1935	Solanaceae	Lycianthes	biflora	(Lour.) Bitter	India	Nagaland			Thekubama, Naga Hills					2134	False		undershrub; flowers pure white
Herbarium specimens	Bor, NL			6333		25	8	1935	Solanaceae	Lycianthes	biflora	(Lour.) Bitter	India	Nagaland			Pulebudze, Naga Hills					2134	False		gregarious; flowers white
Herbarium specimens	Bourell, M			2317		20	6	1984	Solanaceae	Lycianthes	biflora	(Lour.) Bitter	Philippines	Mimaropa		Palawan Island	along tributary of Langogon River, ca. 1.5 km NW of the mouth, which is 84.5 km N of Puerto Princesa City	10.52	119.30		GAZ		False	steep banks and bottom of [stream] tributary	shrub; fruits red
Herbarium specimens	Boyce, PC			1023		23	9	1994	Solanaceae	Lycianthes	biflora	(Lour.) Bitter	Thailand	Central	Phetchabun	Nam Nao National Park	trail west from Visitor Centre						False	damp lowland forest	shrubby herb to 1 m; leaves deep green, downy; developing fruit mid-green
Herbarium specimens	Brass, LJ			23978		12	8	1953	Solanaceae	Lycianthes	biflora	(Lour.) Bitter	Papua New Guinea	Milne Bay			Biniguni Camp, Gwariu River					200	False	in gravelly flood bed	herb 80 cm; branches spreadign; flowers white; fruits red, globose, about 10 mm in diameter
Herbarium specimens	Brooke, WMA			10701		24	10	1955	Solanaceae	Lycianthes	biflora	(Lour.) Bitter	Malaysia	Sarawak			Lubok Antu	1.04	111.85		GAZ		False	On a wet rock in the forest.	3 ft. high; berry first orange, later soft and a deep red
Herbarium specimens	Bunnemeyer, HAB			4738		20	9	1918	Solanaceae	Lycianthes	biflora	(Lour.) Bitter	Indonesia	Sumatra	West Sumatra	Gunung Marapi		-0.37	100.48	2-5km	GAZ	2100	False
Herbarium specimens	Burley, JS	Tukirin; et al.		2602		13	6	1989	Solanaceae	Lycianthes	biflora	(Lour.) Bitter	Indonesia	Borneo	West Kalimantan	Gunung Bentuang	Gunung Bentuang area, 5-10 km N of Masa village, 150 km NE of Pontianak; Bukit Sembawang	0.87	100.43	2-5km	SPEC	250	False	on stone at river bank	herb 1 m; fruit red
Herbarium specimens	Burley, JS	Tukirin; et al.		3611		3	3	1990	Solanaceae	Lycianthes	biflora	(Lour.) Bitter	Indonesia	Sulawesi	Sulawesi Utara		220 km W of Manado, 50 km inland from Pangi, on tributary of Sungai Ilanga	0.68	123.67	2-5km	SPEC	350	False	in open area	herb 50 cm; flower white
Herbarium specimens	Burley, JS	Tukirin; et al.		3628		3	3	1990	Solanaceae	Lycianthes	biflora	(Lour.) Bitter	Indonesia	Sulawesi	Sulawesi Utara		220 km W of Manado, 50 km inland from Pangi, on tributary of Sungai Ilanga	0.68	123.67	2-5km	SPEC	350	False	in open area beside logging road	herb 1 m; ripe fruit red
Herbarium specimens	Burtt, BL	Woods, PJB	B-	1880		22	5	1968	Solanaceae	Lycianthes	biflora	(Lour.) Bitter	Malaysia	Sarawak		Bukit Kapor	'Bau District, First Division'	1.38	110.12		GAZ		False	limestone	white corolla; yellow anthers; red berry; apparently annual
Herbarium specimens	Call�ry, JMM			s.n.				1837	Solanaceae	Lycianthes	biflora	(Lour.) Bitter	China	Macao			sin. loc. [Callery was in Macao]	22.17	113.55	2-5km	GAZ		False
Herbarium specimens	Canton Christian College			12648		22	5	1924	Solanaceae	Lycianthes	biflora	(Lour.) Bitter	China	Hong Kong	New Territories		Lung T'au mountain near Iu [=Lung Yeuk Tau Shan]	22.26	113.96	<2km	GAZ		False
Herbarium specimens	Canton Christian College			1882		6	11	1917	Solanaceae	Lycianthes	biflora	(Lour.) Bitter	China	Guangdong	Boluo		Loh Fau Shan (Loh Fau mountain) [= Luofu Mountain], Canton	23.29	114.02	>20km	GAZ		False
Herbarium specimens	Carr, CE			14991		16	11	1935	Solanaceae	Lycianthes	biflora	(Lour.) Bitter	Papua New Guinea	Central			Boridi					914	False	Secondary forest	c. 6ft tall; flowers white
Herbarium specimens	Carr, CE			15965		5	3	1936	Solanaceae	Lycianthes	biflora	(Lour.) Bitter	Papua New Guinea	Oro			Isuarava [Isurava]	-8.99	147.74		GAZ		False	Secondary forest	c. 4 feet tall; flowers white
Herbarium specimens	Cavalerie, PJ			1360				1900	Solanaceae	Lycianthes	biflora	(Lour.) Bitter	China	Yunnan			Yunnan-sen District'	24.48	101.34	>20km	GAZ		False
Herbarium specimens	Cave, GH			s.n.			6	1912	Solanaceae	Lycianthes	biflora	(Lour.) Bitter	India				'Eastern Himalaya'						False		cultivated (shoots eaten)
Herbarium specimens	Chai, P		S.	37360		6	5	1975	Solanaceae	Lycianthes	biflora	(Lour.) Bitter	Malaysia	Sarawak		Bukit Regu	near Kpg. Wah, Padawan, 1st Division	1.27	110.22		GAZ	360	False	foot of Braang on limestone	plant 4 ft tall; base of lower midrib and petiole purple; flowers white, except for yellow anthers; fruits green, ripening red
Herbarium specimens	Chamchumroon, V	Callmander, M; Christoph, SR; Davidson, C; Regalado, J; et al.	VC-	5544		10	11	2012	Solanaceae	Lycianthes	biflora	(Lour.) Bitter	Thailand	North	Chiang Mai	Doi Pah Hom Pok National Park	the highest area					2285	False	montane forest	herb 40-60 cm; leaves dark green above, pale green below; fruit green to red
Herbarium specimens	Chang, CE			8982		16	8	1976	Solanaceae	Lycianthes	biflora	(Lour.) Bitter	Taiwan				Botel Tobago						False
Herbarium specimens	Chantaranothai, P	Middleton, D; Parnell, J; Simpson, D		1160		12	3	1993	Solanaceae	Lycianthes	biflora	(Lour.) Bitter	Thailand	Northeast (Isan)	Chaiyaphum	Chaiyaphum	Konsawan District. E.25. Chaiyaphum. Salsa Daeng to Prom Ta Ra Dam.	15.95	102.28		SPEC		False	Evergreen forest.	Shrub to 2 m. Bark pale grey becoming largely green on younger growth. Leaves mid-green above; whitish-green underneath. Lower leaf surface & petiole with white hairs; upper leaf surface with scattered light brown hairs. Fruits mid-green with light brown hairs.
Herbarium specimens	Chantaranothai, P	Parnell, J; Simpson, D	90/	469		29	9	1990	Solanaceae	Lycianthes	biflora	(Lour.) Bitter	Thailand	Northeast (Isan)	Loei	Phu Luang Wildlife Reserve	first 3 km of summit trail from Huay Bang						False	evergreen forest by trail	herb to 2 m; leaves mid-green above, pale green bdlow, midribs reddish below; calyx green; corolla white
Herbarium specimens	Chantaranothai, P	Parnell, J; Simpson, D; Sridit, K	90/	69		11	9	1990	Solanaceae	Lycianthes	biflora	(Lour.) Bitter	Thailand	Northeast (Isan)	Loei		NE17.Loei: Phu Kradung National Park, trail to summit.	16.87	101.72	2-5km	GAZ		False	Evergreen forest. Sandstone soils.	Herb to 1 m. Corolla white; fruits cerise.
Herbarium specimens	Chatterjee, D			118		8	7	1956	Solanaceae	Lycianthes	biflora	(Lour.) Bitter	Nepal				Lepcha Jagat					1829	False
Herbarium specimens	Chatterjee's collector			118		8	7	1956	Solanaceae	Lycianthes	biflora	(Lour.) Bitter	India	Sikkim			Lepcha forest' [georef to Lepcha near Lingchem N of Dikchu]	27.50	88.48	>20km	GAZ	1829	False
Herbarium specimens	Chew, WL	Corner, EJH	RSNB-	4025		20	1	1964	Solanaceae	Lycianthes	biflora	(Lour.) Bitter	Malaysia	Sabah		Mount Kinabalu	Mesilau River	6.02	116.60	2-5km	SPEC	1524	False	riverside plant	shrub to 7 ft; petals violet
Herbarium specimens	China Germany Team			1613		29	10	1959	Solanaceae	Lycianthes	biflora	(Lour.) Bitter	China	Guangdong	Zhaoqing	Dinghu Mountain	Guangdong province, Gaoyao Xian, Dinghu Mountain	23.17	112.54	2-5km	GAZ		False
Herbarium specimens	Ching, RC			1948		23	6	1924	Solanaceae	Lycianthes	biflora	(Lour.) Bitter	China	Zheijiang			Nan Che Shan, about 70 miles SE of Ping Yung [= Pingyang]	27.66	120.57	>20km	GAZ	125	False
Herbarium specimens	Ching, RC			5317		25	5	1928	Solanaceae	Lycianthes	biflora	(Lour.) Bitter	China	Guangxi	Wuming		Tia Lian Shan, Luchen	23.10	108.28		GAZ	579	False	in open moist place	herb, dense 3 ft; flower white; rare
Herbarium specimens	Ching, RC			6684		4	8	1928	Solanaceae	Lycianthes	biflora	(Lour.) Bitter	China	Guangxi			Bai Mar Chen, Lin Yan					609	False	by the margin of thickets	herb, staggling 2 ft.; fruit red berry
Herbarium specimens	Chou, CY			44			9	1953	Solanaceae	Lycianthes	biflora	(Lour.) Bitter	China	Fujian			Nanping City and vicinity	26.64	118.18	2-5km	GAZ
Herbarium specimens	Chow, CL			6772			9	1942	Solanaceae	Lycianthes	biflora	(Lour.) Bitter	China	Sichuan	Leshan	Emei Shan	Omei-hsien, Mt. Omei	29.53	103.33	>20km	GAZ		False
Herbarium specimens	Chow, KS	Wan, PP		79100				1979	Solanaceae	Lycianthes	biflora	(Lour.) Bitter	China	Guangxi	Yangshuo	Yangshuo		25.30	110.83	>20km	GAZ	180	False	base of hill
Herbarium specimens	Chow, KS	Wan, PP		80151				1980	Solanaceae	Lycianthes	biflora	(Lour.) Bitter	China	Yunnan			sin. loc.	24.48	101.34	>20km	GAZ	700	False	on slopes
Herbarium specimens	Christensen, H	Apu, H		71		27	11	1992	Solanaceae	Lycianthes	biflora	(Lour.) Bitter	Malaysia	Sarawak		Kelabit Highlands	Division 4	3.67	115.83	2-5km	SPEC	1050	False	swidden planted with cultivated rice	sei-herbacous bushy herb to 0.5 m tall; grows wild in swiddens but not in the quantities desired; few household have now started to cultivate it; flowers creamsih white with yellow anthers; mature fruits bright red; leaves are cooked and eaten as a vegetable, light bitter taste, popular
Herbarium specimens	Chun, NK			41918		6	10	1930	Solanaceae	Lycianthes	biflora	(Lour.) Bitter	China	Hong Kong		Fenghuang Shan		22.32	113.53	5-20k	GAZ		False	slope side	subshrub; flower white; fruit green
Herbarium specimens	Chun, NK			42333		29	11	1930	Solanaceae	Lycianthes	biflora	(Lour.) Bitter	China	Guangdong	Lechang		Lechang Xian	25.23	113.56	>20km	GAZ		False	streamside	subshrub; fruit red
Herbarium specimens	Chun, WY			6764	[b]	13	7	1928	Solanaceae	Lycianthes	biflora	(Lour.) Bitter	China	Guangdong		Guangzhou	Canton	23.13	113.26	>20km	GAZ		False
Herbarium specimens	Chun, WY			6764			10	1928	Solanaceae	Lycianthes	biflora	(Lour.) Bitter	China	Hong Kong	New Territories		'New Territory'	22.44	114.17	5-20k	GAZ		False
Herbarium specimens	Chung, HH			6743					Solanaceae	Lycianthes	biflora	(Lour.) Bitter	China	Fujian			sin. loc. 'Fukien Province'	25.90	118.30	>20km	GAZ		False		[also mounted on this sheet is Chung 8282 from same locality, both stems labelled with original numbers on rice paper]
Herbarium specimens	Chung, HH			8025					Solanaceae	Lycianthes	biflora	(Lour.) Bitter	China	Fujian			sin. loc. 'Fukien Province'	25.90	118.30	>20km	GAZ		False		[also mounted on this sheet is Chung 7801 from same locality, both stems labelled with original numbers on rice paper]
Herbarium specimens	Clarke, CB			12011		14	6	1870	Solanaceae	Lycianthes	biflora	(Lour.) Bitter	India	West Bengal	Darjeeling	Kurseong	Kursiong, Darjeeling	26.88	88.28	2-5km	GAZ		False
Herbarium specimens	Clarke, CB			12123		28	6	1870	Solanaceae	Lycianthes	biflora	(Lour.) Bitter	India	West Bengal	Darjeeling	Rungbee	'Rungbu, Darjeeling'	26.99	88.35	2-5km	GAZ		False
Herbarium specimens	Clarke, CB			12198		21	7	1870	Solanaceae	Lycianthes	biflora	(Lour.) Bitter	India	West Bengal	Darjeeling	Darjeeling		27.05	88.27	2-5km	GAZ	2134	False
Herbarium specimens	Clarke, CB			12399		18	8	1870	Solanaceae	Lycianthes	biflora	(Lour.) Bitter	India	West Bengal	Darjeeling		Rishap [Rishop]					1219	False		large shrubby
Herbarium specimens	Clarke, CB			12811	A	14	6	1870	Solanaceae	Lycianthes	biflora	(Lour.) Bitter	India	West Bengal	Darjeeling	Kurseong		26.88	88.28	2-5km	GAZ	1219	False		corolla white with 5 green spots at the tube, deeply divided; anthers light yellow, terminal pored
Herbarium specimens	Clarke, CB			15780	A	1	11	1871	Solanaceae	Lycianthes	biflora	(Lour.) Bitter	India	Meghalaya	Khasi hills		Nunklow, Khasia.	25.68	91.64	2-5km	GAZ	914	False
Herbarium specimens	Clarke, CB			18911		30	10	1872	Solanaceae	Lycianthes	biflora	(Lour.) Bitter	India	Meghalaya			Nunklao, Khasia' [Nunklow]	25.68	91.64	2-5km	GAZ	1219	False
Herbarium specimens	Clarke, CB			18934		3	11	1872	Solanaceae	Lycianthes	biflora	(Lour.) Bitter	India	Meghalaya	East Khasi Hills	Sohra	Sohra Coalhill, Khasia	25.30	91.70	2-5km	GAZ	1280	False
Herbarium specimens	Clarke, CB			26728	B	19	6	1875	Solanaceae	Lycianthes	biflora	(Lour.) Bitter	India	West Bengal	Darjeeling	Darjeeling						2134	False
Herbarium specimens	Clarke, CB			26728	D	19	6	1875	Solanaceae	Lycianthes	biflora	(Lour.) Bitter	India	West Bengal	Darjeeling	Darjeeling		27.05	88.27	2-5km	GAZ	2134	False
Herbarium specimens	Clarke, CB			26845		28	7	1875	Solanaceae	Lycianthes	biflora	(Lour.) Bitter	India	West Bengal	Darjeeling	Darjeeling						2286	False		calyx teeth spreading horizontally; petals purple with green glands at hte base
Herbarium specimens	Clarke, CB			26879		7	8	1875	Solanaceae	Lycianthes	biflora	(Lour.) Bitter	India	West Bengal	Darjeeling	Darjeeling						2378	False		woody very small shrub; petals with tw green nectaries/glands at base, nearly white
Herbarium specimens	Clarke, CB			27004		16	8	1875	Solanaceae	Lycianthes	biflora	(Lour.) Bitter	India	West Bengal	Darjeeling	Darjeeling						2134	False
Herbarium specimens	Clarke, CB			27628	A	19	6	1875	Solanaceae	Lycianthes	biflora	(Lour.) Bitter	India	West Bengal	Darjeeling	Darjeeling						2134	False		corolla purple, tube green
Herbarium specimens	Clarke, CB			35334	A	17	6	1884	Solanaceae	Lycianthes	biflora	(Lour.) Bitter	India	West Bengal	Darjeeling		Leebong [=Lebong]	27.06	88.28		GAZ	1829	False		small rose flower
Herbarium specimens	Clarke, CB			36473	A	10	10	1884	Solanaceae	Lycianthes	biflora	(Lour.) Bitter	India	West Bengal	Kalimpong		Mongpo [=Mangpu]	26.97	88.37	2-5km	GAZ	1829	False		Shrub, 2-4 feet high. Berries red, very succulent.
Herbarium specimens	Clarke, CB			41074		21	10	1885	Solanaceae	Lycianthes	biflora	(Lour.) Bitter	India	Nagaland		Kohima						1676	False		small shrub; berry red
Herbarium specimens	Clarke, CB			43496	A	22	4	1886	Solanaceae	Lycianthes	biflora	(Lour.) Bitter	India	Meghalaya	Khasi hills	Shillong							False		very irregular small shrub; corolla white or bluish
Herbarium specimens	Clarke, CB			43843		13	5	1886	Solanaceae	Lycianthes	biflora	(Lour.) Bitter	India	Meghalaya	East Khasi Hills	Sohra	'Cherra Khud, Khasia' [=Cherrapunji]	25.30	91.70	2-5km	GAZ	1082	False		small woody shrub 2 feet high
Herbarium specimens	Clarke, CB			44136	E	2	7	1886	Solanaceae	Lycianthes	biflora	(Lour.) Bitter	India	Meghalaya	East Khasi Hills		Shillong	25.60	91.90	2-5km	GAZ	1280	False
Herbarium specimens	Clarke, CB			7230		31	5	1868	Solanaceae	Lycianthes	biflora	(Lour.) Bitter	India	Meghalaya	Khasi hills		sacred wood, Khasia, Iserra					1219	False		woody large shrub; calyx green, pinkish nerved; corolla glassy pink, two green spots at the base
Herbarium specimens	Clarke, CB			8830	B	25	8	1869	Solanaceae	Lycianthes	biflora	(Lour.) Bitter	India	West Bengal	Darjeeling		Rungbee [Rungbi]	26.99	88.35	2-5km	GAZ	1524	False
Herbarium specimens	Clemens, J	Clemens, MS		20171				1929	Solanaceae	Lycianthes	biflora	(Lour.) Bitter	Malaysia	Sarawak		Gunung Pueh	'Mount Poi'	1.80	109.68	2-5km	GAZ		False
Herbarium specimens	Clemens, J	Clemens, MS		20624		21	10	1929	Solanaceae	Lycianthes	biflora	(Lour.) Bitter	Malaysia	Sarawak			Bidi Cave [Gunung Buan Bidi]	1.40	110.10	2-5km	GAZ		False	In forest; limestone bowl	'Vine'; flower cream; fruit red
Herbarium specimens	Clemens, J	Clemens, MS		22188		11	10	1929	Solanaceae	Lycianthes	biflora	(Lour.) Bitter	Malaysia	Sarawak		Gunung Gading	'Lundu, Mt. Gadin'	1.73	109.83		GAZ		False	forest; rocky stream bank	flower white; fruit green
Herbarium specimens	Clemens, J	Clemens, MS		26139		20	8	1931	Solanaceae	Lycianthes	biflora	(Lour.) Bitter	Malaysia	Sabah			Mt. Kinabalu, B.N.B., Dallas [Kampung Dalas] via Dusan.	6.04	116.50	2-5km	GAZ	914	False	Trails	shrub; herb; height of plant 2-3ft.
Herbarium specimens	Clemens, J	Clemens, MS		28470		18	2	1932	Solanaceae	Lycianthes	biflora	(Lour.) Bitter	Malaysia	Sabah			B.N.B. Kinabalu, Tenompok, above lodge.	6.00	116.53		GAZ	1676	False	Damp jungle	flower purple; fruit green.
Herbarium specimens	Clemens, J	Clemens, MS		28479		18	2	1932	Solanaceae	Lycianthes	biflora	(Lour.) Bitter	Malaysia	Sabah		Mount Kinabalu	Tenompok	6.00	116.53		GAZ	1524	False		fl. purple; frt. green
Herbarium specimens	Collenette, IS			21604		6	9	1963	Solanaceae	Lycianthes	biflora	(Lour.) Bitter	Malaysia	Sabah		Mount Kinabalu	S slope of Mt. Kinabalu, eastern route, at right bank of eastern tributary of the Sungai (River) Mesilau, underneath the Mesilau Cave above campsite	6.04	116.58	2-5km	GAZ	1960	False	in crevice of large boulder immediately at river bank in eastern esp.	bushy herb, ca. 75 cm; flowers lilac, without scent
Herbarium specimens	Collenette, IS			576		7	8	1960	Solanaceae	Lycianthes	biflora	(Lour.) Bitter	Malaysia	Sabah		Mount Kinabalu	Mesilau Creek, just above camp	6.05	116.60	2-5km	GAZ	1920	False	on steep river bank, backed by tall jungle; light shade	deep violet flowers, no scent; yellow berries
Herbarium specimens	Cooper, RE			4466		15	8	1915	Solanaceae	Lycianthes	biflora	(Lour.) Bitter	Bhutan	Trashiyangtse			"Tashiyangsi Chu valley" [=Trashiyangtse Valley)	27.67	91.42	<2km	GAZ	1829	False		bush 2 ft
Herbarium specimens	Cooper, RE			467		15	8	1913	Solanaceae	Lycianthes	biflora	(Lour.) Bitter	India	Sikkim	East Sikkim	Karponang		27.36	88.70	>20km	GAZ	2743	False	in mixed forest	shrubb 2 ft; pink flowers
Herbarium specimens	Cooper, RE			5941	A	26	5	1924	Solanaceae	Lycianthes	biflora	(Lour.) Bitter	Myanmar (Burma)	Chin	Mindat District	Kanpetlet	'Mt Victoria, Kanpelet' [=Nat Ma Taung]	21.23	93.90	2-5km	GAZ		False	herb near water	white flowers; eaten by Lepchas
Herbarium specimens	Cooper, RE			6130		6	6	1924	Solanaceae	Lycianthes	biflora	(Lour.) Bitter	Myanmar (Burma)	Chin	Mindat District	Kanpetlet	'Kanpelet'	21.20	94.02	2-5km	GAZ		False	below Acers	edible
Herbarium specimens	Couderc, P			s.n.				1883	Solanaceae	Lycianthes	biflora	(Lour.) Bitter	Vietnam	Ha Noi			citadelle de Hanoi	21.03	105.85		GAZ		False
Herbarium specimens	Covile, DPM			6729			12	1973	Solanaceae	Lycianthes	biflora	(Lour.) Bitter	China	Hong Kong			Tai No ( Ho Chung valley)	22.37	114.24	2-5km	GAZ		False	abandoned farm	much branched woody herb, semi-prostrate; berries green; weed of waste places
Herbarium specimens	Cowan, JS			s.n.		7	8	1923	Solanaceae	Lycianthes	biflora	(Lour.) Bitter	India	West Bengal	Darjeeling		Darjeeling	27.05	88.27	>20km	GAZ		False	on the dry land	brought from forest; 4 ft high [Cutnomebe; Tnom pauding]
Herbarium specimens	Craib, WG			66		13	11	1908	Solanaceae	Lycianthes	biflora	(Lour.) Bitter	India	West Bengal	Darjeeling	Rungbee	'Rungbu'	26.99	88.35	2-5km	GAZ	1920	False
Herbarium specimens	Creech, JL			599		21	11	1956	Solanaceae	Lycianthes	biflora	(Lour.) Bitter	Japan				Tomaiko, about 15 km N of Miyanoura, Yakushima [Island]	30.45	130.47		GAZ		False	along stream bed	perennial; frt. round, bright red
Herbarium specimens	Cuong, NM	Hiep, NT; Hoang, LH		47		3	4	1999	Solanaceae	Lycianthes	biflora	(Lour.) Bitter	Vietnam	Ninh Binh		Cuc Phuong National park	Bong helipad, 250 m NW direction	20.32	105.61	>20km	GAZ	250	False	valley forest, secondary	herb 1-2 m; young stem black violet; flower with petals violet outside, white inside; speals green; anthers light yellow; styles white with green stigmas
Herbarium specimens	Cuong, NM	Kien, DT; Sinh, MV		662		21	10	1999	Solanaceae	Lycianthes	biflora	(Lour.) Bitter	Vietnam	Ninh Binh		Cuc Phuong National park	Bong Landmark, helipad, SW corner, Site CP107	20.34	105.59		SPEC		False	overlap between primary and secondary forest	creeping herb 40 cm; stem dull green, pubescences; flowers pinkish white; fruits dull green turning red
Herbarium specimens	Dai Tainlun			101068		28	6	1958	Solanaceae	Lycianthes	biflora	(Lour.) Bitter	China	Chongqing	Chengkou	Chengkou county	Sichuan, Chengkou County, Yiziliang Lingjiayan	31.88	108.70	5-20k	GAZ		False
Herbarium specimens	Dalziel, JM			s.n.			9	1899	Solanaceae	Lycianthes	biflora	(Lour.) Bitter	China	Guangdong	Xiangqiao		Chao-Chow-Fu [=Chaozhou], a city on the Han River, 24 miles N of Swatow [=Shantou]	23.67	116.63	2-5km	GAZ		False
Herbarium specimens	Dalziel, JM			s.n.					Solanaceae	Lycianthes	biflora	(Lour.) Bitter	China	Guangdong	Xiangqiao		Chao-Chow-Fu [=Chaozhou], a city on the Han River, 24 miles N of Swatow [=Shantou]	23.67	116.63	2-5km	GAZ		False
Herbarium specimens	Dalziel, JM			s.n.		12	10	1898	Solanaceae	Lycianthes	biflora	(Lour.) Bitter	China	Guangdong	Shantou	Chao-Chow-Fu [=Chaozhou]	Chao-Chow-Fu [=Chaozhou], a city on the Han River, 24 miles N of Swatow [=Shantou]	23.67	116.63	2-5km	GAZ		False
Herbarium specimens	D'Arcy, WG	Kao, Y-C; Hsu, JW; Wang, J-P		19272		8	5	1998	Solanaceae	Lycianthes	biflora	(Lour.) Bitter	Taiwan	Kaohsiung Hsien			Da-Kun-Shan temple grounds	25.85	121.33		SPEC	180	False	limestone ridge	fruit red; shrub 80 cm tall
Herbarium specimens	Deb, DB			26139		26	6	1961	Solanaceae	Lycianthes	biflora	(Lour.) Bitter	India	Arunachal Pradesh		Lansang Forest	(Kothang) Tirap F.D. (NEFA)	26.89	95.37	>20km	GAZ		False	undergrowth	herb; lvs alternate, ovate, lanceolate, acuminate; fl axillary fasicle of 4-5 calyx not enlarged in fruit; ovary 2-celled; forms societies in undergrowth
Herbarium specimens	Deb, DB			26406		2	8	1961	Solanaceae	Lycianthes	biflora	(Lour.) Bitter	India	Arunachal Pradesh	Tirap	Wakka	Rahu to Wakka T.F.D., NEFA	26.79	95.44	2-5km	GAZ		False		a herb
Herbarium specimens	Deb, DB			27174		22	1	1962	Solanaceae	Lycianthes	biflora	(Lour.) Bitter	India	Bihar		Nonpur		25.50	86.04		GAZ		False		shrub, leaves pinnate; inflorescence axillary panicles
Herbarium specimens	Deb, DB			746		23	7	1953	Solanaceae	Lycianthes	biflora	(Lour.) Bitter	India	Manipur	Imphal West	Lamphelpat	'Lamphel'	24.83	93.91	2-5km	GAZ		False		flower white
Herbarium specimens	Deb, DB			859		24	7	1953	Solanaceae	Lycianthes	biflora	(Lour.) Bitter	India	Manipur		Imphal	College	27.81	93.94	2-5km	GAZ		False		herb; pink, unlike those of others
Herbarium specimens	Deng Shiwei			90480			6	1936	Solanaceae	Lycianthes	biflora	(Lour.) Bitter	China	Guizhou	Xifeng	Xiwangshan	Guizhou [From a duplicate specimen: She-won shan, Hsufang]	27.13	106.69	2-5km	GAZ		False
Herbarium specimens	Diaoluo Shan Team			3029		28	12	1954	Solanaceae	Lycianthes	biflora	(Lour.) Bitter	China	Hainan	Baoting	Diaoluo Shan	Guangdong, Hainan, Baoting County, Diaoluo Shan	18.73	109.83	2-5km	GAZ		False
Herbarium specimens	Dransfield, J			6329		28	2	1986	Solanaceae	Lycianthes	biflora	(Lour.) Bitter	Malaysia	Sabah			Danum Valley, Ulu Segama, Sg. Palum Tambun	4.98	117.91	5-20k	GAZ	180	False	lowland dipterocarp forest; riverside	shrub on boulder; stem to 50 cm with divaricate branching; berries green, turning yellow then scarlet
Herbarium specimens	Dransfield, J	Dransfield, S; Boyce, PC		6705		24	6	1989	Solanaceae	Lycianthes	biflora	(Lour.) Bitter	Brunei Darussalam	Temburong			Sungai Temburong at Kuala Belalong, banks of Sungai Belalong	4.42	115.15	2-5km	SPEC	25	False	mixed dipterocarp forest on river banks; Setap shales	epiphytic shrub to 50 cm; stems tinged purplish; fruit green, then red
Herbarium specimens	Du, HB	Quang, BH; Chinh, VT; The, PV; Kok, RPJ de; Xanthos, MD; et al.	HNK-	2950		15	10	2008	Solanaceae	Lycianthes	biflora	(Lour.) Bitter	Vietnam	Nghe An			Cay Da valley, Trung Huong hamlet, Yen Khe comm., Con Cuong, Nghe An	18.99	104.80		SPEC		False	near the trail; limestone mountain; evergreen forest on limestone, lowland	herb 50-60 cm; flower white
Herbarium specimens	Du, NV	Quang, BH; Chinh, VT; The, PV; Kok, RPJ de; Xanthos, MD; et al.	HNK-	2798		13	10	2008	Solanaceae	Lycianthes	biflora	(Lour.) Bitter	Vietnam	Nghe An			Khe Kem waterfall, Pu Mat National Park	18.97	104.80		SPEC		False	closed evergreen forst on soil hills, mixed feralit; dominated by Dipterocarpaceae, Fagaceae and Lauraceae, wet.	herb; 50-100 cm; fruit red
Herbarium specimens	Du, NV	Quang, BH; Chinh, VT; The, PV; Kok, R de; Xanthos, MD; et al.	HNK-	2950		15	10	2008	Solanaceae	Lycianthes	biflora	(Lour.) Bitter	Vietnam	Nghe An			Cay Da valley, Trung Huong hamlet, Yen Khe commune, Con Cuong, Nghe An	18.97	104.80		SPEC		False	near the trail, limestone mountain	herb 50-60 cm; flower white
Herbarium specimens	Dulong Jiang Investigation Team			230		7	11	1990	Solanaceae	Lycianthes	biflora	(Lour.) Bitter	China	Yunnan			Gaoligong Shan Region. Gongshan Xian, Pengdang Xiang. In the vicinity of Bibili Bridge, N of Gongshan on the W side of the Nu Jiang.	27.95	98.65		GAZ	1540	False
Herbarium specimens	Dulong Jiang Investigation Team			387		15	11	1990	Solanaceae	Lycianthes	biflora	(Lour.) Bitter	China	Yunnan			Gaoligong Shan Region. Gongshan Xian, Dulongjiang Xiang. In the vicinity of Bapo, on the E side of the Dulong Jiang.	27.86	98.34	>20km	GAZ	1350	False
Herbarium specimens	Dunn, ST			3344				1905	Solanaceae	Lycianthes	biflora	(Lour.) Bitter	China	Fujian			sin. loc.	25.90	118.30	>20km	GAZ		False
Herbarium specimens	Duyag, A			76666		15	5	1929	Solanaceae	Lycianthes	biflora	(Lour.) Bitter	Philippines	Luzon	Calabarzon	Mount Banahao	"Laguna province"	14.07	121.49		GAZ	609	False		fruit green
Herbarium specimens	East India Company			5903					Solanaceae	Lycianthes	biflora	(Lour.) Bitter	India				'East Bengal'						False
Herbarium specimens	Eda�o, GE			716		10	12	1928	Solanaceae	Lycianthes	biflora	(Lour.) Bitter	Philippines	Luzon	Bicol		Her-It River, Camarines Sur	13.67	123.34	2-5km	GAZ	975	False	on slopes in forest	shrub 1 m; fruit green
Herbarium specimens	Eda�o, GE			852		5	12	1928	Solanaceae	Lycianthes	biflora	(Lour.) Bitter	Philippines	Luzon	Bicol		Panagan River, Camarines Sur	13.58	123.48	2-5km	GAZ		False	on slopes in forest	shrub 1 m, 2 cm diam.; fruit red
Herbarium specimens	Elbert, J			2956		12	8	1909	Solanaceae	Lycianthes	biflora	(Lour.) Bitter	Indonesia	Sulawesi	Sulawesi Tenggara	Muna Island	'Insel Muna, Lombas'	-5.00	122.52	2-5km	GAZ	30	False
Herbarium specimens	Elmer, ADE			13881			9	1912	Solanaceae	Lycianthes	biflora	(Lour.) Bitter	Philippines	Mindanao	Caraga	Cabadbaran	Mt. Urdaneta [=Mount Hilong-Hilong or Masay], prov. of Agusan	9.08	125.70	>20km	GAZ		False	damp stony soil of a densely shaded steep slope	quite rigid shrubs for their size in damp stony soil of a densely shaded steep slope near Catagan Creek at 2000ft; stem round, the thickness of a lead pencil, erect and few branched, a yard high; branches divaricate, green, horizontally spreading; leaves membranous, horizontal mainly, nearly flat, velvety green above, much lighter or relatively yellowish green beneath, the larger veins lividus; f…
Herbarium specimens	Elmer, ADE			16996	[b]		8	1916	Solanaceae	Lycianthes	biflora	(Lour.) Bitter	Philippines	Luzon	Bicol	Irosin	Mount Bulusan "province of Sorsogon"						False
Herbarium specimens	Elmer, ADE			20597			10	1922	Solanaceae	Lycianthes	biflora	(Lour.) Bitter	Malaysia	Sabah			Tawao [Tawau], Elphinstone Province, British North Borneo.	4.25	117.89	2-5km	GAZ		False
Herbarium specimens	Esquirol, JH			176			8	1904	Solanaceae	Lycianthes	biflora	(Lour.) Bitter	China	Guizhou			Ma' t'chong, Pe' guy t'rey'						False	fleurs blanches
Herbarium specimens	Esquirol, JH			3662			5	1912	Solanaceae	Lycianthes	biflora	(Lour.) Bitter	China	Guizhou			Kouy-Tcheou [= Guizhou, missions near border with Yunnan and Vietnam]	26.83	106.83	>20km	GAZ	800	False	four�es, lisieres des bois	fleurs blanches
Herbarium specimens	Esquirol, JH			523			6	1905	Solanaceae	Lycianthes	biflora	(Lour.) Bitter	China	Guizhou			Kouy Tcheou [= Guizhou, missions near border with Yunnan and Vietnam]	26.83	106.83	>20km	GAZ		False		fleur violette
Herbarium specimens	Esquirol, JH			544			7	1905	Solanaceae	Lycianthes	biflora	(Lour.) Bitter	China	Yunnan			Tchen gong' [=Tengchong?, or Jinghong?]	25.30	98.60	>20km	GAZ		False		fleurs blanches
Herbarium specimens	Evans, JHM			s.n.					Solanaceae	Lycianthes	biflora	(Lour.) Bitter	Malaysia	Pahang		Gunong Senyum		3.71	102.43		GAZ		False		flowers white with red venation
Herbarium specimens	Everett, B		FRI-	13774		4	12	1969	Solanaceae	Lycianthes	biflora	(Lour.) Bitter	Malaysia	Selangor		Bukit Enggang	N-Facing slope of Bukit Enggang	3.09	101.80	<2km	SPEC	304	False	disturbed forest	seedling; white petals, yellow anthers
Herbarium specimens	Expeditio Biologica Sino-Rossica			1236		20	5	1955	Solanaceae	Lycianthes	biflora	(Lour.) Bitter	China	Yunnan			ca. 3 miles S of Lunlin [Longling County] [label translated from Russian]	24.55	98.70	5-20k	GAZ		False
Herbarium specimens	Faber, E			s.n.					Solanaceae	Lycianthes	biflora	(Lour.) Bitter	China	Hubei			Hupei [georef to centroid Hubei]	31.20	112.30	>20km	GAZ		False
Herbarium specimens	Faber, E			s.n.					Solanaceae	Lycianthes	biflora	(Lour.) Bitter	China	Guangdong			Tung-Kun' [near Dongguan]	23.05	113.75	2-5km	GAZ		False
Herbarium specimens	Fang, WP			15748		4	1	1941	Solanaceae	Lycianthes	biflora	(Lour.) Bitter	China	Sichuan	Leshan	Emei Shan	Omei-hsien, Mt. Omei	29.53	103.33	>20km	GAZ		False		small shrub; fruit dark red, globose
Herbarium specimens	Fang, WP			17850		29	9	1941	Solanaceae	Lycianthes	biflora	(Lour.) Bitter	China	Sichuan	Leshan	Emei Shan	Omei-hsien, Mt. Omei	29.59	103.38	>20km	GAZ	800	False
Herbarium specimens	Fang, WP			2569		5	8	1928	Solanaceae	Lycianthes	biflora	(Lour.) Bitter	China	Sichuan	Leshan	Emei Shan	Mt. Omei	29.53	103.33	>20km	GAZ	1219	False	in thickets	herb 2 m; flower purple
Herbarium specimens	Faurie, U			1192			10	1914	Solanaceae	Lycianthes	biflora	(Lour.) Bitter	Taiwan				in monte Kwannin						False
Herbarium specimens	Faurie, U			1481			12	1914	Solanaceae	Lycianthes	biflora	(Lour.) Bitter	Taiwan				An'san					762	False
Herbarium specimens	Faurie, U			318			5	1903	Solanaceae	Lycianthes	biflora	(Lour.) Bitter	Taiwan				inter rudera Maimyanca						False
Herbarium specimens	Faurie, U			321		1	5	1903	Solanaceae	Lycianthes	biflora	(Lour.) Bitter	Taiwan	Taipei Hsien		Taipei	inter rudera Taipeh						False
Herbarium specimens	Faurie, U			324		18	5	1903	Solanaceae	Lycianthes	biflora	(Lour.) Bitter	Taiwan	Taipei Hsien	Taipei	Danshui	inter rudera Tanesui						False
Herbarium specimens	Faurie, U			4104			7	1900	Solanaceae	Lycianthes	biflora	(Lour.) Bitter	Japan				Oshima (Suikui) inter rudera.						False
Herbarium specimens	Faurie, U			641			12	1913	Solanaceae	Lycianthes	biflora	(Lour.) Bitter	Taiwan	Taipei Hsien	Taipei	Beitou District	Hokuto						False
Herbarium specimens	Faurie, U			918	[a]		5	1909	Solanaceae	Lycianthes	biflora	(Lour.) Bitter	Taiwan				Maruyama						False	inter rudera
Herbarium specimens	Feng, KM			11392		21	8	1947	Solanaceae	Lycianthes	biflora	(Lour.) Bitter	China	Yunnan	Wenshan		Wen-shan Gsien, Shii-guu [=Wenshan City]	23.37	104.25	2-5km	GAZ	1450	False	in mixed forests	herb 2 ft.; fruit green; common
Herbarium specimens	Feng, KM			12923		6	11	1947	Solanaceae	Lycianthes	biflora	(Lour.) Bitter	China	Yunnan	Pu'er		Mar-li-po, Hwang-jin-in [Malipo]	23.13	104.70	2-5km	GAZ	1400	False	in mixed forests	herb 3 ft; fruit deep crimson; common
Herbarium specimens	Feng, KM			3061		24	10	1939	Solanaceae	Lycianthes	biflora	(Lour.) Bitter	China	Yunnan			S. Chungtien, Chiao-tou on Yangtze bank [=Chungtien, Chung-tien-hsien]	27.83	99.60	>20km	GAZ	1900	False	open hillsides	plant 3 ft.; fruit scarlet
Herbarium specimens	F�nix, E			3838			6	1907	Solanaceae	Lycianthes	biflora	(Lour.) Bitter	Philippines	Luzon	Cagayan Valley	Batanes Islands	[georef to Batan Island]	20.41	121.94		GAZ		False
Herbarium specimens	Field, WD	Loew, OG		21	y	6	8	1945	Solanaceae	Lycianthes	biflora	(Lour.) Bitter	Japan	Ryuku Islands		Okinawa	Kaniku, Nakagami						False
Herbarium specimens	Field, WD	Loew, OG		42		23	9	1945	Solanaceae	Lycianthes	biflora	(Lour.) Bitter	Japan	Ryuku Islands		Okinawa	Mizuto Mura, Nishibaru (Nahagami)						False	shaded village
Herbarium specimens	Floto, F			7615		21	7	1959	Solanaceae	Lycianthes	biflora	(Lour.) Bitter	Thailand	West	Tak		between Tak and Mae Sot	16.77	98.93		GAZ	400	False		plant with white flowers and red berries
Herbarium specimens	Floyd, AG			7459		9	6	1955	Solanaceae	Lycianthes	biflora	(Lour.) Bitter	Papua New Guinea	Morobe			1955 Planting area, Bulolo. Morobe District, T.N.G.	-7.17	146.08		SPEC	1067	False	On forest edge.	small shrub about 4' high; leaves tomentose greyish green, flaccid; fls pale mauve with yellow connate anthers; fruit a succulent globular red berry; calyx accrescent with narrow lobes
Herbarium specimens	Floyd, AG			7509		15	6	1955	Solanaceae	Lycianthes	biflora	(Lour.) Bitter	Papua New Guinea	Morobe			1955 Planting area, Bulolo. Morobe District, T.N.G.	-7.17	146.08		SPEC	1067	False	A weed along snigging tracks and cleared patches in forest.	herbaceous annual about 3' high; leaves simple flaccid dull green sparsely tomentose; flowers in axillary pairs; corolla mauve; fruit globular red
Herbarium specimens	Forbes, HO			3464		2	3	1883	Solanaceae	Lycianthes	biflora	(Lour.) Bitter	Timor Leste				Fatunaba					518	False	In damp shade.	straggling shrub; fls white; fr scented
Herbarium specimens	Forbes, HO			507				1879	Solanaceae	Lycianthes	biflora	(Lour.) Bitter	Indonesia	Java			"West Java"						False
Herbarium specimens	Forbes, HO			794				1880	Solanaceae	Lycianthes	biflora	(Lour.) Bitter	Indonesia	Java			"South East Java"						False
Herbarium specimens	Forbes, HO			882		10	4	1886	Solanaceae	Lycianthes	biflora	(Lour.) Bitter	Papua New Guinea	Central			[Merska Hills] Sogeri Region.	-9.48	147.53		SPEC	762	False		small herbaceous shrub; fruit scented
Herbarium specimens	Forbes, HO			949		10	3	1880	Solanaceae	Lycianthes	biflora	(Lour.) Bitter	Indonesia	Java	West Java		Preanger [=Parahyangan or Priangan]	-7.21	107.46	2-5km	GAZ	1432	False		spreading shrub
Herbarium specimens	Forbes, HO			974	a			1880	Solanaceae	Lycianthes	biflora	(Lour.) Bitter	Indonesia	Java			"South East Java"						False
Herbarium specimens	Forbes, HO			995		16	3	1880	Solanaceae	Lycianthes	biflora	(Lour.) Bitter	Indonesia	Java	West Java		'Preanger' (on BM sheet - South East Java) [=Parahyangan or Priangan]	-7.21	107.46	2-5km	GAZ		False		shrub
Herbarium specimens	Ford, C			s.n.			6	1884	Solanaceae	Lycianthes	biflora	(Lour.) Bitter	China	Hong Kong		Kelung							False
Herbarium specimens	Ford, CA			124			8	1887	Solanaceae	Lycianthes	biflora	(Lour.) Bitter	China	Guangdong			sin. loc.	23.40	113.50	>20km	GAZ		False
Herbarium specimens	Foreman, DB	Vinas, A	LAE-	60242		1	10	1973	Solanaceae	Lycianthes	biflora	(Lour.) Bitter	Papua New Guinea	Central			subdistrict Port Moresby, on ridge below Boridi village	-9.08	147.63	2-5km	SPEC	920	False	secondary forest on ridge	shrub; leaves mid green; flowers white; fruit green, turning red
Herbarium specimens	Forrest, G			10590			7	1913	Solanaceae	Lycianthes	biflora	(Lour.) Bitter	China	Yunnan			On the descent to the Yangtze from the eastern boundary of the Lichiang [Lijiang] valley, Lat. 27 degrees 15 min N	27.83	115.50	>20km	GAZ	2743	False	Open stony pasture	Shrubby plant of 4-5ft. Flowers dull yellowish-white. Fruits dull red.
Herbarium specimens	Forrest, G			11035			9	1913	Solanaceae	Lycianthes	biflora	(Lour.) Bitter	China	Yunnan			Yong-Pe mountains, 26 degrees 45 min N	27.83	115.50	>20km	GAZ	3000	False	Open dry situations on the margins of thickets.	Shrubby plant of 2-4 ft. Flowers pale purple, anthers orange.
Herbarium specimens	Forrest, G			18237			7	1919	Solanaceae	Lycianthes	biflora	(Lour.) Bitter	China	Yunnan			N'Maikla-Salwen [= 'Nmai hka-Salween] divide, Lat, 26 degrees 20 min N	26.33	98.59	>20km	GAZ	2100	False	in scrub by streams	shrubby 3-5 ft; flowers creamy yellow, anthers yellow
Herbarium specimens	Forrest, G			24674			7	1924	Solanaceae	Lycianthes	biflora	(Lour.) Bitter	China	Yunnan			On the Shweli-Salwin divide	25.67	98.75		SPEC	2500	False	Margins of thickets and by streams.	Plant of 4-5ft. Flowers white.
Herbarium specimens	Forrest, G			7898			5	1912	Solanaceae	Lycianthes	biflora	(Lour.) Bitter	China	Yunnan		Tengchong	around Tengyueh, Lat. 25 degrees N	25.05	98.40	>20km	GAZ	1829	False	stony situations	plant 1.5-2.5 ft; corolla white or flushed rose, anthers golden yellow
Herbarium specimens	Forrest, G			7972			5	1912	Solanaceae	Lycianthes	biflora	(Lour.) Bitter	China	Yunnan			hills to E of Tengyueh, lat. 25 degrees N	25.05	98.40	>20km	GAZ	1829	False	dry stony situations on the hills	half shrubby plant of 2-3 ft; flowers rosy white
Herbarium specimens	Forrest, G			8125			6	1912	Solanaceae	Lycianthes	biflora	(Lour.) Bitter	China	Yunnan		Tengchong	hills to S of Tengyueh, lat. 25 degrees N	25.05	98.40	>20km	GAZ	1980	False	open situations on hills	plant of 1-2 ft; flowers pale purple, anthers golden yellow
Herbarium specimens	Forrest, G			8650			7	1912	Solanaceae	Lycianthes	biflora	(Lour.) Bitter	China	Yunnan			Shweli valley, Lat. 25 degrees N	25.05	98.40	>20km	GAZ	1829	False	open situations	plant 3-5 ft.; flowers white, flushed blue exterior, anthers golden yellow
Herbarium specimens	Fosberg, FR			37656		21	6	1956	Solanaceae	Lycianthes	biflora	(Lour.) Bitter	Japan	Ryuku Islands		Ishigakijima	"Ishigaki Shima", Ntana Yama, ridge above Ozato					100	False	degraded, tangled forest, dominantly Ficus	rare along trail; branched herb 0.8 m; fruit bright red, soft
Herbarium specimens	Fosberg, FR			37890		5	7	1956	Solanaceae	Lycianthes	biflora	(Lour.) Bitter	Japan	Ryuku Islands		Ishigakijima	"Ishigaki Shima", Kara Gawa, 2 km S of Hirakubo					60	False	low rather dry wooded ridge	rare; branched herb 0.5 m; fruit red, fleshy
Herbarium specimens	Fujikawa, K	Kano, K; Matsumoto, M; Yasuda, S; Mang, H		53378		11	8	2008	Solanaceae	Lycianthes	biflora	(Lour.) Bitter	Myanmar (Burma)	Chin	Mindat District	Kanpetlet	Along the roadside between Kanpetlet and 16 miles base camp of Natma Taung (Mt. Victoria), Natma Taung National Park	21.22	93.99		GAZ	2300	False	Evergreen forest. Wet shady place, roadside	Shrub, 60 cm. Flowers white
Herbarium specimens	Fujikawa, K	Srisanga, P; Maknoi, C; Soe, TM; Man, L; Tin, T; Shine, L		94293		23	8	2013	Solanaceae	Lycianthes	biflora	(Lour.) Bitter	Myanmar (Burma)	Chin	Mindat District	Kanpetlet	Along foot path and unpaved new car road between Kanpetlet and Yelong Pan village, Kanpetlet Township, Natma Taung National Park	21.22	94.06		SPEC	1260	False	Secondary evergreen forest. Shady place along foot path	Herb 80 cm in height. Flowers white
Herbarium specimens	Fujikawa, K	Srisanga, P; Maknoi, C; Man, LS; Shine, L		95404		11	9	2013	Solanaceae	Lycianthes	biflora	(Lour.) Bitter	Myanmar (Burma)	Chin	Mindat District	Kanpetlet	along new constructed road between hydropower station (below Kanpetlet) and Saw Loung village, Kanpetlet Township	21.19	94.05	2-5km	GAZ	1000	False	Evergreen forest, shade	Shrub ca. 80 cm in height. Flowers pink, fruits red
Herbarium specimens	Furuse, M			1789		16	12	1972	Solanaceae	Lycianthes	biflora	(Lour.) Bitter	Japan	Ryuku Islands			Kanekadan, Misato-son, Okinawa-hontoo (Okinawa Pref.)						False
Herbarium specimens	Furuse, M			2503		25	2	1973	Solanaceae	Lycianthes	biflora	(Lour.) Bitter	Japan	Ryuku Islands			Yonehara Ishigaki Is.						False
Herbarium specimens	Furuse, M			39791		18	5	1962	Solanaceae	Lycianthes	biflora	(Lour.) Bitter	Japan	Kyushu	Kagoshima		prov. Ohsumi, Amboo Yaku-machi, Is. Yaku-shima	30.34	130.52		GAZ	2	False	seaside
Herbarium specimens	Furuse, M			44780		6	12	1966	Solanaceae	Lycianthes	biflora	(Lour.) Bitter	Japan	Kyushu	Kagoshima		about Sima-jiri, China-choo Is. Oki-yerabu, Iss. Amami [georef to Amami Island]	28.29	129.39		GAZ		False
Herbarium specimens	Furuse, M			5629		17	4	1974	Solanaceae	Lycianthes	biflora	(Lour.) Bitter	Japan	Ryuku Islands			Ohsato-park, Ohsato-son, Okinawa-hontoo (Pref. Okinawa)						False
Herbarium specimens	Gaerlan, FJ	Sagcal, E	PPI-	137		24	1	1991	Solanaceae	Lycianthes	biflora	(Lour.) Bitter	Philippines	Mimaropa	Palawan		Brooke's Point, E of Addison's Peak						False	partly disturbed forest; steep rocky slope, soil brown	herb 0.5 m x 8 cm; lvs velvety, green, pale beneath, whtie stipules; fruit round, red when ripe
Herbarium specimens	Gallatly, G			386			7	1878	Solanaceae	Lycianthes	biflora	(Lour.) Bitter	India	Meghalaya			'Kossyah [Khasia] and Jynteah [Jainta] Hills' ('Chararpoor gec' [illegible])	23.58	91.64	>20km	GAZ	914	False		shrub
Herbarium specimens	Gamble, JS			3396			6	1874	Solanaceae	Lycianthes	biflora	(Lour.) Bitter	India	West Bengal	Darjeeling	Kurseong	above Kurseong	26.88	88.28	2-5km	GAZ	1676	False
Herbarium specimens	Gamble, JS			741		26	6	1876	Solanaceae	Lycianthes	biflora	(Lour.) Bitter	India	West Bengal	Darjeeling		Victoria Rd, Day 3 [georef to Victoria Rd in Darjeeling]	27.04	88.26		GAZ	2042	False
Herbarium specimens	Gamble, JS			9852			9	1881	Solanaceae	Lycianthes	biflora	(Lour.) Bitter	India	West Bengal	Darjeeling	Darjeeling	'Sikkim, Darjeeling'	27.05	88.27	2-5km	GAZ	1829	False
Herbarium specimens	Gaoligong Shan Biodiversity Survey			15688		2	10	2002	Solanaceae	Lycianthes	biflora	(Lour.) Bitter	China	Yunnan			Gaoligong Shan Region. Gongshan Xian, Binzhongluo Xiang. Vicinity of Shimenguan (Stone Gate), N of Bingzhongluo along the W side of the Nu Jiang. E side of the Gaoligong Shan. E facing 30-60 degree slope.	28.03	98.60		SPEC	1700	False	Disturbed remnant subtropical evergreen broadleaf forest and thickets. Growing along trail.	Perennial herb 60-80 cm tall. Fruit red. Common.
Herbarium specimens	Gaoligong Shan Biodiversity Survey			15708		3	10	2002	Solanaceae	Lycianthes	biflora	(Lour.) Bitter	China	Yunnan		Pengdangxiang	Gaoligong Shan Region. Gongshan Xian, Pengdang Xiang. Vicinity of Muponanqing, N of Gongshan on the E side of the Nu Jiang. SE facing 30-60(degree) slope.	26.01	99.14	>20km	GAZ	1430	False	Subtropical evergreen broadleaf forest. Growing along trail.	Perennial herb ca. 60 cm tall. Fruit red. Common.
Herbarium specimens	Gaoligong Shan Biodiversity Survey			15819		8	10	2002	Solanaceae	Lycianthes	biflora	(Lour.) Bitter	China	Yunnan		Pengdangxiang	Gaoligong Shan Region. Gongshan Xian, Pengdang Xiang. Road from Yonglaga to Di, N of Gongshan on the E side of the Nu Jiang.	27.89	98.67	>20km	GAZ	1640	False	Disturbed thicket and cultivated fields. Growing along road.	Perennial herb ca. 1 m tall. Fruit red. Common.
Herbarium specimens	Gaoligong Shan Biodiversity Survey			16605		26	9	2002	Solanaceae	Lycianthes	biflora	(Lour.) Bitter	China	Yunnan			Gaoligong Shan Region. Gongshan Xian, Binzhongluo Xiang. Near Dala He bridge, 38 km N of Gongshan on the road to Bingzhongluo along the W side of the Nu Jiang. E side of Gaoligong Shan. E facing 60+ degree slope.	28.00	98.64		SPEC	1630	False	Cleared disturbed areas in subtropical evergreen broadleaf forest degraded to scrub around waterfall. Growing in rocky open areas among shrubs.	Small shrub to 75 cm tall. Fruit bright orangish red, globose, to 1.5 cm in diam. Occasional
Herbarium specimens	Gaoligong Shan Biodiversity Survey			18958		9	9	2003	Solanaceae	Lycianthes	biflora	(Lour.) Bitter	China	Yunnan			Longyang Qu, Mangjuan Xiang, Baihualing Cun, Zaotang area, E side of Gaoligong Shan	25.31	98.79		SPEC	1590	False	subtropical evergreen broadleaf forest disturbed by felling, scondary forest with open distrubed areas along stream and along trail; E facing 30-60� slope; growign at forest margin on moist forested slope, in loam on decomposed granite	shrub ca. 1.5 m tall; flowers white; fruit bright red; occasional
Herbarium specimens	Gaoligong Shan Biodiversity Survey			20731		28	10	2004	Solanaceae	Lycianthes	biflora	(Lour.) Bitter	China	Yunnan			Gaoligong Shan Region. Gongshan Zizhixian, Dulongjiang Xiang. E side of the Dulong Jiang ca. 2 km S of Bapo near the confluence of the Dulong Jiang and the Teliwang He. E facing 10-30� slope.	27.72	98.35		SPEC	1410	False	Subtropical evergreen broadleaf forest. Undisturbed. Growing along trail in forest. In loam on granite.	Herb ca. 70 cm tall. Fruit red. Rare.
Herbarium specimens	Gaoligong Shan Biodiversity Survey			20786		29	10	2004	Solanaceae	Lycianthes	biflora	(Lour.) Bitter	China	Yunnan			Gaoligong Shan region. Gongshan Zizhixian, Dulongjiang Xiang. Vicinity of Nengpula on the E side of the Dulong Jiang just E of Hongxin Qiao (Red Star bridge) ca. 0.5 km SW of Bapo. W facing 0-10� slope.	27.73	98.35		SPEC	1330	False	Subtropical evergreen broadleaf forest. Disturbed by agriculture. Growing near a waterfall. In humus on granite.	Herb ca. 50 cm tall. Fruit red. Rare.
Herbarium specimens	Gaoligong Shan Biodiversity Survey			22271		9	11	2004	Solanaceae	Lycianthes	biflora	(Lour.) Bitter	China	Yunnan			Gaoligong Shan Region. Gongshan Zizhixian, Binzhongluo Xiang. E side of Gaoligong Shan NE of Bingzhongluo near Stone Gate. E facing 10-30(degree) slope.	28.04	98.60		SPEC	1780	False	Subtropical evergreen broadleaf forest. Disturbed by clearing. Disturbed secondary forest and thickets. Growing along road. In loam on decomposed granite.	Herb ca. 70 cm tall. Fruit red. Rare.
Herbarium specimens	Gaoligong Shan Biodiversity Survey			22292		10	11	2004	Solanaceae	Lycianthes	biflora	(Lour.) Bitter	China	Yunnan			Gaoligong Shan Region. Gongshan Zizhixian, Cikai Zheng. W side of the Nujiang in the vicinity of Danzhu near the army border station. E facing 10-30(degrees) slope.	27.67	98.72		SPEC	1400	False	Subtropical evergreen broadleaf forest. Disturbed by clearing. Disturbed secondary forest and thickets. Growing along trail in a shaded wet area. In loam on decomposed granite.	Herb ca. 60 cm tall. Fruit red. Occasional.
Herbarium specimens	Gaoligong Shan Biodiversity Survey			26301		3	8	2005	Solanaceae	Lycianthes	biflora	(Lour.) Bitter	China	Yunnan	Nujiang		Lushui Xian, Daxingdi Xiang, Sipailaduo Cun, along a dirt road on the S side of an E-W canyon, on the W side of the Nujiang	26.12	98.86		SPEC	920	False	growing among cobbles on slope; in silt or mud on limestone; N facing 10-30 degree slope; thicket disturbed by clering	shrub to 1 m; petals white; young fruit green; rare
Herbarium specimens	Gaoligong Shan Biodiversity Survey			27554		14	8	2005	Solanaceae	Lycianthes	biflora	(Lour.) Bitter	China	Yunnan			Fugong Xian, Lisahdi Xiang, Ziguduo Cun, jsut N of Zuguduo village near the Nujiang, E side of Gaoligong Shan	27.20	98.88		SPEC	1610	False	subtropical evergreen broadleaf forest, disturbed by agriculture; disturbed secondary vegetation; S facing 10-30� slope; in loam on granite	herb ca. 80 cm tall; flowers white; rare
Herbarium specimens	Gaoligong Shan Biodiversity Survey			28983		24	8	2005	Solanaceae	Lycianthes	biflora	(Lour.) Bitter	China	Yunnan			Gaoligong Shan Region. Fugong Xian, Shangpa Zheng. Latudi Cun, along the Latudi He, on the W side of the Nujiang, E slope of Gaoligong Shan. E facing 30-60 (degree) slope.	26.90	98.86		SPEC	1290	False	Subtropical evergreen broadleaf forest. Disturbed by clearing. Disturbed secondary forest and thicket dominated by Toxicodendron, Ficus and Eurya. Growing on moist slope in thicket. In loam on marble.	Shrub. Calyx green turning purple. Petals purple. Stamen yellow. Rare.
Herbarium specimens	Gaoligong Shan Biodiversity Survey			32396		18	8	2006	Solanaceae	Lycianthes	biflora	(Lour.) Bitter	China	Yunnan			Gaoligong Shan Region. Gongshan: Dulongjiang. Vicinity of Nangza, W side of the Dulong Jiang valley, ca. 1.3 direct km S of Maku and ca. 3.8 direct km NE of the Myanmar border. NW facing 30-60� slope.	27.67	98.30		SPEC	1970	False	Subtropical evergreen broadleaf forest disturbed by felling. Growing in forest. In humus on granite.	Herb 30 cm tall. Corolla yellow. Occasional.
Herbarium specimens	Gaoligong Shan Biodiversity Survey			32454		18	8	2006	Solanaceae	Lycianthes	biflora	(Lour.) Bitter	China	Yunnan			Gaoligong Shan Region. Gongshan: Dulongjiang. Along trail toward Qinglan Dang, W side of the Dulong Jiang valley, ca. 0.3 direct km SW of Maku and ca. 4.2 km NE of the Myanmar border. W facing 30-60(degree) slope.	27.68	98.30		SPEC	1500	False	Subtropical evergreen broadleaf forest disturbed by agriculture. Growing in forest. In loam on granite.	Perennial herb 1 m tall. Young fruit green. Occasional.
Herbarium specimens	Gaoligong Shan Biodiversity Survey			33091		12	8	2006	Solanaceae	Lycianthes	biflora	(Lour.) Bitter	China	Yunnan			Gongshan, Cikai, vicinity of Yimalao, ca. 1.6 direct km SW of Danzhu Cun along the Danzhu He and ca. 11 direct km SW of Gongshan, E side of Gaoligongshan	27.66	98.71		SPEC	1540	False	sclerophyllous evergreen broadleaf forest, disturbed by clearing; secondary subtropical broadleaf forest dominated by Alnus nepalensis; growing in thicket, in humus on granite; N facing 10-30� slope	herb 60 cm tall; fruit green; occasional
Herbarium specimens	Gaoligong Shan Biodiversity Survey			33355		14	8	2006	Solanaceae	Lycianthes	biflora	(Lour.) Bitter	China	Yunnan			Gaoligong Shan Region, Yunnan, China. Gongshan: Cikai. Vicinity of Danzhu near the Danzhu Bridge, ca. 10.4 direct km SE of Gongshan along the W side of the Nujiang. S facing 10-30 degree slope	27.67	98.72		SPEC	1410	False	In sand on granite	Herb 80 cm tall. Fruit green. Growing at forest margin.
Herbarium specimens	Gaoligong Shan Biodiversity Survey			33476		17	8	2006	Solanaceae	Lycianthes	biflora	(Lour.) Bitter	China	Yunnan	Nujiang	Nujiang	Gongshan: Bingzhongluo. Wuli Cun, in the vicinity of Zhaohong Bridge over the Nujiang, ca. 6 direct km NW of Bingzhongluo on the W side of the Nujiang	28.06	98.59		SPEC	1460	False	Sclerophyllous evergreen broadleaf forest. Disturbed by clearing. Subtropical. Dominated by Carpinus and Rhus. In loam on granite. Growing along rocky road	Herb 50 cm tall. Fruit green. Occasional.
Herbarium specimens	Gaoligong Shan Biodiversity Survey			33492		17	8	2006	Solanaceae	Lycianthes	biflora	(Lour.) Bitter	China	Yunnan	Nujiang	Nujiang	Gongshan: Bingzhongluo. Wuli Cun, in the vicinity of Zhaohong Bridge vehicular bridge over the Nujiang, ca. 6 direct km NW of Bingzhongluo on the W side of the Nujiang	28.06	98.59		SPEC	1460	False	Sclerophyllous evergreen broadleaf forest. Disturbed by clearing. Subtropical. Dominated by Carpinus and Rhus. In loam on granite. Growing along rocky road	Herb 60 cm tall. Fruit red. Common. Growing at forest margin.
Herbarium specimens	Gaoligong Shan Biodiversity Survey			33526		17	8	2006	Solanaceae	Lycianthes	biflora	(Lour.) Bitter	China	Yunnan			Gongshan, Bingzhongluo, about 1 km W of Shimen Guan (Stone Gate) and ca. 3.1 direct km WNW of Bingzhongluo on the W side of the Nujiang	28.03	98.60		SPEC	1540	False	subtropical evergreen broadleaf forest dominated by Saurauia, Sloanea and Euptelea; disturbed by clearing; E facing 10-30� slope; growing along the road, in loam on granite	herb 70 cm tall; fruit green; common
Herbarium specimens	Gaoligong Shan Expedition			8709		9	9	1997	Solanaceae	Lycianthes	biflora	(Lour.) Bitter	China	Yunnan			Road from Gongshan to Binzhonglou - Chang Wang He Bridge, Gongshan Co., Nujiang Lisu Aut. Pref.	27.83	91.69		GAZ	1600	False	Remnant primary forest in steep ravine	Shrub to 50cm; fruits green; growing at stream edge
Herbarium specimens	Gaoligong Shan Expedition			8727		9	9	1997	Solanaceae	Lycianthes	biflora	(Lour.) Bitter	China	Yunnan			Road from Gongshan to Binzhonglou, Gongshan Co., Nujiang Lisu Aut. Pref.	27.75	98.67		GAZ	1550	False	Secondary forest on steep banks above roadside; Araliaceae, Aleurites and Alangium	Shrub to 1.5m; fruits green, red when ripe
Herbarium specimens	Gaoligong Shan Expedition			8829		11	9	1997	Solanaceae	Lycianthes	biflora	(Lour.) Bitter	China	Yunnan			Shi Meng Guan (Stone Gates), Gongshan Co., Nujiang Lisu Aut. Pref.	28.04	98.60		GAZ	1650	False	Disturbed remnant primary forest on either side of track at base of limestone bluff with _Trachycarpus princeps_ on cliff ledges; Trachycarpus princeps	Twining climber; fruits green to red
Herbarium specimens	Gaoligong Shan Expedition			9728		30	9	1997	Solanaceae	Lycianthes	biflora	(Lour.) Bitter	China	Yunnan			Salween tributary along 'First School Valley' west of Fugong, Fugong Co., Nujiang Lisu Aut. Pref.	26.90	98.85	>20km	GAZ		False	North and north east facing slopes; Remnant primary evergreen forest, secondary forest and margins of cultivated fields	herb to 50cm; flowers mauve; fruits green to red
Herbarium specimens	Gaoligong Shan Expedition			9758		30	9	1997	Solanaceae	Lycianthes	biflora	(Lour.) Bitter	China	Yunnan			Salween tributary along 'First School Valley' west of Fugong, Fugong Co., Nujiang Lisu Aut. Pref., Nujiang Lisu Aut. Pref.	26.90	98.85	>20km	GAZ	1600	False	North and north east facing slopes; Remnant primary evergreen forest, secondary forest and margins of cultivated fields	Shrubby habit to 1m; flowers white tinged violet; fruits green when ripe
Herbarium specimens	Garrett, HBG			1136		2	6	1939	Solanaceae	Lycianthes	biflora	(Lour.) Bitter	Thailand	North	Chiang Mai		Doi Angka [= Doi Inthanon] Me K� Pak drainage.	18.53	98.51	2-5km	GAZ	1400	False		Plant 3-4ft. Fl: Violet 506-516
Herbarium specimens	Garrett, HBG			1265		16	8	1949	Solanaceae	Lycianthes	biflora	(Lour.) Bitter	Thailand	North	Chiang Mai		Doi Chieng Dao [Doi Chiang Dao], at foot of N caves	19.41	98.87	2-5km	GAZ	460	False		flower white
Herbarium specimens	Gaudichaud, C			95			12	1838	Solanaceae	Lycianthes	biflora	(Lour.) Bitter	China				"Chine" [sin. loc.]						False
Herbarium specimens	Giking, M			236		4	4	1993	Solanaceae	Lycianthes	biflora	(Lour.) Bitter	Malaysia	Sabah	Ranau	Kampung Poring	Kipungit	6.04	116.70	<2km	GAZ		False	vegetation type: talan/puru	small tree; flowers white; fruit green; life form: taun
Herbarium specimens	Gilbert, MG	Zexian, L; Turland, NJ; Nianhe, X; et al.		509		8	12	2000	Solanaceae	Lycianthes	biflora	(Lour.) Bitter	China	Hainan	Changjiang		[Changjiang] Xian: Ba Wan Ling: Gibbon forest ca 20 km from town.	19.09	109.20		SPEC	1150	False	Evergreen forest with mostly relatively open understory, biggest canopy trees <em>Dacryoides</em> and <em>Dacrycarpus</em>, otherwise species rich, some tree ferns and <em>Livistonia</em>, on basement complex, topography very dissected with mostly very steep slopes. Disturbed ground near water.	Shrub/subshrub ca. 1 m; fruits red when ripe.
Herbarium specimens	Girmansyah, D		Deden-	937		17	5	2008	Solanaceae	Lycianthes	biflora	(Lour.) Bitter	Indonesia	Sulawesi	Sulawesi Selatan		Mt. Watuwila, SE Sulawesi Prov., alogn Uwitalambeh River, near Mt. Pobindaa omanu, W of Wutamole	-3.79	121.63		SPEC	700	False	primary forest with ground covered by mosses	herb 50 cm tall; fruit red
Herbarium specimens	Godefroy, A			139		1	6	1875	Solanaceae	Lycianthes	biflora	(Lour.) Bitter	Cambodia	Phnom Penh		Phnom Penh		11.55	104.89	2-5km	GAZ		False
Herbarium specimens	Godefroy, A			s.n.			10	1878	Solanaceae	Lycianthes	biflora	(Lour.) Bitter	Cambodia				Rives du Coule Lap						False
Herbarium specimens	Gressitt, JL			269		7	6	1934	Solanaceae	Lycianthes	biflora	(Lour.) Bitter	Taiwan			Hori						775	False	canyon	bush 80 cm, 8 mm diam.; flower white; fruit green
Herbarium specimens	Gressitt, JL			272		7	6	1934	Solanaceae	Lycianthes	biflora	(Lour.) Bitter	Taiwan									650	False	Canyon	Ht. 20cm. Fl white. Hori.
Herbarium specimens	Gressitt, JL			51		13	5	1934	Solanaceae	Lycianthes	biflora	(Lour.) Bitter	Taiwan			Rokki							False		low shrub 1 m, 3/4 cm diam.; fruit red
Herbarium specimens	Grierson, AJC	Long, DC		2290		27	6	1979	Solanaceae	Lycianthes	biflora	(Lour.) Bitter	Bhutan		Tashigang	Khaling	4.5 km S of Khaling, SW of Tashigang.	27.15	91.43	2-5km	SPEC	2225	False	Amongst shrubs in steep valley in warm broad leaved forest.	Scrambling shrub 2 m, flowers white, young fruit green.
Herbarium specimens	Griffith, W			2331					Solanaceae	Lycianthes	biflora	(Lour.) Bitter	Bhutan				"Boutan"						False
Herbarium specimens	Griffith, W			5903	[a]				Solanaceae	Lycianthes	biflora	(Lour.) Bitter	Malaysia	Malacca			"Birma and Malay Peninsula" - Malacca	2.23	102.27	>20km	GAZ		False
Herbarium specimens	Griffith, W			760					Solanaceae	Lycianthes	biflora	(Lour.) Bitter	India				"Assam" [ex herb. Wallich?]						False
Herbarium specimens	Griffith, W			s.n.					Solanaceae	Lycianthes	biflora	(Lour.) Bitter	Malaysia	Malacca			Malacca' [georef to state centroid]	2.28	102.29	>20km	GAZ		False
Herbarium specimens	Griffith, W			s.n.					Solanaceae	Lycianthes	biflora	(Lour.) Bitter	Malaysia				"Malacca"						False
Herbarium specimens	Hainan Station			340		17	12	1955	Solanaceae	Lycianthes	biflora	(Lour.) Bitter	China	Hainan	Ledong Li	Jianfengling	Hainan, Dongfang third district, Jianfengling	18.70	108.81	2-5km	GAZ		False
Herbarium specimens	Hallier, H			24					Solanaceae	Lycianthes	biflora	(Lour.) Bitter	Indonesia	Java	West Java		Tjibodas	-6.55	106.67	>20km	GAZ		False
Herbarium specimens	Hallier, H			4476	[a]	20	1	1904	Solanaceae	Lycianthes	biflora	(Lour.) Bitter	Philippines	Mindanao	ARMM (Muslim Mindanao)	Basilan Island		6.65	122.14	2-5km	GAZ		False
Herbarium specimens	Hallier, H			s.n.		7	11	1896	Solanaceae	Lycianthes	biflora	(Lour.) Bitter	India	West Bengal	Darjeeling	Birch Hill		27.05	88.26	2-5km	GAZ	2134	False		Halbstrand mit scharlachroten Beeren
Herbarium specimens	Hamel, C			1242		4	9	1928	Solanaceae	Lycianthes	biflora	(Lour.) Bitter	Indonesia	Sumatra	North Sumatra		Bangoen Dolok to Natoras, Asahan						False
Herbarium specimens	Hance, HF			2128			7	1869	Solanaceae	Lycianthes	biflora	(Lour.) Bitter	China	Guangdong		Guangzhou	Pakwan, supra Canton' [= Baiyun Mountain]	23.19	113.29		GAZ		False	in nubus
Herbarium specimens	Hance, HF			s.n.			12	1859	Solanaceae	Lycianthes	biflora	(Lour.) Bitter	China	Guangdong		Guangzhou	Prope Canton [= Guangzhou]	23.13	113.27	>20km	GAZ		False
Herbarium specimens	Hanoi-UBC-Logan-Longwood-Kew Expedition to Vietnam		NHE-	210		3	11	2014	Solanaceae	Lycianthes	biflora	(Lour.) Bitter	Vietnam	Lao Cai			Khoang village	22.38	103.80		SPEC	1749	False		red berries on clusters 0.5 cm wide leaves ovate 10 cm x 5 cm stellate calyx
Herbarium specimens	Hara, H	Kanai, H; Kurosawa, S; Murata, G; Togashi, M; Tuyama, T	63-	03555		30	11	1963	Solanaceae	Lycianthes	biflora	(Lour.) Bitter	Nepal				Yektin-Akasay-Batasay						False
Herbarium specimens	Harder, DK	Hiep, NG		1783		8	9	1993	Solanaceae	Lycianthes	biflora	(Lour.) Bitter	Vietnam	Vinh Ph�c			ca. 100 km NNW of Hanoi, Tam Dao Forest Reserve, on trail from Tam Dao City to Tam Dao Mountain, Tam Dao District	21.46	105.64		SPEC	920	False	mountain trailside	occasional shrub to 0.5 m; leaves tighly tinged purple beneath, along veins; calyx lobes green; corolla light purple; anthers deeper purple
Herbarium specimens	Harder, DK	Hiep, NG		1788		8	9	1993	Solanaceae	Lycianthes	biflora	(Lour.) Bitter	Vietnam	Vinh Ph�c			ca. 100 km NNW of Hanoi, Tam Dao Forest Reserve, on trail from Tam Dao City to Tam Dao Mountain, Tam Dao District	21.46	105.64		SPEC	920	False	mountain trailside	occasional shrub to 0.5 m; leaves tighly tinged purple beneath, along veins; calyx lobes green; corolla light purple; anthers deeper purple
Herbarium specimens	Haviland, GD	Hose, C		17217			6	1894	Solanaceae	Lycianthes	biflora	(Lour.) Bitter	Malaysia	Sarawak			Niah, Borneo [Sarawak]	3.85	113.72	2-5km	GAZ		False	Limestone
Herbarium specimens	Haviland, GD			1727		22	9	1892	Solanaceae	Lycianthes	biflora	(Lour.) Bitter	Malaysia	Sabah			Sk [Sarawak?] Mt.Kown	6.11	116.60	>20km	GAZ		False	limestone
Herbarium specimens	Hayakawa's collector		N-	415			10	1925	Solanaceae	Lycianthes	biflora	(Lour.) Bitter	Japan	Kyushu		Fukujima	"Kyushu, Fukuejima"						False
Herbarium specimens	Henderson, MR			18286		21	5	1927	Solanaceae	Lycianthes	biflora	(Lour.) Bitter	Malaysia	Pahang			Ayer Surin, Pulau Tioman, Pahang	2.80	104.20	2-5km	GAZ	274	False		epiphytic on Arenga; fruit like small cherry & of same deep red; fls white; certainly wild
Herbarium specimens	Henderson, MR		SF-	22323		31	7	1929	Solanaceae	Lycianthes	biflora	(Lour.) Bitter	Malaysia	Pahang			Pahang: Gunong Senyum.	3.71	102.44	2-5km	GAZ		False
Herbarium specimens	Henderson, MR		SF-	22709		13	8	1929	Solanaceae	Lycianthes	biflora	(Lour.) Bitter	Malaysia	Kelantan		Gua Musang		4.88	101.97		GAZ		False
Herbarium specimens	Heng, L	Bartholomew, B; Dao Zhilin		11476		4	11	1998	Solanaceae	Lycianthes	biflora	(Lour.) Bitter	China	Yunnan	Baoshan	Chuanlong	Tengchung Xian, Sanyun Xiang, Chuanlong Cun, on the W side of Gaoligong Shan near km 96 on the old road from Baoshan to Tengchong	25.00	98.72		SPEC	1740	False	steep moist slope	scandent herb; calyx green; fruit red
Herbarium specimens	Heng, L	et al.		8727		9	9	1997	Solanaceae	Lycianthes	biflora	(Lour.) Bitter	China	Yunnan			Nujiang Lisu Aut. Pref., Gongshan Co., road from Gongshan to Binzhonglou	27.75	98.67		SPEC	1550	False	secondary forest on steep banks above roadside	shrub to 1.5 m; fruits green, red when ripe
Herbarium specimens	Heng, L	et al.		8829		11	9	1997	Solanaceae	Lycianthes	biflora	(Lour.) Bitter	China	Yunnan			Nujiang Lisu Aut. Pref., Gongshan Co., Shi Meng Guan (Stone Gates)	28.04	98.60		SPEC	1650	False	disturbed remnant primary forest on either side of track at base of limestone bluff with Trachycarpus princeps on cliff ledges	twining climber; fruits red
Herbarium specimens	Heng, L	et al.		9728		30	9	1997	Solanaceae	Lycianthes	biflora	(Lour.) Bitter	China	Yunnan			Nujiang Lisu Aut. Pref., Fugong Co., Salween tributary along 'First School Valley W of Fugong	26.90	98.85	2-5km	SPEC	1340	False	north and northeast facing slopes	herb to 50 cm; flowers mauve; fruits red
Herbarium specimens	Heng, L	et al.		9758		30	9	1997	Solanaceae	Lycianthes	biflora	(Lour.) Bitter	China	Yunnan			Nujiang Lisu Aut. Pref., Fugong Co., Salween tributary along 'First School Valley W of Fugong	26.90	98.85	2-5km	SPEC	1600	False	north and northeast facing slopes	shrubby habit to 1 m; flowers white tinged violet; fruits green when ripe
Herbarium specimens	Hennipman, E			6039		28	6	1979	Solanaceae	Lycianthes	biflora	(Lour.) Bitter	Indonesia	Sulawesi	Sulawesi Selatan	Gunung Wawonseru	SW of Soroako [Sorowako] (	-2.52	121.37		GAZ	1000	False	on fallen log; primary forest on limestone	shrubby herb ca. 1 m; flowers white; fruit bright red
Herbarium specimens	Henry, A			12009		30	5		Solanaceae	Lycianthes	biflora	(Lour.) Bitter	China	Yunnan	Pu'er		Ta Meng Po, Szemao [=Simao District]	22.78	100.98	2-5km	GAZ		False		405 ft shrub; fls purple
Herbarium specimens	Henry, A			12009	B				Solanaceae	Lycianthes	biflora	(Lour.) Bitter	China	Yunnan			Szemei [Simao District]	22.77	100.98	>20km	GAZ	1219	False	forests	shrub 4 ft; white fls.
Herbarium specimens	Henry, A			12009	A				Solanaceae	Lycianthes	biflora	(Lour.) Bitter	China	Yunnan			Szemau, S. mts. [Simao District]	22.77	100.98	>20km	GAZ	1219	False		shrub 5 ft; red frt; purple fls.
Herbarium specimens	Henry, A			12273					Solanaceae	Lycianthes	biflora	(Lour.) Bitter	China	Yunnan			Szeneng [slightly illegible, prob. Szemao = Simao], E mt forests	22.77	100.98	>20km	GAZ	1463	False		shrub 5 ft, white fls
Herbarium specimens	Henry, A			12911					Solanaceae	Lycianthes	biflora	(Lour.) Bitter	China	Yunnan			Szemao, S. forests [Simao District]	22.77	100.98	>20km	GAZ	1219	False		shrub 3 ft; fr red small
Herbarium specimens	Henry, A			13652					Solanaceae	Lycianthes	biflora	(Lour.) Bitter	China	Yunnan			S. of Red River						False		shrub 5 ft; white flowers
Herbarium specimens	Henry, A			1750					Solanaceae	Lycianthes	biflora	(Lour.) Bitter	Taiwan				Tamsui (moesis native collector)						False
Herbarium specimens	Henry, A			307	B				Solanaceae	Lycianthes	biflora	(Lour.) Bitter	Taiwan	Kaohsiung Hsien			Ape Hill [= Shoushan, Gushan Dist.]	22.65	120.27		GAZ		False	in dark place	shrub 2-3 ft; <u>white </u>fls; red fruit on some
Herbarium specimens	Henry, A			307	A				Solanaceae	Lycianthes	biflora	(Lour.) Bitter	Taiwan				Apes Hill, Tchuo [= Shoushan, Gushan District, Kaohsiung]	22.65	120.27	2-5km	GAZ		False		fls white or purplish
Herbarium specimens	Henry, A			307					Solanaceae	Lycianthes	biflora	(Lour.) Bitter	Taiwan			South Cape							False		rostrate on the ground, bluish white flower fruit when ripe is red
Herbarium specimens	Henry, A			4304				1885	Solanaceae	Lycianthes	biflora	(Lour.) Bitter	China	Hubei			Ichang and immediate neighbourhood	30.69	111.29	5-20k			False		[coll. Faber in Henry herbarium - number is Henry herb. number]
Herbarium specimens	Henry, A			758					Solanaceae	Lycianthes	biflora	(Lour.) Bitter	Taiwan	Kaohsiung Hsien		Shoushan	Apes Hill						False		Shrub 2 or 3 feet; white flowers.
Herbarium specimens	Henry, A			9160	A	20	12		Solanaceae	Lycianthes	biflora	(Lour.) Bitter	China	Yunnan			Mengtse, S. mts. (rel. Kech'ing)	23.03	103.17	>20km	GAZ		False		6 ft shrub; red fruit
Herbarium specimens	Henry, A			9160					Solanaceae	Lycianthes	biflora	(Lour.) Bitter	China	Yunnan			Mengtse, S.E. mts.	23.03	103.17	>20km	GAZ	1219	False		purple fls, 2 ft shrub
Herbarium specimens	Henry, A			9218	C				Solanaceae	Lycianthes	biflora	(Lour.) Bitter	China	Yunnan			Mengla, S.E. [could also be Mengtze, georef to Mengze]	23.03	103.17	>20km	GAZ	1524	False	forests	shrub; red fruit
Herbarium specimens	Henry, A			9218					Solanaceae	Lycianthes	biflora	(Lour.) Bitter	China	Yunnan			Mentze	23.03	103.17	>20km	GAZ	1402	False		shrub 3 ft; white fls, red fruit
Herbarium specimens	Henry, A			9218	B	16	5		Solanaceae	Lycianthes	biflora	(Lour.) Bitter	China	Yunnan			Mengha cliffs, way up the valley	21.08	100.93	>20km	GAZ	1524	False	cliffs etc.	shrub 5 ft, slender, weak; white fl.
Herbarium specimens	Henry, A			9218					Solanaceae	Lycianthes	biflora	(Lour.) Bitter	China	Yunnan	Xishuangbanna	Mengyu	"Mengyu"					1500			shrub 3 ft; white fls
Herbarium specimens	Henty, EE	Coode, MJE	NGF-	29203		9	1	1988	Solanaceae	Lycianthes	biflora	(Lour.) Bitter	Papua New Guinea	Eastern Highlands		Kassam Pass	Kainantu subdistrict	-6.20	146.03	2-5km	SPEC	1280	False	among thick grass above road cutting	erect herb, 2 ft; flowers white, faintly mauve; fruits green
Herbarium specimens	Herb. Griffith			5903					Solanaceae	Lycianthes	biflora	(Lour.) Bitter	India	West Bengal			sin. loc.						False
Herbarium specimens	Herb. Harland			2128					Solanaceae	Lycianthes	biflora	(Lour.) Bitter	China	Hong Kong				22.27	114.19	>20km	GAZ		False
Herbarium specimens	Herb. Sampson			441	A		10	1884	Solanaceae	Lycianthes	biflora	(Lour.) Bitter	China	Guangdong		Guangzhou	Guangzhou (Canton)	23.13	113.27	>20km	GAZ		False
Herbarium specimens	Herb. Torner			s.n.					Solanaceae	Lycianthes	biflora	(Lour.) Bitter	Indonesia	Java	West Java		Princes Island prope Java [=Pulau Paniatnan]	-6.58	105.22	2-5km	SPEC		False
Herbarium specimens	Herbal Community		PT-	783		1	8	2006	Solanaceae	Lycianthes	biflora	(Lour.) Bitter	China	Fujian		Putian	Putian City, Putian	25.45	119.01	5-20k	GAZ		False
Herbarium specimens	Hiep, NT	Binh, NQ; Averyanov, L; Cribb, P	NTH-	3420		7	10	1999	Solanaceae	Lycianthes	biflora	(Lour.) Bitter	Vietnam	H� Giang			Meo Vac distr., vicinities of Meo Vac town, 48.2 km to 36oe [W?] of Ha Giang city	23.17	105.40	2-5km	SPEC	1300	False	primary evergreen broadleaved wet closed forest on sandstones, in open place	shrublet up to 1.5 m; flowers violet; fruits red; not rare
Herbarium specimens	Hillebrand, W			s.n.				1889	Solanaceae	Lycianthes	biflora	(Lour.) Bitter	China	Hong Kong			sin. loc. [Hong Kong Island]	22.26	114.19	<2km	GAZ		False
Herbarium specimens	Hillebrand, W			s.n.			10	1869	Solanaceae	Lycianthes	biflora	(Lour.) Bitter	China	Guangdong		Guangzhou	Canton [=Guangzhou]	23.13	113.26	>20km	GAZ		False
Herbarium specimens	Holstvoogd, C			496		12	11	1940	Solanaceae	Lycianthes	biflora	(Lour.) Bitter	Indonesia	Java	West Java	Kamojang	'Kamodjan, wood around so-called Engelsche Vatke'	-7.13	107.80		GAZ		False
Herbarium specimens	Hooker, JD	Thomson, T		672		13	6	1850	Solanaceae	Lycianthes	biflora	(Lour.) Bitter	India	Meghalaya	East Khasi Hills		"Churra" (Khasia) [Cherrapunji]	25.28	91.72	within 5-20k...	Gazetteer		False
Herbarium specimens	Hooker, JD	Thomson, T		s.n.					Solanaceae	Lycianthes	biflora	(Lour.) Bitter	India				"Khasi"						False
Herbarium specimens	Hooker, JD			s.n.					Solanaceae	Lycianthes	biflora	(Lour.) Bitter	India				"Sikkim"						False
Herbarium specimens	Hooker, JD	Thomson, T		s.n.					Solanaceae	Lycianthes	biflora	(Lour.) Bitter	India				"Sikkim, Himalaya"					2134	False
Herbarium specimens	Hooker, JD	Thomson, T		s.n.					Solanaceae	Lycianthes	biflora	(Lour.) Bitter	India	Meghalaya			Khasia Hills & Sikkim	23.58	91.64	2-5km	GAZ	1829	False
Herbarium specimens	Hooker, JD	Thomson, T		s.n.					Solanaceae	Lycianthes	biflora	(Lour.) Bitter	India	Meghalaya			'Mont Khasia'	23.42	91.63	2-5km	GAZ		False
Herbarium specimens	Hooker, JD	Thomson, T		s.n.					Solanaceae	Lycianthes	biflora	(Lour.) Bitter	India				"Khasia"						False
Herbarium specimens	Hooker, JD	Thomson, T		s.n.					Solanaceae	Lycianthes	biflora	(Lour.) Bitter	India	Meghalaya			Mont Khasia [Khasi Hills]	25.58	91.63	2-5km	GAZ	1219	False		[these sheets may not all be duplicates, but impossible to tell!]
Herbarium specimens	Hooker, JD	Thomson, T		s.n.					Solanaceae	Lycianthes	biflora	(Lour.) Bitter	India				"Sikkim"						False
Herbarium specimens	Hooker, JD	Thomson, T		s.n.					Solanaceae	Lycianthes	biflora	(Lour.) Bitter	India	Meghalaya		Khasia Hills	'Mont Khasia'	23.58	91.64	2-5km	GAZ	1219	False
Herbarium specimens	Hooker, JD	Thomson, T		s.n.		6	8	1849	Solanaceae	Lycianthes	biflora	(Lour.) Bitter	India				Lahet, Kitnombri						False	abundant	fl. white
Herbarium specimens	Hoover, WS	Wiriadinata, H		31106		15	2	2000	Solanaceae	Lycianthes	biflora	(Lour.) Bitter	Indonesia	Java	West Java		Jawa Barat, Leuweung tengah, Ranca upas, Gunung Cikolotok	-7.37	107.90	>20km	SPEC	1800	False		shrub to 1.5 m; flowers violet; fruit green
Herbarium specimens	Hoover, WS	Hunter, JM; Wiriadinata, H; Girmansyah, D		809		20	5	2002	Solanaceae	Lycianthes	biflora	(Lour.) Bitter	Indonesia	Java	West Java		Ciemas River, Halimun National Park	-6.70	106.47	2-5km	SPEC	1700	False
Herbarium specimens	Hore, DK		ANC-	7553		9	5	1980	Solanaceae	Lycianthes	biflora	(Lour.) Bitter	India	Andaman and Nicobar Islands	South Nicobars	Great Nicobar Island	ground of Shompen Hut, Laful	7.17	93.87		GAZ		False	dense forest	raer; herb ca. 0.8 m; branches spreading stiff, thalamus persistent; flowers white; fruits green but becoming red when when ripe
Herbarium specimens	Horsfield, T		Sol.	10					Solanaceae	Lycianthes	biflora	(Lour.) Bitter	Indonesia	Java			sin. loc. [maybe locality on label but illegible]						False		Solanum with 10-fid calyx found with nigrum and the .... [illegible]
Herbarium specimens	Horsfield, T		Sol.	13					Solanaceae	Lycianthes	biflora	(Lour.) Bitter	Indonesia	Java			sin. loc. [Mundanae?]						False
Herbarium specimens	Horsfield, T			436					Solanaceae	Lycianthes	biflora	(Lour.) Bitter	Malaysia				'Malaya'						False
Herbarium specimens	Horsfield, T			s.n.					Solanaceae	Lycianthes	biflora	(Lour.) Bitter	Indonesia	Java	East Java		Pajittan, Kalak [=Pacitan, Kalak]	-8.21	110.94	2-5km	GAZ		False
Herbarium specimens	Horsfield, T			s.n.					Solanaceae	Lycianthes	biflora	(Lour.) Bitter	Indonesia	Java	East Java		Pajittan, Kalak [=Pacitan, Kalak]	-8.21	110.94	2-5km	GAZ		False
Herbarium specimens	Hou Kuanzhao			73538		29	8	1935	Solanaceae	Lycianthes	biflora	(Lour.) Bitter	China	Hainan	Baoting Li and Miao	Baoting Li and Miao Autonomous County	Hainan, Baoting County, Xinglong Shuangxina	18.64	109.78	2-5km	GAZ		False
Herbarium specimens	How, FC			70743			3	1933	Solanaceae	Lycianthes	biflora	(Lour.) Bitter	China	Hainan	Yazhou		Yaichow [= Yazhou]	18.36	109.16	5-20k	GAZ	396	False	in woods	shrub 2 m; branches green, pubescent deep green above, green beneath with hair; fl white, calyx pale green; stamens yellowish brown, pistil white
Herbarium specimens	How, FC			72611			5	1935	Solanaceae	Lycianthes	biflora	(Lour.) Bitter	China	Hainan	Baoting		Po-Ting [= Baoting}	18.64	109.78	>20km	GAZ	300	False	by road	herb; flower white; fruit red
Herbarium specimens	How, FC			73399			7	1935	Solanaceae	Lycianthes	biflora	(Lour.) Bitter	China	Hainan	Baoting		Po Ting [= Baoting Autonomous County]	18.64	109.78	>20km	GAZ		False
Herbarium specimens	How, FC			73538		29	8	1935	Solanaceae	Lycianthes	biflora	(Lour.) Bitter	China	Hainan	Baoting		Po-ting [=Baoting Autonomous County]	18.64	109.78	>20km	GAZ	731	False	in forest	herb 2 m; leaf deep green aobve, paler beneath, pubescents; flower white; fruit greenish
Herbarium specimens	Hsiao, S-C	Leu, W-P; Liu, SM		1240		17	5	1995	Solanaceae	Lycianthes	biflora	(Lour.) Bitter	Taiwan	Taitung Hsien			Yenping Hsiang, Taiwan Cycas Nature Reserve, on the trail from the workers' hut to the Cycas Reserve	22.90	121.05		SPEC	500	False	broadleaf virgin forest; semi-shaded trailside	immature fruits green
Herbarium specimens	Hu, SY	But, PPH		23888		22	6	2002	Solanaceae	Lycianthes	biflora	(Lour.) Bitter	China	Hong Kong		Victoria Peak		22.26	114.18		GAZ		False		perennial herbs, 80 cm high; stem lignified; flowers white; fruit bright red
Herbarium specimens	Hu, SY			5523		15	6	1968	Solanaceae	Lycianthes	biflora	(Lour.) Bitter	China	Hong Kong	New Territories	Tai Mo Shan	Ta Mao Shan, New Territories	22.41	114.14		GAZ		False	growing by a rock along a stream	perennial herb, 0.5 m; fls. white. solitary or paired
Herbarium specimens	Hu, SY			9277		31	12	1969	Solanaceae	Lycianthes	biflora	(Lour.) Bitter	China	Hong Kong			Mountain Parker	22.27	114.22	<2km	GAZ		False		annual herb; fruit red
Herbarium specimens	Hu, WK			8921		24	11	1946	Solanaceae	Lycianthes	biflora	(Lour.) Bitter	China	Sichuan	Leshan	Omei Shan	Omei-Hsien, Mt. Omei	29.50	103.33	>20km	GAZ		False
Herbarium specimens	Huang, CL	Chiang, HL		s.n.		5	10	2000	Solanaceae	Lycianthes	biflora	(Lour.) Bitter	Taiwan	Taipei Hsien		Manyuehyuan		24.82	121.44		SPEC		False		fruiting
Herbarium specimens	Huang, SF			4486		1	4	1991	Solanaceae	Lycianthes	biflora	(Lour.) Bitter	Taiwan	Nantou Hsien			Mingjien--Ershui	23.83	120.68		GAZ	250	False	open forest margin
Herbarium specimens	Huang, TC	Huang, SF; Yang, KC; Jeng, SS		10675		19	2	1986	Solanaceae	Lycianthes	biflora	(Lour.) Bitter	Taiwan	Taitung Hsien		Lanyu	Swasy-rock					400	False	in thicket
Herbarium specimens	Huang, TC	Huang, SF		15179		30	5	1991	Solanaceae	Lycianthes	biflora	(Lour.) Bitter	Taiwan	Hsinchu Hsien		Yuoluo							False	open river bank
Herbarium specimens	Isles, S	Vinas, A	NGF-	33899		16	9	1973	Solanaceae	Lycianthes	biflora	(Lour.) Bitter	Papua New Guinea	Central			NE of Manumu Village, subdistrict Port Moresby	-9.08	147.57	2-5km	SPEC	450	False
Herbarium specimens	Iwatsuki, K	Takasu, H; Mitsuta, S; Terao, H; Fukuoka, N		516		28	8	1975	Solanaceae	Lycianthes	biflora	(Lour.) Bitter	Japan	Ryuku Islands			Isl. Tokunoshima, interior of Boma, Tokunoshina-Cho, Ooshima-gun, Kagoshima Pref.					100	False
Herbarium specimens	Jacobs, M			4805		17	5	1957	Solanaceae	Lycianthes	biflora	(Lour.) Bitter	Indonesia	Java	East Java		Besuki, Mt. Raung, S. slope above village Gunungauri	-8.25	114.00	2-5km	SPEC	500	False	high forest intermingled with much bamboo	creeping herb, not aromatic; fr. felshy, glossy, bright red
Herbarium specimens	Jawa, R		S.	70069		18	12	1994	Solanaceae	Lycianthes	biflora	(Lour.) Bitter	Malaysia	Sarawak		Jambusan	Bau Kuching Division	1.39	110.17		GAZ	85	False	on stone; limestone forest	creeping woody herb; tepal white, stamen yellow; fruits red
Herbarium specimens	Jenkins, F			244				1841	Solanaceae	Lycianthes	biflora	(Lour.) Bitter	India				"upper Assam"						False
Herbarium specimens	Johansson, JT	Nybom, H; Riebe, S		143		3	3	1981	Solanaceae	Lycianthes	biflora	(Lour.) Bitter	Indonesia	Sulawesi	Sulawesi Tengah		SE of Tongoa	-1.23	120.19	5-20k	GAZ	650	False	on soil, along path in felled primary forest	herb 1 m; nodes swollen; flowers 5-merous; petals white, 7 x 3 mm, anthers yellow
Herbarium specimens	Joseph, J		EC-	40453		2	10	1964	Solanaceae	Lycianthes	biflora	(Lour.) Bitter	India	Arunachal Pradesh	West Kameng	Bomdila	Dukumpani 8 km towards Bomdila	27.24	92.41		GAZ		False	walls of the forest	common; tall herb of 2 m; leaves long linera, solitary fruit at the apex, green
Herbarium specimens	Joseph, J			48294		22	11	1969	Solanaceae	Lycianthes	biflora	(Lour.) Bitter	India	Arunachal Pradesh	Lohit	Chowkham	'Lohit F.D. (NEFA)'	27.14	93.61	2-5km	GAZ		False		herb about 1 m tall; frts bright red; leaves dark green
Herbarium specimens	Kairo, A	Symon, DE		10652		1	6	1977	Solanaceae	Lycianthes	biflora	(Lour.) Bitter	Papua New Guinea	Morobe		Mount Missan	C.N.G.T. Logging areas, Stoney Creek, on foot slopes of Mount Missan (near Bulolo), Wau subdist.	-7.29	146.66	2-5km	GAZ	914	False	in roadside regrowth and banks of cuttings; Lithocarpus/Araucaria forest	herb to 1 m; flowers bluish white; fruit bright red, shed with pedicel (+seed, +cytol)
Herbarium specimens	Kairo, A	Streimann, H	NGF-	27869		10	8	1966	Solanaceae	Lycianthes	biflora	(Lour.) Bitter	Papua New Guinea	Morobe		Bulolo	Middle Logging Area, subdistrict Wau	-7.17	146.67	2-5km	SPEC	853	False	lower montane forest on edge of snig	small spreading herb, 4 ft; leaves dull green above, slightly lighter below; flowers blue and yellow; fruit green, red when ripe
Herbarium specimens	Kanai, H	Murata, G; Togashi, M	63-	03553		9	11	1963	Solanaceae	Lycianthes	biflora	(Lour.) Bitter	Nepal	East Nepal			Iladanda-Salep						False
Herbarium specimens	Kao, MT			6711		23	4	1966	Solanaceae	Lycianthes	biflora	(Lour.) Bitter	Taiwan	Nantou Hsien			Mt. Mei-yeng						False	edge of forests
Herbarium specimens	Kao, MT			7926		5	12	1971	Solanaceae	Lycianthes	biflora	(Lour.) Bitter	Taiwan	Taipei Hsien			near Kan-kou						False	under forests	fruit red
Herbarium specimens	Kao, Y-C			387		24	3	1998	Solanaceae	Lycianthes	biflora	(Lour.) Bitter	Taiwan	Ilan Hsien			Nanao Hsiang, Kantzutoushan (a mountain)					100	False	Ficus-Machilus forest on slopes	herb; fruits mature, red
Herbarium specimens	Kao, Y-C			560		2	7	1998	Solanaceae	Lycianthes	biflora	(Lour.) Bitter	Taiwan	Taipei Hsien			Sanhsia Town, Manyuehyuan Recreation Area, Manyuehyuanshan (a mountain)					850	False	on forest floor, shaded; Machilus-Castanopsis forest on mountain slopes	occasional herb; fruits mature, orange
Herbarium specimens	Kato, H	Ueda, K; Okamato, M; Akiyama, H; Sunarno, B; Mahjar, UW	C-	7273		20	2	1985	Solanaceae	Lycianthes	biflora	(Lour.) Bitter	Indonesia	Maluku	Seram	Manusela National Park	alogn a trail between Hatumete (sea level) and Hoale Pass (1770 m) southern slope of Murkele Ridge, Kecamatan District, Tehoru; C. Seram	-3.25	129.60	2-5km	SPEC	550	False	limestone area	woody herbs 1.5 m tall; corolla white; calyx green; anther yellow; young frs green, mature red
Herbarium specimens	Kaudern, WA			450			12	1919	Solanaceae	Lycianthes	biflora	(Lour.) Bitter	Indonesia	Sulawesi	Sulawesi Barat	Poh	'Ost Celebes'	-0.78	122.85	2-5km	GAZ		False		Buske
Herbarium specimens	Keenan, J	Tun Aung, U; Rule, RH		1124		22	8	1961	Solanaceae	Lycianthes	biflora	(Lour.) Bitter	Myanmar (Burma)	Mandalay			2.5 miles E of Paungdaw Power Station, Tenasserim Division, Tavoy District (area within a radius of 12 miles from Paungdaw)	14.00	98.50	2-5km	SPEC	365	False	on wet areas where shade is light and open association; palms and elephant grass	abundant shrub
Herbarium specimens	Keenan, J	Tun Aung, U; Rule, RH		1521			9	1961	Solanaceae	Lycianthes	biflora	(Lour.) Bitter	Myanmar (Burma)	Mandalay			0.5 miles S of Paungdaw Power Station, Tenasserim Division, Tavoy District (area within a radius of 12 miles from Paungdaw)	14.00	98.50	2-5km	SPEC	365	False	on loose wet soil under the shade of bamboos	a small fruiting shrub
Herbarium specimens	Keenan, J	Tun Aung, U; Rule, RH		809			8	1961	Solanaceae	Lycianthes	biflora	(Lour.) Bitter	Myanmar (Burma)	Mandalay			hills W of Paungdaw Power Station, Tenasserim Division, Tavoy District (area within a radius of 12 miles from Paungdaw)	14.00	98.50	2-5km	SPEC	670	False	by stream side	flowes pale lilac; fruit green, immature
Herbarium specimens	Kerr, AFG			13293		11	8	1927	Solanaceae	Lycianthes	biflora	(Lour.) Bitter	Thailand	South	Surat Thani		Kao Nawng [Khao Wang], Surat	8.89	99.47	>20km	GAZ	300	False	Evergreen forest.	Shrub; 3 m high; flowers white.
Herbarium specimens	Kerr, AFG			3510		3	1	1915	Solanaceae	Lycianthes	biflora	(Lour.) Bitter	Thailand	North	Chiang Mai		Doi Sutep	18.78	98.95	2-5km	GAZ	1250	False	Open evergreen forest.	About 1m high.
Herbarium specimens	Kerr, AFG			5030		7	3	1921	Solanaceae	Lycianthes	biflora	(Lour.) Bitter	Thailand	North	Nan		Hue Kua (Han)	19.19	100.86	2-5km	GAZ	300	False	Evergreen forest.	Woody climber; flowers white.
Herbarium specimens	Kerr, AFG			5550		3	6	1921	Solanaceae	Lycianthes	biflora	(Lour.) Bitter	Thailand	North	Chiang Mai		Doi Chiang Dao	19.39	98.88		GAZ	1300	False	On limestone rocks.	Shrub about [12] high; flowers purple.
Herbarium specimens	Kerr, AFG			6742		4	2	1923	Solanaceae	Lycianthes	biflora	(Lour.) Bitter	Thailand	Central	Bangkok	Bangkok		13.75	100.49	>20km	GAZ	5	False	On old brick-work under shade of trees.	Growing to height about 0.75m; fruit red.
Herbarium specimens	Kerr, AFG			7069		17	6	1923	Solanaceae	Lycianthes	biflora	(Lour.) Bitter	Thailand	Central	Bangkok	Bangkok		13.75	100.49	>20km	GAZ		False	On old brick-work.	Small shrub about 1m high; flowers white.
Herbarium specimens	Kessler, PJA	Arbainsyah		3014		13	3	2001	Solanaceae	Lycianthes	biflora	(Lour.) Bitter	Indonesia	Sulawesi	Sulawesi Tengah	Kamarora	Palolo, forest garden behind Lore Lindu National Park field station	-1.15	120.13	2-5km	SPEC	650	False	forest garden; primary forest trees ringed; understorey with some old coffee trees and newly planted Theobroma seedlings	shrub ca. 1 m tall; flowers white; fruits red
Herbarium specimens	Kessler, PJA	Arbainsyah; UNTAD students		3038		20	3	2001	Solanaceae	Lycianthes	biflora	(Lour.) Bitter	Indonesia	Sulawesi	Sulawesi Tengah		Palolo, Kamarora, forest garden behind Lore Lindu National Park field station	-1.15	120.13	2-5km	SPEC	650	False	forset garden; primary forest trees ringed; understorey with some coffee trees and newly planted Theobroma seedlings	shrub; young fruits green; ripe fruits red
Herbarium specimens	Kessler, PJA			934		27	3	1995	Solanaceae	Lycianthes	biflora	(Lour.) Bitter	Indonesia	Borneo	East Kalimantan		P.T. ITCI, road to Kenangan to G[unung] Meratus, km 69	-0.75	116.63	2-5km	GAZ	400	False	waterfall (Air terjung ITCI) steep valley with big stream, along stream	shrub ca. 1 m; flowers white; fruit red
Herbarium specimens	Khalil, A			s.n.				1894	Solanaceae	Lycianthes	biflora	(Lour.) Bitter	Myanmar (Burma)	Shan		Fort Stedman		20.58	96.95		GAZ		False		fl. yellow
Herbarium specimens	Khan, MS			s.n.		19	1	1965	Solanaceae	Lycianthes	biflora	(Lour.) Bitter	Bangladesh	Chittagong			Chittagong Hill tracts, Ruma P.C., Langlakropara-Kairuva						False	shady places	bush ca. 10-15 inches high
Herbarium specimens	King, G			210				1871	Solanaceae	Lycianthes	biflora	(Lour.) Bitter	India	Sikkim			sin. loc. ("Sikkim")						False
Herbarium specimens	King, G			995		10	3	1880	Solanaceae	Lycianthes	biflora	(Lour.) Bitter	Indonesia	Java	West Java		'Prssanger'	-6.55	106.67	>20km	GAZ	1402	False		shrub
Herbarium specimens	King, G			s.n.				1878	Solanaceae	Lycianthes	biflora	(Lour.) Bitter	India	Sikkim			sin. loc. ("Sikkim")						False
Herbarium specimens	Kingdon-Ward, F			13884				1938	Solanaceae	Lycianthes	biflora	(Lour.) Bitter	India	Arunachal Pradesh			'Assam' [from number almost certainly Arunachal Pradesh]						False	On steep slopes covered with second growth.	A small undershrub with purple fl.
Herbarium specimens	Kingdon-Ward, F			22249		20	5	1956	Solanaceae	Lycianthes	biflora	(Lour.) Bitter	Myanmar (Burma)	Chin			Mindat Ridge	21.24	93.94	2-5km	GAZ	2286	False	Along the path.	A weed of cultivation. Flowers mauve.
Herbarium specimens	Kloss, CB		SF-	18984		26	7	1927	Solanaceae	Lycianthes	biflora	(Lour.) Bitter	Malaysia	Sabah			Bettotan near Sandakan	5.88	117.96	2-5km	GAZ		False
Herbarium specimens	Knapp, S	Gao, T; Wang, JX; Pan, J; Xu, Y; Bishop, G; Clarkson, J; Bryan, G		10106		19	9	2007	Solanaceae	Lycianthes	biflora	(Lour.) Bitter	China	Yunnan	Xishuangbanna	Xishuangbanna Tropical Botanic Garden	limestone forest reserve near botanic garden [Xishuangbanna]	21.91	101.28		SPEC	625	False	deciduous forest on limestone, in secondary growth along trail in sun	small shrub to 60 cm; flowers white; fruit green, ripening red
Herbarium specimens	Ko, SP			55822		24	9	1935	Solanaceae	Lycianthes	biflora	(Lour.) Bitter	China	Guangxi			On Tak						False	in woods by hill	herb; leaf green above, pale green below; flower purplish blue; calyx 10 fid; corolla 5 lobes, stamens 5 round the style; anthers 2-cell by pors; ovary (sup) cells 5 (axile)
Herbarium specimens	Kobayashi, S			2811		22	11	1994	Solanaceae	Lycianthes	biflora	(Lour.) Bitter	Japan			Tokunoshima Island	Kagoshima Pref., Ooshima-gun, Tokunoshima-cho, TV tower, Mt. Inokawa-dake	27.77	128.98	2-5km	SPEC	460	False		fruits green to red
Herbarium specimens	Koelz, WN			25263		16	6	1950	Solanaceae	Lycianthes	biflora	(Lour.) Bitter	India	Nagaland			Naga Hills, Kohima	25.67	94.11	2-5km	GAZ	1600		forest	bush 6 ft high; flowers white tinged with purple
Herbarium specimens	Koelz, WN			25576		23	7	1950	Solanaceae	Lycianthes	biflora	(Lour.) Bitter	India	Nagaland			Naga Hills, Takubama	25.97	95.00	>20km	GAZ	1800		forest bank	white to rose purple
Herbarium specimens	Koelz, WN			26174		12	9	1950	Solanaceae	Lycianthes	biflora	(Lour.) Bitter	India	Nagaland			Naga Hills, Kohima	25.67	94.11	2-5km	GAZ	1600		forest	semidecumbent; fruit scarlet
Herbarium specimens	Koelz, WN			29592		1	5	1952	Solanaceae	Lycianthes	biflora	(Lour.) Bitter	India	Meghalaya			Cherrapunjee	25.25	91.74	2-5km	GAZ	1400		forest	4 ft; white
Herbarium specimens	Konta, F	Wongpraesert, T; Sangkhachand, B	T-	29815		8	10	1982	Solanaceae	Lycianthes	biflora	(Lour.) Bitter	Thailand	North	Chiang Mai	Doi Inthanon	Chomthing District	18.59	98.49	>20km	GAZ	1600	False	floor of evergreen forest	herb 30 cm
Herbarium specimens	Koorders, SH			18031		26	2	1895	Solanaceae	Lycianthes	biflora	(Lour.) Bitter	Indonesia	Sulawesi	Sulawesi Utara		"prov. Minahassae"						False
Herbarium specimens	Koorders, SH			18038		6	1	1895	Solanaceae	Lycianthes	biflora	(Lour.) Bitter	Indonesia	Sulawesi	Sulawesi Utara	Minahasa Regency	Tomahon [Minahasa Regency]	1.31	124.84	2-5km	GAZ	800	False		0.5-1 m; bloem wite
Herbarium specimens	Koorders, SH			18041		26	2	1895	Solanaceae	Lycianthes	biflora	(Lour.) Bitter	Indonesia	Sulawesi	Sulawesi Utara		"Provincia Minahassa" [protologue: "Biwak Penamarangan bei Kajoevaroe", label on specimen very faint and hard to read] = Kajoewatoe [Kakas, Kaywatu]	1.15	124.94	2-5km	GAZ	500	False
Herbarium specimens	Koorders, SH			27963	B	13	6	1897	Solanaceae	Lycianthes	biflora	(Lour.) Bitter	Indonesia	Java	Central Java		G. Telonojo, Res. Sumarang	-7.36	110.40	5-20k	GAZ		False
Herbarium specimens	Koorders, SH			37847	B	18	10	1899	Solanaceae	Lycianthes	biflora	(Lour.) Bitter	Indonesia	Java	East Java		prope Ngadisari	-7.92	112.96	2-5km	GAZ	2000	False
Herbarium specimens	Kostermans, AJGH			1024		8	11	1938	Solanaceae	Lycianthes	biflora	(Lour.) Bitter	Indonesia	Java	East Java		'E. Raoeng/Tdjen pl[ateau]'	-8.06	114.15	>20km	GAZ	2000	False		"tjenara a vochgung bosch [illegible]"
Herbarium specimens	Kostermans, AJGH			13995		21	9	1957	Solanaceae	Lycianthes	biflora	(Lour.) Bitter	Indonesia	Borneo	East Kalimantan		Berouw, at base of Mt. Ilas Mapulu	1.89	117.02	5-20k	GAZ	200	False	sandstone, flatland	herb 50 cm; flowers white
Herbarium specimens	Kostermans, AJGH			777		30	5	1946	Solanaceae	Lycianthes	biflora	(Lour.) Bitter	Thailand				near Koeng Chada, in Ran Ti river valley, ca. 15 km E of Wangka					200	False		shrub-like herb 1m; flowers white; mature fruit bluish black
Herbarium specimens	Kostermans, AJGH			s.n.			11	1938	Solanaceae	Lycianthes	biflora	(Lour.) Bitter	Indonesia	Java	East Java		Tdjen -Ijen] plateau	-8.06	114.15	>20km	GAZ		False
Herbarium specimens	Koyama, H	Terao, H; Niyodam, C; Wongpraesert, T	T-	30451		29	11	1982	Solanaceae	Lycianthes	biflora	(Lour.) Bitter	Thailand	West	Kanchanaburi		prov. Kanchanaburi, Kao Leam Dam [Vajiralongkorn Dam], Thongphaphum District	14.80	98.61		GAZ	300	False	evergreen forest on limestone
Herbarium specimens	Koyama, H	Terao, H; Niyodam, C; Wongpraesert, T	T-	31410		20	12	1982	Solanaceae	Lycianthes	biflora	(Lour.) Bitter	Thailand	Northeast (Isan)	Loei		N, Prov. Loei, Phu Kradueng, Phu Kradueng District	16.90	101.77	2-5km	GAZ	900	False	hill evergreen forest	fr green to red
Herbarium specimens	Krispinus, F		SAN-	120254		25	3	1987	Solanaceae	Lycianthes	biflora	(Lour.) Bitter	Malaysia	Sabah		Sungai Kaang	Tenon [=Tenom]	5.12	115.96	5-20k	GAZ		False	lowland (riverside)	small tree; flowers whitish; fruits greenish
Herbarium specimens	Kuntze, CEO			6007			9	1875	Solanaceae	Lycianthes	biflora	(Lour.) Bitter	Indonesia	Java	West Java	Gunung Bromo	'Bromo'	-7.93	112.95	2-5km	GAZ	1219	False
Herbarium specimens	Kuntze, CEO			s.n.		20	2	1875	Solanaceae	Lycianthes	biflora	(Lour.) Bitter	India	West Bengal	Darjeeling	Darjeeling		27.05	88.27	2-5km	GAZ	2134	False
Herbarium specimens	Kuntze, CEO			s.n.		1	12	1875	Solanaceae	Lycianthes	biflora	(Lour.) Bitter	India	Sikkim			'Sikkim'					1219	False
Herbarium specimens	Kuo, CM			8880		18	9	1977	Solanaceae	Lycianthes	biflora	(Lour.) Bitter	Taiwan	Taipei Hsien			Wanli to Neisuanchih						False
Herbarium specimens	Kuroiwa, N	Maeda, A; Srisanga, P; Man, LS		51333		27	5	2007	Solanaceae	Lycianthes	biflora	(Lour.) Bitter	Myanmar (Burma)	Chin	Mindat District	Kanpetlet	Ca. 1 mile walk dawn from Kampetlet, Natma Taung National Park	21.19	94.06		SPEC	1268	False	Semi-evergreen forest. Wet place, along stream	Ca. 1 m. Flowers white, anther yellow
Herbarium specimens	Kurz, S			1502					Solanaceae	Lycianthes	biflora	(Lour.) Bitter	Indonesia	Java	West Java		Tijbodas [=Cibodas]	-6.55	106.67	>20km	GAZ	1310	False	ad arbor tronco
Herbarium specimens	Kurz, S			1775					Solanaceae	Lycianthes	biflora	(Lour.) Bitter	Indonesia	Java	West Java		pr. Tijbodas	-6.55	106.67	>20km	GAZ		False	in sylv.	arbor; fr
Herbarium specimens	Kurz, S			1777					Solanaceae	Lycianthes	biflora	(Lour.) Bitter	Indonesia	Java	West Java		'zwischen Tjibodas, Tjiburrum'	-6.55	106.67	>20km	GAZ	2134	False
Herbarium specimens	Kurz, S			1803					Solanaceae	Lycianthes	biflora	(Lour.) Bitter	Indonesia	Java	West Java		'Pangroango'	-6.55	106.67	>20km	GAZ		False
Herbarium specimens	Kurz, S			455	[a]		5	1863	Solanaceae	Lycianthes	biflora	(Lour.) Bitter	Indonesia	Java	West Java	Bogor	'pr. Buitenzorg'	-6.60	106.81	>20km	GAZ	365	False	in coffetis
Herbarium specimens	Kurz, S			s.n.					Solanaceae	Lycianthes	biflora	(Lour.) Bitter	Indonesia	Java			sin. loc.						False
Herbarium specimens	Kurz, S			s.n.		13	10	1868	Solanaceae	Lycianthes	biflora	(Lour.) Bitter	India	Sikkim			'Sikkim'						False
Herbarium specimens	Kurz, S			s.n.					Solanaceae	Lycianthes	biflora	(Lour.) Bitter	India	Sikkim			sin. loc. ("Sikkim")						False
Herbarium specimens	Lammers, TG			8506		24	9	1991	Solanaceae	Lycianthes	biflora	(Lour.) Bitter	Taiwan	Taoyuan Hsien			1 km N of Kaop'o on Hwy 7, at km 27	24.77	121.35	2-5km	SPEC		False	secondary evergreen broadleaf forest on slopes along road	herb 0.8 m; corolla white, anthers yellow
Herbarium specimens	Lamont, J			493			5	1875	Solanaceae	Lycianthes	biflora	(Lour.) Bitter	China	Guangdong	Sanshui	Samshui	Near Sam-Shui, Canton Province.	23.16	112.90	>20km	GAZ		False
Herbarium specimens	Larsen, K			10427		2	7	1963	Solanaceae	Lycianthes	biflora	(Lour.) Bitter	Thailand	West	Ratchaburi	Thung Kang Yang						350	False	evergreen forest	white flowers
Herbarium specimens	Larsen, K			10513		5	7	1963	Solanaceae	Lycianthes	biflora	(Lour.) Bitter	Thailand	West	Ratchaburi	Thung Kang Yang						350	False	evergreen forest	flowers white
Herbarium specimens	Larsen, K			10516		5	7	1963	Solanaceae	Lycianthes	biflora	(Lour.) Bitter	Thailand	West	Ratchaburi	Thung Kang Yang						350	False	evergreen forest, along trail	flowers violet
Herbarium specimens	Larsen, K			9007		28	12	1961	Solanaceae	Lycianthes	biflora	(Lour.) Bitter	Thailand	West	Kanchanaburi		Thung Kang Yang	14.44	98.92		GAZ	350	False	at trail in evergreen forest scrub
Herbarium specimens	Lau, SK			20223		22	7	1932	Solanaceae	Lycianthes	biflora	(Lour.) Bitter	China	Guangdong	Dinghu		near Hing Wan monastery [= Qingyun Temple], Ting Woo Shan [= Dinghu shan], Kao-Yao [Gaoyao] District	23.17	112.55	<2km	GAZ		False	in forest	herb 1 m diameter; fl white; fr red
Herbarium specimens	Lau, SK			25593		7	3	1936	Solanaceae	Lycianthes	biflora	(Lour.) Bitter	China	Hainan	Baisha		Bak Sa [= Baisha]	19.26	109.29	>20km	GAZ		False		fl. white; fr green
Herbarium specimens	Lau, SK			28538					Solanaceae	Lycianthes	biflora	(Lour.) Bitter	China	Guangxi	Lingyun	Yuhongxiang	sin. loc. [no original label on the E sheet]	24.50	106.53	>20km			False
Herbarium specimens	Lau, SK			4303		1	10	1934	Solanaceae	Lycianthes	biflora	(Lour.) Bitter	China	Jiangxi	Longnan	Oo Chi Shan	Oo Chi Shan, near Lam Uk Village, Lungnan district.						False
Herbarium specimens	Lau, SK			4768		1	10	1934	Solanaceae	Lycianthes	biflora	(Lour.) Bitter	China	Jiangxi	Longnan	Oo Chi Shan	Oo Chi Shan, near Lam Uk Village, Lungnan district.						False
Herbarium specimens	Lau, SY			20223		22	7	1932	Solanaceae	Lycianthes	biflora	(Lour.) Bitter	China	Guangdong	Gaoyao		Hing Wan monastery [= Qingyun Temple], Ting Woo Shan, Kao-Yao District [= Gaoyao]	23.17	112.55	<2km	GAZ		False	in forest	herb 1 m; fl. white; fr. red
Herbarium specimens	Leslie, JE			180		24	11	1902	Solanaceae	Lycianthes	biflora	(Lour.) Bitter	India	Mizoram			Lushai Hills [Asssam on label]	23.17	92.83	2-5km	GAZ		False
Herbarium specimens	Leu, W-P	Chen, J-P		823		14	1	1991	Solanaceae	Lycianthes	biflora	(Lour.) Bitter	Taiwan	Taitung Hsien			Hungyeh Village, Taiwan Cycas (Cycas taiwaniana Carr.) Nature Preserve	22.88	121.05	2-5km	GAZ	300	False
Herbarium specimens	Leu, W-P			886		22	3	1991	Solanaceae	Lycianthes	biflora	(Lour.) Bitter	Taiwan	Taipei		Yangmingshan National Park	Tsutzuhu					700	False
Herbarium specimens	Levine, CO	Groff		106		18	11	1916	Solanaceae	Lycianthes	biflora	(Lour.) Bitter	China	Guangdong	Luohu		Teng Woo Mountain [= Wutong Mountain]	22.58	114.21	2-5km	GAZ		False
Herbarium specimens	Levine, CO		CCC-	1652		3	10	1917	Solanaceae	Lycianthes	biflora	(Lour.) Bitter	China	Guangdong		Guangzhou	Canton and vicinity	23.13	113.27	>20km	GAZ		False
Herbarium specimens	Levine, CO			1882		6	11	1917	Solanaceae	Lycianthes	biflora	(Lour.) Bitter	China	Guangdong	Boluo		Loh Fau Shan [= Luofu Mountain], Canton	23.29	114.02	>20km	GAZ		False
Herbarium specimens	Levine, CO		CCC-	234		20	10	1916	Solanaceae	Lycianthes	biflora	(Lour.) Bitter	China	Guangdong	Haizhu	Honam Island	Honam Island [= Haizhu district]	23.09	113.35	5-20k	GAZ		False
Herbarium specimens	Levine, CO		CCC-	3131		2	9	1918	Solanaceae	Lycianthes	biflora	(Lour.) Bitter	China	Guangdong	Haizhu		Honam Island [= Haizhu district]	23.09	113.35	5-20k	GAZ		False
Herbarium specimens	Levine, CO		CCC-	3458		24	9	1918	Solanaceae	Lycianthes	biflora	(Lour.) Bitter	China	Guangdong			Lin District'						False
Herbarium specimens	Li Cehong			96062		1	12	1996	Solanaceae	Lycianthes	biflora	(Lour.) Bitter	China	Sichuan	Leshan	Emei Shan		29.50	103.33	>20km	GAZ	1020	False
Herbarium specimens	Li Guangzhao			15380		26	7	1997	Solanaceae	Lycianthes	biflora	(Lour.) Bitter	China	Guangxi	Xing'an	Maoer Mountain, Longtang	Guangxi, Xing'an, Maoershan, Longtang	25.80	110.44	2-5km	GAZ		False
Herbarium specimens	Li Guangzhao			15971		7	8	1997	Solanaceae	Lycianthes	biflora	(Lour.) Bitter	China	Guangxi	Guilin	Nanbianshan	Guangxi, Lingui, Nanbianshan	24.95	110.27	2-5km	GAZ		False
Herbarium specimens	Li Zexian			3594		21	4	1988	Solanaceae	Lycianthes	biflora	(Lour.) Bitter	China	Hainan		Hainan	Hainan sheng, Kanwang Mountain, "Quanwei 4th / E District"	19.20	109.70	2-5km	GAZ		False
Herbarium specimens	Liang, HY			64881		21	1	1934	Solanaceae	Lycianthes	biflora	(Lour.) Bitter	China	Hainan			sin. loc. ('Hai nan')	19.21	109.82	>20km	GAZ		False	side of village on open places	herb; leaves green above, pale green villose beneath; flower creamy whtie, filament pale yellow
Herbarium specimens	Liao, C-C	Liu, TY; Wang, JN		411		9	7	1992	Solanaceae	Lycianthes	biflora	(Lour.) Bitter	Taiwan	Taipei Hsien		Wulai	Tunghou, en route from Mountain control station to guest house						False	ditch bank; broadleaf forest	fruits shining red
Herbarium specimens	Lihu			s.n.		10	6	1902	Solanaceae	Lycianthes	biflora	(Lour.) Bitter	India	Sikkim	Pakyong	Rongli	'Rungli' (Sep. Kunongbi)	27.20	88.70	2-5km	GAZ		False
Herbarium specimens	Lin, C-H			869		14	11	2000	Solanaceae	Lycianthes	biflora	(Lour.) Bitter	Taiwan	Ilan Hsien			Toucheng Town, Huomanliaoshan (a mountain)	24.88	121.83		SPEC	250	False	at grassy trailside; exposed; disturbed broadleaf forest in valleys	frequent herb
Herbarium specimens	Lingnan University Herbarium			12648		3	7	1924	Solanaceae	Lycianthes	biflora	(Lour.) Bitter	China	Guangdong	Huangpu		Lung T'au Shan [= Longtou Shan], in village Lingnan (To and T'sang), at right of village in Ts'e tsz ravine	23.18	113.83		GAZ		False	in village, by ravine	flowers yellow and white
Herbarium specimens	Link, DA		XI-	105		15	8	1988	Solanaceae	Lycianthes	biflora	(Lour.) Bitter	China	Guangxi			Den Chai Hill at Guilin City						False		tree up to 6 m; corolla white
Herbarium specimens	Liou, TN			834		22	8	1930	Solanaceae	Lycianthes	biflora	(Lour.) Bitter	China	Guangdong	Dinghu	Ding-hu Shan	Tinghushan'	23.18	112.55	>20km	GAZ		False
Herbarium specimens	Lister, JJ			s.n.		20	11	1888	Solanaceae	Lycianthes	biflora	(Lour.) Bitter	Australia	Christmas Island			Christmas Island, So of Java)	-10.48	105.64	<2km	GAZ		False
Herbarium specimens	Liu, JH			442		3	8	1957	Solanaceae	Lycianthes	biflora	(Lour.) Bitter	Taiwan	Taipei Hsien		Wulai		24.87	121.55	>20km	GAZ		False	near roadside
Herbarium specimens	Long, DG	McBeath, RJD; Noltie, HJ; Watson, MF		1057		2	8	1992	Solanaceae	Lycianthes	biflora	(Lour.) Bitter	India	West Bengal	Darjeeling	Mungpoo	12 km above Mungpoo	26.98	88.30		SPEC	1970	False	degraded evergreen oak forest	herb with creeping woody stems; flowers pendulous, corolla white
Herbarium specimens	L�rzing, JA			11366		13	2	1925	Solanaceae	Lycianthes	biflora	(Lour.) Bitter	Indonesia	Sumatra	North Sumatra		Upper Serdang, Limau Mungkur	3.86	98.32	5-20k	GAZ	100	False	primary forest	herb 0.5 m; berrires red; rare
Herbarium specimens	Lugas, L			2152		14	5	1996	Solanaceae	Lycianthes	biflora	(Lour.) Bitter	Malaysia	Sabah		Kampung Melnagkap Tomis	3 km dari Kampung Melangkap Tomis	6.17	116.48	<2km	GAZ		False	vegetation type: puru	shrub; fruit green; life form: saket
Herbarium specimens	Luke, A	Baines, R; Taylor, M; Hill, A; Harbage, J		210		3	11	2014	Solanaceae	Lycianthes	biflora	(Lour.) Bitter	Vietnam	Lao Cai		Khoang Village		22.38	103.80		SPEC	1749	False		red berries on clusters; 0.5 cm wide leaves ovate 10 cm by 5 cm wide calyx
Herbarium specimens	L�tjeharmes, WJ			5406		6	7	1936	Solanaceae	Lycianthes	biflora	(Lour.) Bitter	Indonesia	Sumatra	Bengkulu	Enggano Island	Zuid Sumatra: Enggano, bij Bobo�jo' [Enggano Island]	-5.40	102.27		GAZ		False	wegrand in klappertiun	kruid; bl. +/- wit; vr. rood (later zwartz?)
Herbarium specimens	MacGregor, RW			1302					Solanaceae	Lycianthes	biflora	(Lour.) Bitter	Myanmar (Burma)	Shan			'S. Shan States'						False
Herbarium specimens	Mamit, JD		S.	33474		6	12	1973	Solanaceae	Lycianthes	biflora	(Lour.) Bitter	Malaysia	Sarawak			Bukit Manok, Padawan, 1st Division	1.41	110.26	5-20k	GAZ		False	at foot of limestone hill	shrub 3 ft; dark green stem; peduncle, calyx and fruits pale green
Herbarium specimens	Man, LS			55051		13	6	2007	Solanaceae	Lycianthes	biflora	(Lour.) Bitter	Myanmar (Burma)	Chin	Mindat District	Kanpetlet	In the vicinity of Kanpetlet. Natma Taung National Park	21.19	94.05	2-5km	GAZ		False
Herbarium specimens	Man, LS			55348		2	8	2007	Solanaceae	Lycianthes	biflora	(Lour.) Bitter	Myanmar (Burma)	Chin	Mindat District	Kanpetlet	in the vicinity of Kanpetlet. Natma Taung National Park	21.19	94.05	2-5km	GAZ		False
Herbarium specimens	Man, LS			87558		22	7	2011	Solanaceae	Lycianthes	biflora	(Lour.) Bitter	Myanmar (Burma)	Chin	Mindat District	Kanpetlet	along the roadside between 5 and 6 miles from Kanpetlet to Natma Taung (Mt. Victoria), Natma Taung National Park	21.19	94.05	2-5km	GAZ	2100	False	Semi-evergreen forest, wet place	Climber. Flowers white
Herbarium specimens	Man, LS			88162		9	1	2012	Solanaceae	Lycianthes	biflora	(Lour.) Bitter	Myanmar (Burma)	Chin	Mindat District	Kanpetlet	5 miles from Kanpetlet to Natma Taung (Mt. Victoria) National Park	21.21	94.02		GAZ	2100	False	Evergreen forest, shade	Herb. Fruits red
Herbarium specimens	Man, LS			96155		10	1	2013	Solanaceae	Lycianthes	biflora	(Lour.) Bitter	Myanmar (Burma)	Chin	Mindat District	Kanpetlet	Along the roadside between Kanpetlet and Parkown village, Kanpetlet Township, Natma Taung National Park	21.19	94.05	2-5km	GAZ	1200	False	Along stream	Fruits green and red
Herbarium specimens	Mananduar, RK	et al.		6805		5	3	1967	Solanaceae	Lycianthes	biflora	(Lour.) Bitter	Nepal				Sungure khola (Phulchoki) [=Phulchowki, Lalitpur district]					1200	False	shady place by side of lake	shrub; 7 ft; rare
Herbarium specimens	Mandal, NR		BSHC-	11037		20	8	1989	Solanaceae	Lycianthes	biflora	(Lour.) Bitter	India	Sikkim	North Sikkim		on way from Pentong-Sakyong	27.58	88.41		GAZ		False		not common; shrub 1.5-2 m; globose blood red ripe fruits
Herbarium specimens	Mandal, NR		BSHC-	11132		19	8	1989	Solanaceae	Lycianthes	biflora	(Lour.) Bitter	India	Sikkim	North Sikkim		on way from Linju-Pentong	27.58	88.38	2-5km	GAZ		False		not common; undershrub 1 m
Herbarium specimens	Mandal, NR		BSHC-	11823		5	12	1983	Solanaceae	Lycianthes	biflora	(Lour.) Bitter	India	Sikkim	North Sikkim		Chungthang towards Mangan	27.56	88.65		GAZ		False		not common; undershrub 50 cm tall; globose berry
Herbarium specimens	Mandal, NR	Rai, SK	BSHC-	14672		12	9	1990	Solanaceae	Lycianthes	biflora	(Lour.) Bitter	India	West Bengal	Darjeeling		Lloyd Botanical Garden Road	27.04	88.26		GAZ	2134	False		shrub, leaves hairy; fruits green in clustered green globose, red when matured
Herbarium specimens	Mann, G			136					Solanaceae	Lycianthes	biflora	(Lour.) Bitter	India	Meghalaya			'Khasia'	23.58	91.64	>20km	GAZ		False
Herbarium specimens	Marcan, A			1156		4	2	1923	Solanaceae	Lycianthes	biflora	(Lour.) Bitter	Thailand	Central	Bangkok	Bangkok		13.75	100.49	>20km	GAZ		False	Ruined temple.	Red fruit. Suffrutescent herb. 0.60 m high.
Herbarium specimens	Marcan, A			1398		17	6	1923	Solanaceae	Lycianthes	biflora	(Lour.) Bitter	Thailand	Central	Bangkok	Bangkok		13.75	100.49	>20km	GAZ		False	Wasteland	Flowers white; Shrub; 0.70m high.
Herbarium specimens	Maxwell, JF		89-	1111		23	9	1989	Solanaceae	Lycianthes	biflora	(Lour.) Bitter	Thailand	North	Chiang Rai		Koon Gohn Falls [Khun Korn Waterfalls] Muang District.	19.88	99.62		GAZ	800	False	Shaded and often slightly disturbed places near the stream in the primary evergreen forest; granite bedrock.	Branching herb-treelet 1-2.5 m tall; stems, pedicels dark green; calyx green; corolla white, throat inside light greenish; anthers yellow; stigma/style whitish; berries dull green and ripening dark red, 5-6 x 6-7 mm; blades dark green above, light green underneath.
Herbarium specimens	Maxwell, JF		93-	127		31	1	1993	Solanaceae	Lycianthes	biflora	(Lour.) Bitter	Thailand	North	Chiang Mai	Doi Inthanon National Park	East side, 38 km north of Huay Hoi area, Chom Thong District.	18.59	98.50	2-5km	GAZ	1700	False	Partly open slightly disturbed areas along a dirt road through the primary evergreen hardwood forest; granite bedrock.	Single, branching stem 1-1.5 m tall; stems, branchlets green; pedicels light green; calyx light green and turning whitish; fruits green and ripening bright red; blades dark green above, light green underneath.
Herbarium specimens	Maxwell, JF		93-	1320		26	10	1993	Solanaceae	Lycianthes	biflora	(Lour.) Bitter	Thailand	North	Lamphun	Doi Kuhn Dahn National Park	upper water catchment valley of the east side of Doi Kuhn Dahn, Mae Tha District.					1175	False	Shaded area near a small stream, primary evergreen hardwood forest with pine on the ridges; granite bedrock.	Shrub-like herb to 1.5 m tall; branchlets green; pedicels, sepals light green; fruits green, ripening bright red, 7-8 mm diameter; blades dull dark green above, light green below.
Herbarium specimens	Maxwell, JF		09-	262		10	9	2009	Solanaceae	Lycianthes	biflora	(Lour.) Bitter	Thailand	North	Chiang Mai		below the E side of Bong Krai village, above Huay Dtai (stream); Bong Yuang subdistrict, Mae Rim District	18.87	98.58	2-5km	GAZ	925	False	shaded area in primary, evergreen, seasonal hardwood + bamboo forest; metamorphic sandstone bedrock	evergreen shrub 1.5-2 m tall, basal diameter 6-8 mm; epidermis thin, smooth, grey; branchlets green; pedicels light green; calyx whitish, lobes with light green; corolal white, base of lobes light green inside; anthers yellow; immature berries bright light green; leaf blades dark green above, light green below
Herbarium specimens	Maxwell, JF		99-	284		1	9	1999	Solanaceae	Lycianthes	biflora	(Lour.) Bitter	Laos	Sainyabuli		Pak Lay - Nakhagnang village	Nam Pouy national Biodiversity Conservation Centre, Nam Gnam river, Paklay District (Pak Lay - Nakhagnang village)	18.70	101.55	2-5km	GAZ	300	False	Degraded, fire-damaged, partly shaded deciduous hardwood and bamboo forest; shale and sandstone bedrocks.	Herb 1 m tall, basal dimater 6 mm; epidermis thin, smooth, greenish; calyx green; corolla white, anthers yellow, filaments light green; fruiting calyx light green; berries green and ripening red; blades dull dark green above, dull light green underneath.
Herbarium specimens	Maxwell, JF		05-	456		17	7	2005	Solanaceae	Lycianthes	biflora	(Lour.) Bitter	Thailand	North	Chiang Mai		Doi Lohn (Lahn) west side, along Mae Lie Stream, above Mae Lie Village, Huay Gayo subdistrict, Mae Awn [= Mae On] district	18.79	99.31	>20km	GAZ	1150	False	partly open, disturbed spaces near the stream in degraded, fire-damaged primary, evergreen, seasonal hardwood + bamboo forest; granite bedrock	erect, branching evergreen herb to 1+ m tall; stems dull green, turning light brown; pedicels light green and light violet; calyx tube very pale whitish-pale light green, lobes light green; corolla white, tube light green inside; anthers orange; filaments, stigma, style whitish; blades dark green above, light green beneath
Herbarium specimens	Maxwell, JF		97-	476		7	5	1997	Solanaceae	Lycianthes	biflora	(Lour.) Bitter	Thailand	North	Phayao		Doi Luang National Park, E side, Jawn Bah Tawng Falls (Muang District) [= Mueang Phayao]	19.38	99.73	2-5km	GAZ	600	False	partly shaded, slightly disturbed area along a rocky stream in seasonal primary evergreen and deciduous hardwood forest; shale bedrock.	Erect, branching herb, 50 cm tall; stems, branches dull green with a faint purplish hue; inflorescence axes, calyx green; corolla white, throat inside with a solid bright light green ring; anthers yellow; blades dull dark green above, dull light green underneath.
Herbarium specimens	Maxwell, JF		06-	534		8	8	2006	Solanaceae	Lycianthes	biflora	(Lour.) Bitter	Thailand	South	Krabi		Klong Tawm [Thom] District, Kow Pra-Bahng Krahm Wildlife Sanctuary [Khaopra Bangkhram Wildlife Santuary], above the Emeral Pool (Sa Maragote) and below the Blue Pool; Klong Tawn Nua subdistrict	7.93	99.27		GAZ	75	False	partly shaded, slightly disturbed area bordering the fresh water swamp forst in primary, evergreen, seasonal hardwood + bamboo forest; marl substrate, limestone bedrock	evergreen, branching treelet 1.5 m, basal diam. 15 mm; epidermis thin, finely pustular lenticellate, light borwn; branchlets dull green; pedicels, calyx tube light light green; calys lobes green; corolla white, base of tube inside with a bright light green ring; anthers yellow; filaments pale green; berries light green, ripening bright red; leaf blades dull dark green above, dull light green below
Herbarium specimens	Maxwell, JF		91-	759		14	8	1991	Solanaceae	Lycianthes	biflora	(Lour.) Bitter	Thailand	North	Chiang Mai		Mae Hei Ridge, Mae Soi subdistrict {JawnTong District) near Ban Bah Cluay (Mae village)	18.33	98.56	>20km	GAZ	1475	False	shaded to partly ope, often slightly disturbed places in a water catchment valley in primary mixed evergreen hardwood forest with pines nearby; granite bedrock	stems dull greenish and dark brown violet to 1.5 m tall; pedicels light violet; calyx tube whitish, lobes green; corolla white, base of lobes inside with a solid green rig; filaments and stigma pale light greenish; anthers yellow; style whitish; blades green above, light green beneath
Herbarium specimens	Maxwell, JF		94-	866		3	8	1994	Solanaceae	Lycianthes	biflora	(Lour.) Bitter	Thailand	North	Lamphun	Doi Kuhn National Park	east side of Doi Kuhn Dahn summit, upper water catchment valley, Mae Tha District.					1250	False	partly open disturbed area in primary evergreen hardwood forest, granite bedrock.	Herb 1-1.5 m tall; branchlets, petioles, base of calyx tube purple; calyx tube otherwise whitish, lobes light green; corolla, style white, corolla tube inside and filaments, stigma light green; anthers yellow, immature fruits green; blades dark green above, pale light green below, main nerves often violet underneath.
Herbarium specimens	Maxwell, JF		96-	917		27	6	1996	Solanaceae	Lycianthes	biflora	(Lour.) Bitter	Thailand	North	Lampang	Jae Sawn National Park	Northern part, Wahng Die subdistrict; Pah Ngahm (Nahn kaht) caves and limestone mountain, Wahng Nua District.	19.16	99.40	>20km	GAZ	650	False	Mostly shaded area; valley below the cliffs; seasonal, mixed evergreen and deciduous hardwood forest; rugges limestone terrain.	Branching treelet 1.5-2 m tall; basal diameter 10-15 mm; bark thin, smooth, light brown; branchlets green and ageing dull darker green with a faint purple hue on the nodes; pedicels, calyx light green; fruits light green, ripening bright red; blades dull dark green above, dull light green underneath.
Herbarium specimens	McCartney, G			s.n.				1793	Solanaceae	Lycianthes	biflora	(Lour.) Bitter	China				sin. loc.								[no collection date, probably collected by J Staunton who was Macartney'sright hand man; Macartney Mission to China was 1792-94, arrived in Macao 19 June 1793]
Herbarium specimens	McClure, FA		CCC-	8268		28	11	1928	Solanaceae	Lycianthes	biflora	(Lour.) Bitter	China	Hainan		Nam Fung	Nam Fung [= Nan Feng]	19.42	109.55	<2km	GAZ		False	village commons, at roadside under shrubs, in wooded ravine	herb 1/3-2 m; flower white; fruit red
Herbarium specimens	McClure, FA		CCC-	9699		18	5	1922	Solanaceae	Lycianthes	biflora	(Lour.) Bitter	China	Hainan	Wuzhishan		Yik Tsok Mau [= Yizuomao]	18.89	109.69	2-5km	GAZ	250	False	Village commons, at roadside under shrubs, in wooded ravine.	herb; ht 1/3-2 m.; fls white; frs red
Herbarium specimens	Meebold, A			17068				1911	Solanaceae	Lycianthes	biflora	(Lour.) Bitter	Myanmar (Burma)	Kayin		Papun	[=S'gaw Karen]	18.04	97.27	2-5km	GAZ		False
Herbarium specimens	Meebold, A			6906			12	1907	Solanaceae	Lycianthes	biflora	(Lour.) Bitter	India	Manipur	Ukhrul	Ukhrul	'Ukrul, Naga Hills'	25.12	94.37	2-5km	GAZ	1829	False
Herbarium specimens	Merrill, ED			1719			5	1914	Solanaceae	Lycianthes	biflora	(Lour.) Bitter	Philippines	Luzon	Cordillera (CAR)		Benguet Subprovince.						False
Herbarium specimens	Merrill, ED			9525			4	1913	Solanaceae	Lycianthes	biflora	(Lour.) Bitter	Philippines	Luzon	Mimaropa		Mt. Capoas, Palawan Island	10.80	119.29		GAZ		False
Herbarium specimens	Mgadiman		SF-	36779		6	7	1939	Solanaceae	Lycianthes	biflora	(Lour.) Bitter	Malaysia	Johor			Pangalan Raja, Pontian	1.50	103.42	>20km	GAZ		False	low altitude	at peak
Herbarium specimens	Middleton, DJ	Argent, G; Santisuk, T		139		2	9	1999	Solanaceae	Lycianthes	biflora	(Lour.) Bitter	Thailand	North	Nan		Near fire control station on summit of road towards Doi Phu Kha.	19.18	101.08		GAZ		False	Disturbed primary forest.	Herb. Leaves only slightly paler green beneath than above. Corolla white, stamens yellow.
Herbarium specimens	Middleton, DJ	Hemrat, C; Lindsay, S		3452		13	5	2005	Solanaceae	Lycianthes	biflora	(Lour.) Bitter	Thailand	West	Phetchaburi		Kaeng Krachan National Park. Beside helicopter pad near Phanoen Thung Ranger Substation, Kaeng Krachan [District]	12.80	99.76		GAZ		False	Roadside	Herb to 70 cm tall. Leaves mid green above, paler beneath. Corolla white. Stamens yellow.
Herbarium specimens	Millar, AN		NGF-	11795		3	2	1960	Solanaceae	Lycianthes	biflora	(Lour.) Bitter	Papua New Guinea	Morobe		Oomsis Creek	Markham valley	-6.77	146.77	2-5km	SPEC	500	False
Herbarium specimens	Millar, HN		NGF-	11794		3	2	1960	Solanaceae	Lycianthes	biflora	(Lour.) Bitter	Papua New Guinea	Morobe			Oomsis Creek, Markham Valley	-6.67	146.75	2-5km	SPEC	152	False	near running water	small herb on forset floor; ripe fruits red
Herbarium specimens	Miyazaki, T			508073	1/2	6	8	2005	Solanaceae	Lycianthes	biflora	(Lour.) Bitter	Japan				Awa coast, Susaki City, Kouchi Pref.	33.35	133.27		SPEC	49	False
Herbarium specimens	Mokim, S			s.n.				1897	Solanaceae	Lycianthes	biflora	(Lour.) Bitter	Myanmar (Burma)	Kachin			'Kachin Hills, Upper Burma'	26.41	97.25	>20km	GAZ		False
Herbarium specimens	Mokim, S			s.n.			11	1897	Solanaceae	Lycianthes	biflora	(Lour.) Bitter	Myanmar (Burma)	Kachin			'Kachin Hills, Upper Burma'	26.41	97.25	>20km	GAZ		False
Herbarium specimens	Moll, VW		BW-	9529		7	9	1959	Solanaceae	Lycianthes	biflora	(Lour.) Bitter	Indonesia	Papua Barat			Andjai [Andaj], Kebar Valley	-0.80	133.02	2-5km	GAZ	600	False	secondary forest on clayey marshy soil	rather common herb, 50 cm; flowers white; young fruits green, old ones red, ca. 8 mm
Herbarium specimens	Monro, AK	Wei Yi-Gang		6455		2	3	2009	Solanaceae	Lycianthes	biflora	(Lour.) Bitter	China	Guangxi	Jingxi		[no specific locality on label]	23.14	106.02		SPEC	350	False	humid disturbed forest in valley close to road; canopy ca. 15 m, dbh range 20-25 cm	shrub to 40 cm; calyx and fruit deep green
Herbarium specimens	Monro, AK	Wei Yi-Gang		6498		5	3	2009	Solanaceae	Lycianthes	biflora	(Lour.) Bitter	China	Guangxi	Bama		[no specific locality on label]	24.08	107.06		SPEC	300	False	in field on bank of stream surrounded by forest of Liquidambar	shrub to 60 cm; calyx yellow green; fruit bright red
Herbarium specimens	Motley, J			324				1857	Solanaceae	Lycianthes	biflora	(Lour.) Bitter	Indonesia	Borneo			Bangarmassing [Banjarmasin, Kalimantan Seletan]	-3.32	114.60	2-5km	GAZ		False
Herbarium specimens	Murata, G	Iwatsuki, K; Phengklai, C	T-	15042		26	9	1971	Solanaceae	Lycianthes	biflora	(Lour.) Bitter	Thailand	North	Chiang Mai	Doi Chiang Dao	higher elevation of Doi Chang Dao	19.37	98.78		GAZ	1300	False	dense evergreen forest
Herbarium specimens	Murata, G	Fukuoka, N; Phengklai, C	T-	16856		23	7	1973	Solanaceae	Lycianthes	biflora	(Lour.) Bitter	Thailand	Central	Sukothai		N. Tak, Khao Pao, ca. 70 km W of Tak	16.88	99.66		GAZ	700	False	in deciduous forest on limestone hill
Herbarium specimens	Murata, G	Fukuoka, N; Phengklai, C	T-	17789		5	8	1973	Solanaceae	Lycianthes	biflora	(Lour.) Bitter	Thailand	East	Chanthaburi		SE. Chanthaburi, at the foot of Khao Soi Dao	13.11	102.20		GAZ	200	False	in evergreen forest
Herbarium specimens	Murata, G	Fukuoka, N; Phengklai, C	T-	17790		5	8	1973	Solanaceae	Lycianthes	biflora	(Lour.) Bitter	Thailand	East	Chanthaburi		SE. Chanthaburi, at the foot of Khao Soi Dao	13.11	102.20		GAZ	200	False	evergreen forest
Herbarium specimens	Murata, G	Phenklai, C; Mitsuta, S; Nagamasu, H; Nantasan, N	T-	37073		2	10	1982	Solanaceae	Lycianthes	biflora	(Lour.) Bitter	Thailand	East	Prachin Buri		E, Prachin Buri, near Training Center of Khao Yai Mts., ca. 80 km SSW of Nakhon Ratchasima	14.33	101.82	2-5km	SPEC	290	False	roadside in sunny places
Herbarium specimens	Murata, J	et al.		24682		5	12	2002	Solanaceae	Lycianthes	biflora	(Lour.) Bitter	Myanmar (Burma)	Chin	Mindat District	Mount Victoria	Mt. Victoria, Natma Taung National Park, Western Myanmar	21.24	93.94	2-5km	GAZ	2400	False		Fruits red
Herbarium specimens	Muroi, H			2513		12	6	1955	Solanaceae	Lycianthes	biflora	(Lour.) Bitter	Japan			Kosiga	Miye [Mie] Pref.	34.25	136.80		GAZ		False
Herbarium specimens	Naito, T			s.n.		17	4	1935	Solanaceae	Lycianthes	biflora	(Lour.) Bitter	Japan				Linschoten Islands, Isl. Nakanoshima						False
Herbarium specimens	Nakai, T			s.n.		8	7	1920	Solanaceae	Lycianthes	biflora	(Lour.) Bitter	Japan	Ryuku Islands			Chichi-gima [Ins. Titizima in protologue]	27.07	142.22	<2km	GAZ		False
Herbarium specimens	Nanakorn, W			1090		12	12	1984	Solanaceae	Lycianthes	biflora	(Lour.) Bitter	Thailand	North	Chiang Mai	Doi Inthanon		18.59	98.49		GAZ	2000	False	by dense evergreen forest along dry stream bed	shrub 1 m high; fruit immature green
Herbarium specimens	Narita, T			s.n.		6	8	1968	Solanaceae	Lycianthes	biflora	(Lour.) Bitter	Japan	Ryuku Islands		Iriomote Island	along the Kuira River						False
Herbarium specimens	Narita, T			s.n.		6	8	1968	Solanaceae	Lycianthes	biflora	(Lour.) Bitter	Japan	Ryuku Islands			River Kuira, Isl. Iriomote, Ryukus [=Iriomote-jima]	24.31	123.76	<2km	GAZ		False
Herbarium specimens	NGS Hainan Expedition			509	[B]	8	12	2000	Solanaceae	Lycianthes	biflora	(Lour.) Bitter	China	Hainan	Changjiang	Ba Wang Lin	Gibbon forest ca. 20 km from town	19.09	109.20		SPEC	1150	False	evergreen forest with mostly relatively open understory, biggest canopy trees Dacrydium and Dacrycarpus, otherwises species rich, some tree fresn and Livistona, on basement complex, topography very dissected with mostly very steep slopes; disturbed ground near water	[mixed collection with L. lysimachioides] shrub/subshrub ca. 1 m; fruits red when ripe
Herbarium specimens	Nguyen, VD	Vu, XP; Nguyen, NC; Hui, BQ; Kok, RPJ; Utteridge, TMA; et al.	HNK-	1507		13	3	2007	Solanaceae	Lycianthes	biflora	(Lour.) Bitter	Vietnam	Ninh Binh		Cuc Phuong National park	Nho Quang district	20.32	105.61	>20km	GAZ		False	at roadside; open place	herb to ca. 1 m tall; bark green to dark brown; flower white to pale violet, sepal green
Observation	Nuraliev, MS		NUR-	101	n	15	6	2009	Solanaceae	Lycianthes	biflora	(Lour.) Bitter	Vietnam	Lao Cai	Sa Pa		San Sa Ho township, Hoang Lien National Park, Tram Ton area	22.16	103.96	5-20k	GAZ	0	False	forest	[photos of live plants in flower - https://en.herbariumle.ru/?t=occ&id=41052]
Herbarium specimens	Nuraliev, MS		NUR-	182	a	21	11	2009	Solanaceae	Lycianthes	biflora	(Lour.) Bitter	Vietnam	Lao Cai	Sa Pa		San Sa Ho municip., Hoang Lien National Park, Tram Ton area	22.34	103.78		SPEC	2000	False		[photos of live plants only - at https://en.herbariumle.ru/?t=occ&id=45006]
Herbarium specimens	Nyugen, VD	Vu, XP; Nguyen, TC; Bui, HQ; Kok, PPJ; Utteridge, TMA; et al.	HNK-	1507		13	3	2007	Solanaceae	Lycianthes	biflora	(Lour.) Bitter	Vietnam	Ninh Binh		Cuc Phuong National park	Nho Quan District						False	primary evergreen lowland forest at base of limestone mountain	herb ca. 1 m; bark green to dark brown; flowers white to pale violet, sepal green
Herbarium specimens	Nyugen, VD	Vu, XP; Nguyen, TC; Bui, HQ; Kok, PPJ; Utteridge, TMA; et al.	HNK-	2008		22	3	2007	Solanaceae	Lycianthes	biflora	(Lour.) Bitter	Vietnam	Quang Binh			far from Dong Hoi district, Phong Nha-Ke Bang National Park, Son Trach commune						False	secondary, lowland forest at base of limestone mountain
Herbarium specimens	Ohashi, H	Ohba, H; Tateishi, Y	77	5702		24	9	1977	Solanaceae	Lycianthes	biflora	(Lour.) Bitter	India	West Bengal	Darjeeling		Darjeeling: Three miles - Six miles.	27.04	88.27	>20km	GAZ		False		Fruits red.
Herbarium specimens	Okada, H	Terao, H		3284		14	11	1980	Solanaceae	Lycianthes	biflora	(Lour.) Bitter	Indonesia	Java	West Java	Gunung Gede	en route from Cibodas Botanic Garden to the hot spring	-6.74	107.01	2-5km	GAZ	1400	False	in evergreen forest	shrub 2 m; fl. pale pink; fruit berry, red
Herbarium specimens	Oldham, R			337				1864	Solanaceae	Lycianthes	biflora	(Lour.) Bitter	Taiwan										False
Herbarium specimens	Ou, CH	Kao, MT		9397		5	4	1980	Solanaceae	Lycianthes	biflora	(Lour.) Bitter	Taiwan	Hualien Hsien		Chun-yen							False
Herbarium specimens	Palee, P			844		25	10	2005	Solanaceae	Lycianthes	biflora	(Lour.) Bitter	Thailand	North	Chiang Mai		Doi Lohn (Lahn) west side, below pine ridge on the N slope above Mae Lie village, Huay Gayo subdistrict, Mae Awn [= Mae On] district	18.90	99.36	>20km	GAZ	1175	False	partly open, disturbed, fire-damaged area in primary, evergreen, seasonal hardwood forest with bamboo; granite bedrock	evergreen shrub a m tall; epidermis thin smooth, grey; calyx light green; immature berries green, maturing bright dark red; blades dark green above, light green underneath
Herbarium specimens	Palee, P			995		28	5	2006	Solanaceae	Lycianthes	biflora	(Lour.) Bitter	Thailand	North	Chiang Rai		Doi Bahng Noon, south slpe, above Bahng Mah Hahn (Akha) village, Teut Tai subdistrict, Mae Fa Luang District	20.20	99.60	>20km	GAZ	1275	False	shaded, open, degraded, fire-damaged, primary, evergreen, seasonal. hardwood forest with much bamboo; along a small stream; granite bedrock	annual ground herb up to 1 m tall, dbh 1.5 cm; epidermis thin, smooth, brown to greyish; pedicels pale green; calyx green; corolla white; anthers orange; stimga, style white; leaf blades dark green above, pale green beneath
Herbarium specimens	Panigrahi, G			14531		22	8	1958	Solanaceae	Lycianthes	biflora	(Lour.) Bitter	India	Arunachal Pradesh			Khonsa to Khela, Tirap District (NEFA)	27.00	95.53		GAZ		False		annual herb to 2 m; fls white; stem hairy; a[nthers] yellowish; scarce
Herbarium specimens	Parnell, J	Pendry, CA; Jebb, M; Pooma, R	95-	091		16	8	1995	Solanaceae	Lycianthes	biflora	(Lour.) Bitter	Thailand	North	Nan	Doi Phu Kha National Park	summit road, near uppermost picnic site	19.42	101.17	2-5km	SPEC	1700	False	mossy montane forest on slope	shrub to 1 m; corolla white, lobes purple tipped; antehrs pale yellow
Herbarium specimens	Patsipun	Jugah; et al.	S.	79958		19	3	1999	Solanaceae	Lycianthes	biflora	(Lour.) Bitter	Malaysia	Sarawak		Gunong Apin	Tai Ton, Bidi road, Krokong, Bau Kiching	1.39	110.12	2-5km	GAZ		False	limestone forest	treelet to 50 cm tall; stem brownish green; peduncle green; calyx, fruits green, ripening red; leaves green
Herbarium specimens	Patsipun	Jugah; et al.	S.	82141		24	4	1999	Solanaceae	Lycianthes	biflora	(Lour.) Bitter	Malaysia	Sarawak		Gunong Simajau	Tebedu	1.12	110.44		GAZ	400	False	limestone forest	treelet to 50 cm; stem green; peduncle green; calyx brownish; fruits green
Observation	Pelser, PB	Barcelona, JF		s.n.		16	11	2011	Solanaceae	Lycianthes	biflora	(Lour.) Bitter	Philippines	Visayas		Panay Island	Antique prov., San Remigio Mun., Aningalan Brgy. [secs are 56.84N, 54.69E]	10.82	122.18	<2km	SPEC	622
Herbarium specimens	Peng, C			8359		24	7	1985	Solanaceae	Lycianthes	biflora	(Lour.) Bitter	Taiwan	Taipei Hsien	Taipei	Wulai	Taipei Co.: Wulai.					75	False
Herbarium specimens	Pereira, JT	Madani, L; Pung, VL; Ubladus, M; Salamat, A		558		25	11	1998	Solanaceae	Lycianthes	biflora	(Lour.) Bitter	Malaysia	Sabah	Tawau	Tawau Hills Park		4.47	117.86	2-5km	GAZ	260	False	mixed dipterocarp forest	herb to 1 m; flowers whtie; fruit green
Herbarium specimens	P�telot, A			2207			8	1930	Solanaceae	Lycianthes	biflora	(Lour.) Bitter	Vietnam	Lao Cai			Chapa, Massif Sa Song ta Van, Tonkin' [= Sa Pa]	22.33	103.84	2-5km	GAZ		False	for�t claire	sous arbrisseau 1.5 m
Herbarium specimens	P�telot, A			3110			8	1927	Solanaceae	Lycianthes	biflora	(Lour.) Bitter	Vietnam	Lao Cai			Tonkin, Chapa' [= Sa Pa]	22.33	103.84	2-5km	GAZ	1500	False	for�t
Herbarium specimens	Petrmitr, O			37		25	7	1997	Solanaceae	Lycianthes	biflora	(Lour.) Bitter	Thailand	North	Phayao	Doi Luang National Park	East side, Jahm Bah Tawng [Jam Pa Tong] falls, Muang District.	19.41	99.71	2-5km	GAZ	600	False	open, very disturbed area in mixed evergreen and deciduous seasonal hardwood forest; shale bedrock.	Evergreen herb, c. 70 - 200 cm tall, dbh 1-1.5 cm; stem light brown, branches green; calyx light green; corolla white or outside light violet with white margins or lobes; stigma light green, style white; anthers glossy yellow; ovary white; berries green-red; blades green above, light green underneath.
Herbarium specimens	Phengklai, C			148		27	4	1961	Solanaceae	Lycianthes	biflora	(Lour.) Bitter	Thailand	North			Phisanulok, National Park						False	evergreen forest	herb; common on hill in evergreen forest; flowers white
Herbarium specimens	Phuong, VX	Du, NV; Cuong, NV; Xuyen, DT; Kok, R de; Bramlet, G; Challen, G; et al.	HNK-	116		11	9	2005	Solanaceae	Lycianthes	biflora	(Lour.) Bitter	Vietnam	Lao Cai			Sa Pa distr., Khoang Village	22.37	103.79		SPEC	1700	False	humus soil, under shade, wet place; secondary evergreen forest on high mountain
Herbarium specimens	Phuong, VX	Du, NV; Cuong, NV; Xuyen, DT; Kok, R de; Bramlet, G; Challen, G; et al.	HNK-	145		11	9	2005	Solanaceae	Lycianthes	biflora	(Lour.) Bitter	Vietnam	Lao Cai			Sa Pa distr., Khoang Village	22.37	103.79		SPEC	1700	False	secodnary evergreen forest on high mountina; humus soil, under shade, wet place	shrub ca. 40 cm
Herbarium specimens	Phuong, VX	Huyen, DD; Dun, NV; Binh, NQ; Zuyen, DT; Kok, RPJ; Bramley, G; et al.	HNK-	228		13	9	2005	Solanaceae	Lycianthes	biflora	(Lour.) Bitter	Vietnam	Lao Cai			on the way to Fanxifan peak from Ton station on the Sapa pass, Sapa district	22.35	103.78		SPEC	2016	False	high mountain evergreen primary forest; under shade of forest, much light	shrub to 1 m; fruits red
Herbarium specimens	Phuong, VX	Du, NV; Cuong, NV; Xuyen, DT; Kok, R de; Bramlet, G; Challen, G; et al.	HNK-	653		21	9	2005	Solanaceae	Lycianthes	biflora	(Lour.) Bitter	Vietnam	Hoa Binh			Mai Chau distr., Pa co	20.74	104.93		SPEC	958	False	damaged evergreen forest	small herb ca. 70 cm; fruits green
Herbarium specimens	Phuong, VX	Du, NV; Cuong, NV; Xuyen, DT; Kok, R de; Bramlet, G; Challen, G; et al.	HNK-	804		23	9	2005	Solanaceae	Lycianthes	biflora	(Lour.) Bitter	Vietnam	Hoa Binh			Mai Chau distr., Pa Co	20.73	104.93		SPEC	1112	False	secondary evergreen forest on limestone mountain; sunlight place	herbaceous plant, ca. 70 cm; flowers whitish
Herbarium specimens	Pierre, L			635			5	1870	Solanaceae	Lycianthes	biflora	(Lour.) Bitter	Cambodia	Kampong Speu			ad montem Kuang Repseu [Kampong Speu] [georef to mtns in NE corner]	11.98	104.18	>20km	GAZ		False
Herbarium specimens	Poilane, E			17706		18	6	1930	Solanaceae	Lycianthes	biflora	(Lour.) Bitter	Cambodia	Kampong Speu			province Kompong Speu, Krapoeu [georef to province centroid]	11.47	104.47	>20km	GAZ	750	False		3 m de haut au moins; bouton de fleur violet maue, eclos; petales planches, etamines jaunes; fruit rouge
Herbarium specimens	Poore, MED		H	501				1964	Solanaceae	Lycianthes	biflora	(Lour.) Bitter	Malaysia	Sabah		Mount Kinabalu	Mesilau Camp	6.05	116.60	2-5km	GAZ		False
Herbarium specimens	Poore, MED		H	74		23	2	1964	Solanaceae	Lycianthes	biflora	(Lour.) Bitter	Malaysia	Sabah		Mount Kinabalu	Mesilau Camp	6.05	116.60	2-5km	GAZ		False
Herbarium specimens	Pottinger, E			s.n.		8	6	1897	Solanaceae	Lycianthes	biflora	(Lour.) Bitter	Myanmar (Burma)	Kachin			Neochwang, Kachin Hills' (frontier journey N.E. Burma)	26.41	97.25	>20km	GAZ	762	False
Herbarium specimens	Powell, DA			164			8	1980	Solanaceae	Lycianthes	biflora	(Lour.) Bitter	Australia	Christmas Island				-10.49	105.65	<2km	GAZ		False
Herbarium specimens	Prain, D			s.n.			7	1886	Solanaceae	Lycianthes	biflora	(Lour.) Bitter	India	Nagaland	Kohima	Jotsoma		25.67	94.06	2-5km	GAZ		False
Herbarium specimens	Premanath, RK		ANC-	8464		14	2	1981	Solanaceae	Lycianthes	biflora	(Lour.) Bitter	India	Andaman and Nicobar Islands	Little Andaman		22 km from Hut Bay	10.79	92.52		GAZ		False	inland forest	few; herb ca. 50 cm; young branches and lower side of leaves pubescent; fruit axillary, greenish
Herbarium specimens	Price, WR			299		29	3	1912	Solanaceae	Lycianthes	biflora	(Lour.) Bitter	Taiwan				Urai						False	creeping in the forest
Herbarium specimens	Puglisi, C	Rodda, M; Souvannakhoummane, K		139		2	10	2014	Solanaceae	Lycianthes	biflora	(Lour.) Bitter	Laos	Luang Prabang			Along the Nam Ou river, opposite Banvattanatam village	20.77	102.65	<2km	SPEC	400	False	Steep limestone slope, thick secondary forest
Herbarium specimens	Put Phraisurind			156		17	7	1926	Solanaceae	Lycianthes	biflora	(Lour.) Bitter	Thailand	Central	Saraburi			14.63	101.06	>20km	GAZ		False		[although has a Kerr label, number and locality indicate it was collected by Nai Put]
Herbarium specimens	Qin, H		89-	3065		15	11	1989	Solanaceae	Lycianthes	biflora	(Lour.) Bitter	China	Guangxi	Tian'e	Balinpo							False		tree; fruits green
Herbarium specimens	Qin, H		89-	3133		15	11	1989	Solanaceae	Lycianthes	biflora	(Lour.) Bitter	China	Guangxi	Tian'e	Balinpo							False		shrub
Herbarium specimens	Rai, SK		BSHC-	21852			2	2002	Solanaceae	Lycianthes	biflora	(Lour.) Bitter	India	Sikkim	South Sikkim	Tendong Reserve Forest		27.21	88.41	2-5km	GAZ		False
Herbarium specimens	Rai, SK		BSHC-	23988		25	7	2002	Solanaceae	Lycianthes	biflora	(Lour.) Bitter	India	Sikkim	South Sikkim	10th Mile Biodiversity Park		27.31	88.37	2-5km	GAZ		False		herbs; whole plants hairy; fls white, sepal linear; petals white, lanceolate, anthers yellowish cylindric
Herbarium specimens	Rai, SK		BSHC-	25852			11	2002	Solanaceae	Lycianthes	biflora	(Lour.) Bitter	India	Sikkim	South Sikkim	Tendong Reserve Forest		27.21	88.41	2-5km	GAZ		False
Herbarium specimens	Rai, SK		BSHC-	38370		22	8	2015	Solanaceae	Lycianthes	biflora	(Lour.) Bitter	India	Sikkim	West Sikkim		Yuksom-Bakhim (first bridge)	27.37	88.21		GAZ		False		small shrubs; fruits reddish-orange, globose; bracts alternate, size equal; linear leaves glabrous,shiny
Herbarium specimens	Rai, SK		BSHC-	38371		22	8	2015	Solanaceae	Lycianthes	biflora	(Lour.) Bitter	India	Sikkim	West Sikkim		Yuksom-Bakhim (first bridge)	27.37	88.21		GAZ		False		herbs, hispid, leaves rugose, acuminate long pointed, reticulation prominent; fruits gren, smaller than brack, fls white
Herbarium specimens	Ralph, TS			s.n.					Solanaceae	Lycianthes	biflora	(Lour.) Bitter	India				Mahebeleshwar						False	ravines
Herbarium specimens	Ramlanto, ?			869		26	8	1986	Solanaceae	Lycianthes	biflora	(Lour.) Bitter	Indonesia	Maluku Utara		Bacan	Babang, Kec. Labuha	-0.63	127.61	<2km	GAZ	100	False	the logging road, natural reserve	herb; fruit reddish orange; common
Herbarium specimens	Ramos, M			30357		14	11	1917	Solanaceae	Lycianthes	biflora	(Lour.) Bitter	Philippines	Luzon	Bicol		Catanduanes						False
Herbarium specimens	Ramos, M			30519		14	11	1917	Solanaceae	Lycianthes	biflora	(Lour.) Bitter	Philippines	Luzon	Bicol	Catanduanes Island		13.76	124.25	<2km	GAZ		False
Herbarium specimens	Ramos, M	Eda�o, GE		45017			2	1920	Solanaceae	Lycianthes	biflora	(Lour.) Bitter	Philippines	Luzon	Cordillera (CAR)	Mount Pulag	Benguet prov.	16.60	120.90	2-5km	GAZ		False
Herbarium specimens	Ramos, M			4648			8	1907	Solanaceae	Lycianthes	biflora	(Lour.) Bitter	Philippines	Luzon	Calabarzon	Bosoboso	"Rizal Province"	14.67	121.31		GAZ		False
Herbarium specimens	Ramos, M	Eda�o, GE		48403			11	1926	Solanaceae	Lycianthes	biflora	(Lour.) Bitter	Philippines	Luzon	Calabarzon		Mt. Irid. Rizal Province.						False
Herbarium specimens	Rao, AS			48039		23	9	1969	Solanaceae	Lycianthes	biflora	(Lour.) Bitter	India	Arunachal Pradesh	Anjaw	Hayuliang	Dalai bridge, Hayuliang	28.06	96.55		GAZ		False	in cool, shady moist areas of the forest	rare; large much branched shrub to 3 m; softly pubescent, branches loose, spread out; flowers pendent, white; fruit green to red; corolla throat green
Herbarium specimens	Rao, RS			10400		11	11	1957	Solanaceae	Lycianthes	biflora	(Lour.) Bitter	India	Arunachal Pradesh			Sonegodam to Dreyi, Lohit F.D. (NEFA)					850	False		shrub; young fruit green, ripe berry bright red
Herbarium specimens	Rao, TA			826		13	6	1961	Solanaceae	Lycianthes	biflora	(Lour.) Bitter	India	West Bengal	Darjeeling	Maney Bhanjang	'Manebhanjang'	26.98	88.11	2-5km	GAZ	2088	False
Herbarium specimens	Rau, K			380		5	7	1978	Solanaceae	Lycianthes	biflora	(Lour.) Bitter	Papua New Guinea	Morobe		Finschaffen		-6.58	147.92	2-5km	SPEC	300	False	lower montane tropical forest in secondary growth; with Lithocarpus, Macaranga	small woody shrub about 0.5 m, 95 cm dbh; leaves simple alternately arranged, entire margin, dark green above, light beneath; fruit clusters mostly in twos, fleshy green and turnined yellowish red when ripe
Herbarium specimens	Raynal, A			18882		1	3	1977	Solanaceae	Lycianthes	biflora	(Lour.) Bitter	Indonesia	Java	West Java	Cibodas	pentes du Gunung Gede	-6.75	107.02		GAZ	1100	False	sou-bois sombre	herb haute de 40 cm max; jaunes fruits verts enfermes dans le calice membraneux
Herbarium specimens	Reporter on Economic Products to the Govt. of India			11536			5	1895	Solanaceae	Lycianthes	biflora	(Lour.) Bitter	India	Nagaland		Khonoma	'Konoma, Assam'	25.67	94.11	2-5km	GAZ		False
Herbarium specimens	Reynoso, E	Romero, ?; Fuentes, RE	PPI-	3639		18	11	1991	Solanaceae	Lycianthes	biflora	(Lour.) Bitter	Philippines	Bicol	Albay	Mount Mayon						1000	False	harden lava; soil volcanic	shrub; leaves elliptical, margins entire, plae green below; fruits green, surface smooth
Herbarium specimens	Richards, PW			2622		17	11	1932	Solanaceae	Lycianthes	biflora	(Lour.) Bitter	Malaysia	Sarawak		Ulu Tinjar	near Long Kapa, Mount Dulit (Ulu Tinjar), IVth Division	3.42	114.20	2-5km	GAZ	400	False	forest on edge of torrent	shrub ca. 1 m; corolla white; berries scarlet
Herbarium specimens	Ridley, HN			34			10	1904	Solanaceae	Lycianthes	biflora	(Lour.) Bitter	Australia	Christmas Island			Phosphate Hill	-10.49	105.65	<2km	GAZ		False
Herbarium specimens	Ridley, HN			s.n.		17	2	1915	Solanaceae	Lycianthes	biflora	(Lour.) Bitter	Indonesia	Java	West Java		Nr Salak	-6.71	106.73	2-5km	GAZ	1524	False		Fls violet. Spreading shrub. 3 feet tall.
Herbarium specimens	Ridley, HN			s.n.		8	2	1915	Solanaceae	Lycianthes	biflora	(Lour.) Bitter	Indonesia	Java	West Java		Tjibaddas [Tijbodas]	-6.55	106.67	>20km	GAZ		False	forest	Shrub. Fls violet.
Herbarium specimens	Ridley, HN			s.n.			8	1908	Solanaceae	Lycianthes	biflora	(Lour.) Bitter	Malaysia	Selangor			Batu Caves	3.24	101.68	2-5km	GAZ		False
Herbarium specimens	Rock, JF			1706		10	1	1922	Solanaceae	Lycianthes	biflora	(Lour.) Bitter	Thailand	North	Chiang Mai	Doi Chang	Doi Chiang Muntain, near Hue San	19.39	98.93		GAZ	420	False	rainforests on lower slopes	persistent calyx red
Herbarium specimens	Rodger, A			187			8	1910	Solanaceae	Lycianthes	biflora	(Lour.) Bitter	Myanmar (Burma)	Mandalay		Mogok	'Ruby Mines Division' Mogok	22.91	96.51	2-5km	GAZ	1371	False
Herbarium specimens	Roxburgh, W			s.n.					Solanaceae	Lycianthes	biflora	(Lour.) Bitter	India				sin. loc.						False
Herbarium specimens	Rup Chand, T			3215		17	6	1950	Solanaceae	Lycianthes	biflora	(Lour.) Bitter	India	Nagaland			Kohima, Naga Hills	25.67	94.11	2-5km	GAZ	1300		forest	5 ft; whitish
Herbarium specimens	Rup Chand, T			5711		23	5	1952	Solanaceae	Lycianthes	biflora	(Lour.) Bitter	India	Meghalaya			Cherrapunjee, Khasi Hills	25.25	91.74	2-5km	GAZ	1300		forest	3 ft tall; white
Herbarium specimens	Ruse, LF			141		18	5	1923	Solanaceae	Lycianthes	biflora	(Lour.) Bitter	India	Meghalaya			Khasia and Jiantia Hills, Mausmai [Mawsmai Cave]	25.30	91.70	2-5km	GAZ	1204	False		shrub 6 ft; flowers white
Herbarium specimens	Russell, PT			2166		17	10	1921	Solanaceae	Lycianthes	biflora	(Lour.) Bitter	Myanmar (Burma)	Tanintharyi			Himye camp, 'Tavoy' [Dawei]					439	False
Herbarium specimens	Russell, PT			2219		25	11	1921	Solanaceae	Lycianthes	biflora	(Lour.) Bitter	Myanmar (Burma)	Tanintharyi			Himye headwaters, 'Tavoy' [Dawei]					609	False
Herbarium specimens	Saito, S			7294		19	4	1926	Solanaceae	Lycianthes	biflora	(Lour.) Bitter	Taiwan	Taipei Hsien		Chiaopan Shan							False
Herbarium specimens	Sampson, T			441		26	9	1883	Solanaceae	Lycianthes	biflora	(Lour.) Bitter	China	Guangdong		Guangzhou	City Walls, Canton	23.14	113.27	>20km	GAZ		False	City walls	Common weed.
Herbarium specimens	Sands, MJS			272		25	10	1969	Solanaceae	Lycianthes	biflora	(Lour.) Bitter	Indonesia	Sulawesi	Sulawesi Selatan		Enrekang District, Latmojong Mtns, SW of Bunte Tjejeng near base camp	-3.39	120.07	5-20k	GAZ	1850	False	mixed oak-Podocarpus montane forest; shade; stiff clay-loam	small shrub of unknown height; leaves mid-green; frts scarlet red
Herbarium specimens	Sands, MJS	Jitmau, M; Warpur, M; Magablo, Y		6431		29	4	1994	Solanaceae	Lycianthes	biflora	(Lour.) Bitter	Indonesia	Papua			NE Kepal Burung, Kabupaten Manokwari, Kecamantan Manokwari, mountains S of the Arfak Plains, steep ridges between Arfak Plains and Gunung Itsiwei	-0.85	133.62	2-5km	SPEC	550	False	hill forest including Lithocarpus and Shorea; valley floor; earth bank near stream in shade	spreading shrub to 1 m; stems dull dark green, flushed maroon at the nodes; leaves thin, mat, mid-green above, paler grey-green beneath; calyx light green; corolla white, stamens yellow; fruits dark green, ripening bright red
Herbarium specimens	Sands, MJS	Maturbongs, R		6791		14	4	1995	Solanaceae	Lycianthes	biflora	(Lour.) Bitter	Indonesia	Papua Barat			North East Kepala Burung, Kabupatem Manokwari, Arfak Mountains, Mupi Dessa, trail from Mupi village to G[unung] Humibou, near Sungai Mupi between confluence of Kali Ngwes and Sungai Mupi and site of Kamnpong Mubri Lama	-1.12	134.00	2-5km	SPEC	875	False	montane forest, by stream in partial shade	subshrub to 1.5 m; stems green; leaves thin, mid-green above, paler beneath; pedicel and calyx dull green; petals white; stamens yellow; fruits green, ripening scarlet
Herbarium specimens	Santos, JV			4207		8	5	1948	Solanaceae	Lycianthes	biflora	(Lour.) Bitter	Philippines	Mindanao	ARMM (Muslim Mindanao)	Basilan Island	Bureau of Animal Husbandry Breeding Station, Univ. Philippines Land Grant, District of Lamitan, Basilan City, Zamboanga [Basilan Island]	6.65	122.14	2-5km	GAZ		False	second growth forest	herb 2-3 ft tall; fls white; frts green
Herbarium specimens	Sasaki, S			s.n.		2	1	1929	Solanaceae	Lycianthes	biflora	(Lour.) Bitter	Taiwan				Inouye, Sintiku Pref.						False
Herbarium specimens	Schlechter, FRR			13748			11	1901	Solanaceae	Lycianthes	biflora	(Lour.) Bitter	Papua New Guinea	New Britain Island		New Britain	New Pommeron. Bei Mussawa.						False
Herbarium specimens	Schlechter, FRR			13749	a		11	1901	Solanaceae	Lycianthes	biflora	(Lour.) Bitter	Papua New Guinea	New Britain Island			bei Mussawa	-5.76	150.76	<2km	GAZ		False
Herbarium specimens	Schlechter, FRR			17305		9	2	1908	Solanaceae	Lycianthes	biflora	(Lour.) Bitter	Papua New Guinea	Madang			"Kaiser Wilhelmsland, waldranderam oberen Djamu" [northern New Guinea]	-5.67	146.02	>20km	GAZ	700	False
Herbarium specimens	Schram, FAW		BW-	10645		24	2	1962	Solanaceae	Lycianthes	biflora	(Lour.) Bitter	Indonesia	Papua Barat			Wondiwoi Mountains, Wandammen Peninsula	-2.68	134.50	5-20k	GAZ	300	False	primary forest	rather common shrub; flower buds white; ripe fruits red
Herbarium specimens	Schram, FAW		BW-	10744		28	2	1962	Solanaceae	Lycianthes	biflora	(Lour.) Bitter	Indonesia	Papua Barat			Wondiwoi Mountains, Wandammen Peninsula	-2.68	134.50	5-20k	GAZ	350	False	primary forest	flowers white; fruits red
Herbarium specimens	Sengupta, G			354		8	11	1961	Solanaceae	Lycianthes	biflora	(Lour.) Bitter	India	West Bengal	Kalimpong	Lava	'Labha, Pankhashari Range'	27.05	88.39	2-5km	GAZ	2000	False		erect shrub; berries bright red, shining
Herbarium specimens	Shin Ying Hu			5523		15	6	1968	Solanaceae	Lycianthes	biflora	(Lour.) Bitter	China	Hong Kong		Ta Mao Shan	New Territories	22.41	114.14		GAZ		False	growing by a rock along a stream	perennial herb, 0.5 m; flowers white, solitary or paired
Herbarium specimens	Shukla, BK		BSHC-	21022		19	11	1998	Solanaceae	Lycianthes	biflora	(Lour.) Bitter	India	Sikkim	South Sikkim	Tendong Reserve Forest		27.21	88.41	2-5km	GAZ		False	grows in slopes	hierbs ca. 50 cm; fruits red, globose
Herbarium specimens	Si Boeea, R			10232		8	10	1936	Solanaceae	Lycianthes	biflora	(Lour.) Bitter	Indonesia	Sumatra	North Sumatra		Aek Garoenggang, Asahan, region of Asahan-Toba boundary, E of Dolok Si Manoek-manoek	2.58	99.16	>20km	GAZ		False
Herbarium specimens	Si Boeea, R			6619		7	9	1934	Solanaceae	Lycianthes	biflora	(Lour.) Bitter	Indonesia	Sumatra	North Sumatra		vicinity of Hoeta Bagasan, Asahan	2.94	99.08	2-5km	GAZ		False
Herbarium specimens	Si Boeea, R			8649		17	11	1925	Solanaceae	Lycianthes	biflora	(Lour.) Bitter	Indonesia	Sumatra	North Sumatra		Adian Rindang, Asahan, vicinity of Hoeta Tomoean Dolok (Toemoean Dolok)	1.78	99.53	>20km	GAZ		False
Herbarium specimens	Si Boeea, R			8765		17	11	1935	Solanaceae	Lycianthes	biflora	(Lour.) Bitter	Indonesia	Sumatra	North Sumatra		Adian Rindang, Asahan, vicinity of Hoeta Tomoean Dolok (Toemoean Dolok)	1.78	99.53	>20km	GAZ		False
Herbarium specimens	Si Boeea, R			9034		10	6	1936	Solanaceae	Lycianthes	biflora	(Lour.) Bitter	Indonesia	Sumatra	North Sumatra		vicinity of Tomoean Dolok, Asahan (East Coast)	1.78	99.53	>20km	GAZ		False
Herbarium specimens	Sidiyasa, K	Arifin, Z		2124	A	15	7	2000	Solanaceae	Lycianthes	biflora	(Lour.) Bitter	Indonesia	Borneo	South Kalimantan		Kabupaten Tabalong, Missim Village, PT, Aya Yayang	-1.68	115.42	2-5km	SPEC	190	False	limestone area, undulating land	shrub 1 m tall; flowers white; fruit subglobose, ca. 8 mm diam., red
Herbarium specimens	Sinclair, J			9761		29	6	1958	Solanaceae	Lycianthes	biflora	(Lour.) Bitter	Philippines	Luzon	Cordillera (CAR)	Baguio	Masman above Irisan, off Maguilican Road (km 303), Baguio, prov. Benguet	16.44	120.54	>20km	GAZ		False	rocky hillock	herb; leaves medium green above, paler beneath, dull on both surfaces; flowrs white, anthers yellow
Herbarium specimens	Siti Munirah, MY	Imin, K; Kueh, HL	FRI-	76680		3	5	2012	Solanaceae	Lycianthes	biflora	(Lour.) Bitter	Malaysia	Pahang			Rompin, P. Tioman, Kg. Mukat	2.80	104.18	2-5km	SPEC		False
Herbarium specimens	Soewarta			143		3	6	1948	Solanaceae	Lycianthes	biflora	(Lour.) Bitter	Indonesia	Java	West Java		Tjibodas [Cibodas], Mandalawangi	-6.75	106.98	5-20k	GAZ	1800	False		terrestrial, scattered; fl. violet-white
Herbarium specimens	Solomon, JC	Liao, C-C		20620		24	4	1996	Solanaceae	Lycianthes	biflora	(Lour.) Bitter	Taiwan	Taipei Hsien			Ulai Hsiang, ca. 40 km S of Taipei on Rte. 9, Mt. Ulai	24.87	121.53	2-5km	SPEC	600	False	in mosit soil along stream; W slope, evergreen broadleaf forest	corollas white
Herbarium specimens	Song Xianghou			929		27	5	1983	Solanaceae	Lycianthes	biflora	(Lour.) Bitter	China	Guizhou			"Lipo County"						False
Herbarium specimens	Sorenson, T	Larsen, K; Hansen, B		3730		25	6	1958	Solanaceae	Lycianthes	biflora	(Lour.) Bitter	Thailand	North	Chiang Mai	Doi Suthep		18.81	98.90		GAZ	1100	False	path in evergreen forest
Herbarium specimens	Srivastava, RC		BSHC-	10301		14	8	1989	Solanaceae	Lycianthes	biflora	(Lour.) Bitter	India	Sikkim	North Sikkim		on way to Bey, after Linga	27.54	88.62		GAZ		False	on wall side of hill	flower white; fruits green calyx portion
Herbarium specimens	Staunton, G			s.n.					Solanaceae	Lycianthes	biflora	(Lour.) Bitter	China				sin. loc.						False
Herbarium specimens	Steenis, CGGJ van			7310		12	6	1935	Solanaceae	Lycianthes	biflora	(Lour.) Bitter	Indonesia	Java	East Java	Pasuran	'Pasoeroean'	-7.64	112.91		SPEC	1500	False
Herbarium specimens	Stevens, PF	Lelean, Y	LAE-	58668		9	6	1973	Solanaceae	Lycianthes	biflora	(Lour.) Bitter	Papua New Guinea	East New Britain			near Mapping site at edge of Mengen Massif, subdistrict Pomio	-5.07	151.80	2-5km	SPEC	885	False	Castanopsis doinated forest	herb, 30 cm; leaves mid dull green above, pale below; flowers with calyx green, corolla pale purplish, anthers yellow; fruit bright red
Herbarium specimens	Steward, AN	Cheo, CC		605		1	6	1933	Solanaceae	Lycianthes	biflora	(Lour.) Bitter	China	Guangxi	Lingyun		Loh Hoh Tsien, Lin Yuin Hsien [Lingyun County]	24.40	106.52	>20km	GAZ	1150	False	valley	herb; flower blue
Herbarium specimens	Streimann, H	Kairo, A	NGF-	25853		15	3	1971	Solanaceae	Lycianthes	biflora	(Lour.) Bitter	Papua New Guinea	Morobe			Hump L.A. 5 mi SE Bulolo, Wau subdistrict	-7.18	146.70	2-5km	SPEC	1067	False	secondary growth beside road	erect herb; leaves dull green above, green below; flowers blue, stamens yellow; fruit green
Herbarium specimens	Sugau, JB	Markus	SAN-	147090		31	7	2005	Solanaceae	Lycianthes	biflora	(Lour.) Bitter	Malaysia	Sabah	Ranau	Ulu Tungud Forest Reserve	Sungai Kiberibi	5.85	116.99		SPEC	290	False	riverine	shrub 1.5 m; flower white; fruit green, ripening red
Herbarium specimens	Sulit, MD	Conklin, HC		16964		16	12	1952	Solanaceae	Lycianthes	biflora	(Lour.) Bitter	Philippines	Mindoro	Mimaropa		Mt. Yagaw, eastern slope, Mansalay [Mount Halcon?]	13.25	120.98	2-5km	GAZ		False	virgin forest, on slope, partially open, rocky	herb; fruit green, reddish when ripe (field number 4784)
Herbarium specimens	Sumbing Jimpin		SAN-	113836		20	8	1986	Solanaceae	Lycianthes	biflora	(Lour.) Bitter	Malaysia	Sabah	Keningau		Crocker Range, mil. 16, Jln, Kimanis	0.52	116.29	2-5km	GAZ		False	along a stream	small tree; fruits greenish turning to red when ripe
Herbarium specimens	Sundaling, P		SAN-	71284		20	11	1970	Solanaceae	Lycianthes	biflora	(Lour.) Bitter	Malaysia	Sabah	Sandakan		mile 44 Segaliud Lokan	5.62	117.66	5-20k	GAZ		False	on low land	small tree, bole height 3 ft; bark greenish; fruits on branches with colour greenish
Herbarium specimens	Sykes, WR		Ch-	63		2	9	1988	Solanaceae	Lycianthes	biflora	(Lour.) Bitter	China	Guangxi	Yanshan	Yanshan	near Guilin, Guangxi Institute of Botany	25.08	110.31	2-5km	GAZ	200	False	waste place	sprawling herb ca. 70 cm; woody towrds base, non-aromatic; flwores white, star-like; lobes of corolla ca. 5 mm long, triangular ovate; fruit green when colected, subglobose; uncommon; fruit 8-10 mm across, depressed globose, glossy scarlet (collected ca. 2-3 weeks later from same plant)
Herbarium specimens	Taam, YW			2053		7	5	1941	Solanaceae	Lycianthes	biflora	(Lour.) Bitter	China	Hong Kong	New Territories		Chunloong Village, Taimoshan, Tsunwan						False	fairly common on dry sandy, stony slope, in thickets	erect herb 4 ft; fl white, odorless
Herbarium specimens	Taam, YW			2503		7	5	1941	Solanaceae	Lycianthes	biflora	(Lour.) Bitter	China	Hong Kong	New Territories	Tai Mo Shan	Chunloong Village, Taimoshan, Tsunwan, New Territory	22.41	114.14		GAZ		False	dry sandy, stony slope, in thickets and village commons	erect herb, 4 ft high; flower white, odorless; fairly common
Herbarium specimens	Tai, LY		T-	453		8	9	1940	Solanaceae	Lycianthes	biflora	(Lour.) Bitter	China	Sichuan	Leshan	Emei Shan	Ta-Ping	29.56	103.30	>20km	GAZ	1400	False	by the roadside	shrub 1 m high; fls purple
Herbarium specimens	Takahashi, H	Tamura, MN	T-	63382		5	9	1988	Solanaceae	Lycianthes	biflora	(Lour.) Bitter	Thailand	Northeast (Isan)	Loei		NE Prov. Loei, Wat Phra Kaeo (RS-10) to Pha Nok En (= Sunrise Cliff)(RS-11), Phu Kradueng	16.87	101.81		GAZ	1260	False	among rocks in forest	corolla white; anthers yellow (field number 990)
Herbarium specimens	Takeuchi, WN			12688		28	7	1998	Solanaceae	Lycianthes	biflora	(Lour.) Bitter	Papua New Guinea	Eastern Highlands			Crater M[ountain] Wildlife Management Area, Kusare, near the El Ni�o burn area	-6.72	145.00	>20km	SPEC	1400	False	regrowth and forest mosaic	regrowth herb; common on fired ground, inermous; leaves chartaceous, dark green; fruits glossy red
Herbarium specimens	Takeuchi, WN	Ama, D; Howcroft, N		16902		10	2	2004	Solanaceae	Lycianthes	biflora	(Lour.) Bitter	Papua New Guinea	East New Britain			Gazelle Peninsula, Baining Mountains, bulldozer track into the Wild Dog Prospect at Mt Sinvit	-4.63	152.03	2-5km	SPEC	950	False	low montane forest dominated by Agathis and Castanopsis	1.5 m undershrub; leaves chartaceous, bullate, bifacially mid-green; fruits globose, glossy red
Herbarium specimens	Tanaka, N	Sugawara, T; Murakami, N; Aoki, K; Sakai, S; Watanabe, K; Htwe, KM		23001		9	6	2002	Solanaceae	Lycianthes	biflora	(Lour.) Bitter	Myanmar (Burma)	Chin	Mindat District	Mount Victoria	Along the roadside, Natma Taung National Park	21.24	93.94	2-5km	GAZ	2100	False
Herbarium specimens	Tanaka, N	Sugawara, T; Murakami, N; Aoki, K; Sakai, S; Watanabe, K; Htwe, KM		23525		4	6	2002	Solanaceae	Lycianthes	biflora	(Lour.) Bitter	Myanmar (Burma)	Chin	Mindat District	Mount Victoria	Along the roadside, Mt. Victoria, Natma Taung National Park, Western Myanmar	21.24	93.94	2-5km	GAZ	2300	False		Flowers white
Herbarium specimens	Tanaka, N	Sugawara, T; Kobayashi, S; Toma, T; Akiyama, T; Watanabe, K		30626		17	5	2004	Solanaceae	Lycianthes	biflora	(Lour.) Bitter	Myanmar (Burma)	Chin	Mindat District	Natma Taung National Park	along the roadside between 56 miles point and Mt. Mow Bi	21.58	93.67		SPEC	2400	False
Herbarium specimens	Tanaka, T	Shimada, Y		17877		21	11	1933	Solanaceae	Lycianthes	biflora	(Lour.) Bitter	Taiwan				Senzyo-zan, Taihoku-si.						False
Herbarium specimens	Tanaka, T			341		1	10	1929	Solanaceae	Lycianthes	biflora	(Lour.) Bitter	Taiwan	Nantou Hsien		Musya	[Wushe]	24.02	121.13	>20km	GAZ		False
Herbarium specimens	Tang Siu Ging			16101		23	8	1927	Solanaceae	Lycianthes	biflora	(Lour.) Bitter	China	Fujian	Fuqing		Houng-moi village, Ling-soik temple [= Yunshishi], Hok Chung [= Fuqing]	25.67	119.22	2-5km	GAZ		False	dry woods
Herbarium specimens	Tang Siu Ging			5699		12	11	1926	Solanaceae	Lycianthes	biflora	(Lour.) Bitter	China	Fujian			Kang Muong, University and vicinity, Foochow [= Fuzhou]	26.08	119.31	>20km	GAZ		False	wooded and rocky hillside
Herbarium specimens	Tang Siu Ging			7094		12	1	1927	Solanaceae	Lycianthes	biflora	(Lour.) Bitter	China	Fujian		Fuzhou	House side. Hung Sang Gio [= Upper Bridge]. Foochow.	26.05	119.31	<2 km	GAZ		False	Dry place
Herbarium specimens	Tang Sui Ging			7163		14	1	1927	Solanaceae	Lycianthes	biflora	(Lour.) Bitter	China	Fujian			Se Sien Se, along Min River [Minjiang], N of Foochow [Fuzhou]	26.07	119.50	2-5km	GAZ			house side; damp place
Herbarium specimens	Teng, SW			90828		12	9	1936	Solanaceae	Lycianthes	biflora	(Lour.) Bitter	China	Guizhou	Zhenfeng		Do-Wan, Chenfeng [= Zhenfeng]	25.30	105.70	2-5km	GAZ		False	in dense woods	herb 5 ft; leaf dark green above, green below; flowers purple; fruit green
Herbarium specimens	Tessier-Yamdell			35			10	1971	Solanaceae	Lycianthes	biflora	(Lour.) Bitter	India	Assam			North Cachar Hills					152	False		small plant with badly eaten entire, pointed leaves; round scarlet berries form the leaf axils; 1.5-2.5 ft
Herbarium specimens	Thorel, C			2087				1866	Solanaceae	Lycianthes	biflora	(Lour.) Bitter	Cambodia	Kampong Speu		Oudong	"Ou dun"	11.81	104.74	2-5km	GAZ		False
Herbarium specimens	Tibet-MacArthur	Wen, J; Nie, Z; Soreng, RJ; Rankin, KB; Yue, L-L; Wang, M; Yue, X-K		2111		12	8	2007	Solanaceae	Lycianthes	biflora	(Lour.) Bitter	China	Yunnan	Yinjiang Xian		on way from Nabang t0 Tongbiguan, between km markers 68 and 69	24.63	97.58		SPEC	1008	False		herb 1 m; fruit bright red, globose
Herbarium specimens	Treutler, WJ			238		3	7	1874	Solanaceae	Lycianthes	biflora	(Lour.) Bitter	India				"Sikkim, Himalaya"						False
Herbarium specimens	Tsai, HT			52494		27	12	1932	Solanaceae	Lycianthes	biflora	(Lour.) Bitter	China	Yunnan	Jinping		Tsing-pian [= Jinping Xian]	22.78	103.23	>20km	GAZ	1700	False	in thicket	subshrub 10 ft.; fruit globose, reddish purple
Herbarium specimens	Tsai, HT			54160		7	9	1933	Solanaceae	Lycianthes	biflora	(Lour.) Bitter	China	Yunnan	Fugong		Chih-tse-lo [= Zhiziluo] [around Pilo Shan?]	26.86	98.87	>20km	GAZ	2500	False	in ravine	herb to 10 ft.; flower purple
Herbarium specimens	Tsai, HT			54273		17	9	1933	Solanaceae	Lycianthes	biflora	(Lour.) Bitter	China	Yunnan	Nujiang		Shang-pa Hsien [=Shang Pa Zhen (City), Fugong County]	25.91	98.87	2-5km	GAZ	2300	False	on woodland	herb to 1.5 ft.; fruit globose, red
Herbarium specimens	Tsai, HT			58534		12	9	1934	Solanaceae	Lycianthes	biflora	(Lour.) Bitter	China	Yunnan	Fugong		Che-tse-lo [= Zhiziluo] [around Pilo Shan?]	26.86	98.87	>20km	GAZ	3200	False	in forest	herb; fruit green
Herbarium specimens	Tsai, HT			61720		30	8	1934	Solanaceae	Lycianthes	biflora	(Lour.) Bitter	China	Yunnan	Honghe		Ping-pien Hsien [= Pingbian Mie Autonomous County]	22.98	103.68	2-5km	GAZ		False	in woods	subshrub 3 ft.; flower pale purple
Herbarium specimens	Tsai, HT			61940				1933	Solanaceae	Lycianthes	biflora	(Lour.) Bitter	China	Yunnan			sin. loc. [probably same locality as Tasi 54160 - mounted on the same sheet at Harvard]
Herbarium specimens	Tsang, WT			21464		4	8	1932	Solanaceae	Lycianthes	biflora	(Lour.) Bitter	China	Guangdong	Dabu		Yam Na Shan (Yit Nga Shan), Mei (Kaying) District [Kaiping District]	24.39	116.42	<2km	GAZ		False	in dry sandy soil, in meadow	fairly common; fl. white, with yellow in the center
Herbarium specimens	Tsang, WT			28144		28	8	1937	Solanaceae	Lycianthes	biflora	(Lour.) Bitter	China	Guangxi	Yongfu		Ta-Chiang-yuan Village and vicinity, Chin-kang-shan [Jingangshan], Kweilin district [Guilin]	24.82	110.19	>20km	GAZ		False	thicket	woody, 4 ft high; fl blue, odorless; fairly common
Herbarium specimens	Tsang, WT			355		23	6	1929	Solanaceae	Lycianthes	biflora	(Lour.) Bitter	China	Hainan	Qiongzhong		E of Fan Ta, Hung Mo mountain [= Hongmaoshan] inside the stream which is halfway up the mountain	19.03	109.69	<2km	GAZ		False		herb; fruit red
Herbarium specimens	Tsang, WT			540		27	6	1928	Solanaceae	Lycianthes	biflora	(Lour.) Bitter	China	Hainan	Baisha		Sha Po Shan [= Shabao shan], Taam Chau District [= Danzhou]	19.41	109.48	5-20k	GAZ		False	growing in forest	semi-woody; flower white
Herbarium specimens	Tsiang, Y			12428				1933	Solanaceae	Lycianthes	biflora	(Lour.) Bitter	China	Yunnan			sin. loc.	24.48	101.34	>20km	GAZ		False
Herbarium specimens	Tsiang, Y			419		25	5	1928	Solanaceae	Lycianthes	biflora	(Lour.) Bitter	China	Guangdong			Hwa Dee, Canton				GAZ		False	roadside
Herbarium specimens	Tsiang, Y			4621		17	10	1930	Solanaceae	Lycianthes	biflora	(Lour.) Bitter	China	Guizhou	Zhenfeng	Chengfeng	Chengfeng [= Zhenfeng]	25.30	105.70	2-5km	GAZ		False	in ravine	shrub; frt young green, yellow when ripe
Herbarium specimens	Tsiang, Y			9256		6	11	1930	Solanaceae	Lycianthes	biflora	(Lour.) Bitter	China	Guizhou	Ceheng		Tseh-heng [= Ceheng], Pumei	24.98	105.81	20km	GAZ		False	in light shade	shrub ca. 1.5 [2] m; dbh 1 cm; lvs pubescent, sparsely above, densely below; fr reddish green
Herbarium specimens	Tsiang, Y			9505		2	11	1930	Solanaceae	Lycianthes	biflora	(Lour.) Bitter	China	Guizhou	Liuzhi	Langtai	Langtai [= Langdai]	26.09	105.34	>2km	GAZ		False	open hillsides	herb 1 m; lvs. green; frt. young green, old red
Herbarium specimens	Tsui, TM			411		6	6	1932	Solanaceae	Lycianthes	biflora	(Lour.) Bitter	China	Guangdong	Yingde		Wan Tong Shan [= Wentang Mountain], Ying Tak District [= Yingde]	24.34	113.67	2-5km	GAZ		False		woody, erect, 3 ft; fruit green
Herbarium specimens	Tsui, TM			422			7	1932	Solanaceae	Lycianthes	biflora	(Lour.) Bitter	China	Guangdong	Yangshan	Yang Shan	and vicinity, S of Linchow, Yang Shan District	24.47	112.63	2-5km	GAZ		False		woody, erect 3 ft.; fruit green
Herbarium specimens	Tsui, TM			827			7	1932	Solanaceae	Lycianthes	biflora	(Lour.) Bitter	China	Guangdong	Yangshan	Yang Shan	and vicinity, S of Linchow [= Lianzhou], Yang Shan District	24.47	112.63	2-5km	GAZ		False		herbaceous erect, 6 ft; fruit red
Herbarium specimens	Uji, T			2750		21	6	1995	Solanaceae	Lycianthes	biflora	(Lour.) Bitter	Indonesia	Sulawesi	Sulawesi Utara		Bukit Rajah Tujuh, Pindol, TN Bogani Nani, Wartabone [Bogani Nani Wartabone National Park]	0.61	123.78	2-5km	GAZ	700	False	primary forest	herb; fruits red
Herbarium specimens	Uong Sing Po			12053		28	7	1926	Solanaceae	Lycianthes	biflora	(Lour.) Bitter	China	Fujian		Fuzhou	Ching Chie Sa, Kuang-tau, Foochow [=Fuzhou]	26.08	119.31	5-20k	GAZ		False	grassy hillsides
Herbarium specimens	Vogel, EF de			1326		16	3	1972	Solanaceae	Lycianthes	biflora	(Lour.) Bitter	Indonesia	Sumatra	South Sumatra		Barisan Range, Bukit Seburong near Muara Dua	-4.35	103.97	2-5km	SPEC	250	False	undisturbed primary forest ca. 45 m high, with little undergrowth; terrain floping, deep clayey soil	herb; fl. white, anthers yellow; fruit a bright red berry 1.5 cm big; seeds many
Herbarium specimens	Vogel, EF de			3565		23	10	1974	Solanaceae	Lycianthes	biflora	(Lour.) Bitter	Indonesia	Maluku Utara	North Maluku	Gunung Sibela	N Moluccas, Bacan Island, Gunung Sibela near Waiaua	-0.75	127.53	2-5km	SPEC	1000	False	rather open primary forest 30 m high, with some undergrowth in exposed places; steep hillside, with clayey soil, bedrock grey schists	solitary shrub 1 m; fl white, some tinged violet; fr not mature, green turning orange, seeds many, creamy white
Herbarium specimens	Vogel, EF de			3718		28	10	1974	Solanaceae	Lycianthes	biflora	(Lour.) Bitter	Indonesia	Maluku Utara	North Maluku	Gunung Sibela	N Moluccas, Bacan Island, Gunung Sibela near Waiaua	-0.75	127.53	2-5km	SPEC	250	False	very open disturbed forest near river bank, with trees to 60 m high and much regeneration of trees to 5 m high; sloping hill side with deep clayey soil mixed with stones; bedrock grey schists	solitary herb 50 cm; fl white, anthers creamy yellow; fruit when mature soft, fleshy red, seeds many, cream-colored
Herbarium specimens	Vogt, C			s.n.					Solanaceae	Lycianthes	biflora	(Lour.) Bitter	Not Recorded				"Ind. Orient."						False
Herbarium specimens	Voogd, CNA de			972			9	1926	Solanaceae	Lycianthes	biflora	(Lour.) Bitter	Indonesia	Java	West Java	Gunung Arjuno	'Ardjoeno'	-7.92	112.45	2-5km	GAZ		False
Herbarium specimens	Walker, EH	Tawad, S		5876		28	6	1951	Solanaceae	Lycianthes	biflora	(Lour.) Bitter	Japan	Ryuku Islands		Okinawa	Nakagami, Goeku Ugan						False	in ravine, wooded; wet place below spring	spreading among other weeds
Herbarium specimens	Walker, EH			7608		10	12	1953	Solanaceae	Lycianthes	biflora	(Lour.) Bitter	Japan	Ryuku Islands		Okinawa	Motobu Peninsula, foot of Mt. Awa, Okinawa Island						False	in gorge	vinelike; fls white; frts green
Herbarium specimens	Walker, EH			8336		23	6	1966	Solanaceae	Lycianthes	biflora	(Lour.) Bitter	Japan	Ryuku Islands		Okinawa	summit of Katsudake						False	on summit
Herbarium specimens	Walker, GW			236				1830	Solanaceae	Lycianthes	biflora	(Lour.) Bitter	Malaysia				"Singapore, Penang etc."						False
Herbarium specimens	Wallich, N		Cat.	2614	[A]				Solanaceae	Lycianthes	biflora	(Lour.) Bitter	Singapore				sin. loc.						False
Herbarium specimens	Wallich, N		Cat.	2621			12	1824	Solanaceae	Lycianthes	biflora	(Lour.) Bitter	Bangladesh	Sylhet			[Pundua - ex protologue] "Laung gunggsao theis was found on the Pandoah Hill at Hoparpunger" [= Companiganj - fide Bulletin of Miscellaneous Information, RBG Kew, 7: 255-262 (1913)]	25.09	91.75	2-5km	GAZ		False		[coll. F. de Silva 1466] Shrub purple flower, stamina white anther yelow
Herbarium specimens	Wallich, N			s.n.					Solanaceae	Lycianthes	biflora	(Lour.) Bitter	Nepal				sin. loc.						False
Herbarium specimens	Walsh, ME			99		12	2	1929	Solanaceae	Lycianthes	biflora	(Lour.) Bitter	Indonesia	East Nusa Tenggara	Timor		Central Timor South	-9.72	124.32	>20km	GAZ	609	False	Between chalk walls	fruit red
Herbarium specimens	Wang Xuewen	Zhang Guicai		8233		22	11	1981	Solanaceae	Lycianthes	biflora	(Lour.) Bitter	China	Guangdong	Longmen	Dipaizhen	Guangdong, Longmen county, Dipai commune, Dipai Pioneer Battalion, along the river	23.84	114.08	2-5km	GAZ		False
Herbarium specimens	Wang, C			32543		9	6	1933	Solanaceae	Lycianthes	biflora	(Lour.) Bitter	China	Guangdong			Qingyuan Xian	23.68	113.06	>20km	GAZ		False	in rocks	under shrub; young fruit green
Herbarium specimens	Wang, C			33638		11	8	1933	Solanaceae	Lycianthes	biflora	(Lour.) Bitter	China	Hainan			sin. loc. ('Hai nan')	19.21	109.82	>20km	GAZ		False	dense forest	woody herb; flower white; fruit green
Herbarium specimens	Wang, C			36950		19	5	1934	Solanaceae	Lycianthes	biflora	(Lour.) Bitter	China	Guangdong			Yunfu Xian	22.92	112.04	>20km	GAZ		False	on cliff	herb; flower white
Herbarium specimens	Wang, C			40596		9	12	1936	Solanaceae	Lycianthes	biflora	(Lour.) Bitter	China	Guangxi	Lingchuan		Yao Shan	25.32	110.39		GAZ		False	stream side	woody herb; young fruit green, red when matured
Herbarium specimens	Wang, C			40894		24	6	1937	Solanaceae	Lycianthes	biflora	(Lour.) Bitter	China	Guangxi	Donglan		Nam Tanyuen ["probably Nan Tan Hsien" (see Source)]	24.59	107.32	>20km	GAZ	762	False	dense forest	small shrub 1 m; flower white; fruit green
Herbarium specimens	Wang, C			42589		19	11	1956	Solanaceae	Lycianthes	biflora	(Lour.) Bitter	China	Guangdong	Ruyuan	Ruyuan		24.88	113.18	>20km	GAZ		False	in plain	herb
Herbarium specimens	Wang, C-C	et al.		544		17	9	1991	Solanaceae	Lycianthes	biflora	(Lour.) Bitter	Taiwan	Pingtung Hsien		Nanjenshan	Kenting National Park	24.55	120.85	>20km	GAZ	300	False	under forest, shady
Herbarium specimens	Wang, CW			72647			5	1936	Solanaceae	Lycianthes	biflora	(Lour.) Bitter	China	Yunnan	Mengai		Fo Hai' [= Mengai]	21.97	100.47	>20km	GAZ	1530	False	mixed forest	herb; flower yellow; fruit green
Herbarium specimens	Wang, CW			76510			5	1936	Solanaceae	Lycianthes	biflora	(Lour.) Bitter	China	Yunnan	Pu'er		Lan-Tsang Hsien [=Lancang Lau Autonomous County]	22.53	99.93	2-5km	GAZ	1500	False	ravine	herb; white fl.; bud green
Herbarium specimens	Wang, CW			76822			5	1936	Solanaceae	Lycianthes	biflora	(Lour.) Bitter	China	Yunnan	Pu'er		Lang-tang Hsien [=Lancang Lau Autonomous County]	22.53	99.93	2-5km	GAZ	2100	False	thickets	shrub 2 ft.; fruit green
Herbarium specimens	Wang, CW			78209			9	1936	Solanaceae	Lycianthes	biflora	(Lour.) Bitter	China	Yunnan	Pu'er	Mengsong	Meng-soong, Dah-meng-ling, Che-li Hsien' [=Meng Song Da Jie]	21.50	100.51	>20km	GAZ		False	vale, under dense forest	flower white; fruit green to red (ripe)
Herbarium specimens	Wang, J-C			2693		15	12	1984	Solanaceae	Lycianthes	biflora	(Lour.) Bitter	Taiwan	Taipei Hsien		Hsiao-kuan-yin-shan							False	broad-leaved forest
Herbarium specimens	Wang, J-C			2781		30	12	1984	Solanaceae	Lycianthes	biflora	(Lour.) Bitter	Taiwan	Taipei Hsien		Kuan-yin-shan							False
Herbarium specimens	Wang, WH			8113		29	10	1942	Solanaceae	Lycianthes	biflora	(Lour.) Bitter	China	Sichuan			sin. loc.	30.13	102.93	>20km	GAZ		False
Herbarium specimens	Warburg, O			15066				1888	Solanaceae	Lycianthes	biflora	(Lour.) Bitter	Indonesia	Sulawesi	Sulawesi Utara		(Minahassa) Bojong, N. Celebes	1.11	124.42	<2km	GAZ		False
Herbarium specimens	Warburg, O			15067				1888	Solanaceae	Lycianthes	biflora	(Lour.) Bitter	Indonesia	Sulawesi	Sulawesi Utara	Sonder	'Minahassa: Sonder, N. Celebes'	1.27	124.82	2-5km	GAZ		False
Herbarium specimens	Warburg, O			21250				1889	Solanaceae	Lycianthes	biflora	(Lour.) Bitter	Papua New Guinea				Bismarck Archipel.						False
Herbarium specimens	Warburg, O			4186				1886	Solanaceae	Lycianthes	biflora	(Lour.) Bitter	Indonesia	Java	East Java	Gunung Lawoe	'Lawoe'	-7.63	111.19		GAZ		False
Herbarium specimens	Watt, G			5647		6	6	1881	Solanaceae	Lycianthes	biflora	(Lour.) Bitter	India	Sikkim	West Sikkim		'Yonksom' [=Yuksom]	27.37	88.22		GAZ	1829	False		a very common solanaceous plant common in dense herbaceous [illegible] along this road; fl. white 6-9 extra-axillary in axils of 2 leaf turned to one side; fl. whit when in bud purple; ca[lyx] tube wide teeth reduced 6-10 green awl-shaped teeth; petals 3-costate; anthers yellow
Herbarium specimens	Wells, J		NGF-	7569			1	1957	Solanaceae	Lycianthes	biflora	(Lour.) Bitter	Papua New Guinea	Morobe		Bulolo		-7.20	146.65		GAZ	914	False	plantation area
Herbarium specimens	Wen, J	Kartonegro, A		10282		17	5	2008	Solanaceae	Lycianthes	biflora	(Lour.) Bitter	Indonesia	Sulawesi			SE Sulawesi, Dist. Kolaka, subdistrict Uluiwoi, village Sanggona, near Iwoi Talambe to Pobindaa Omanu in Mount Watue Wila	-3.80	121.63		SPEC	700	False		herb ca. 80 cm; petals white, anthers yellow; fruit globose, red
Herbarium specimens	Wen, J			7373		4	11	2003	Solanaceae	Lycianthes	biflora	(Lour.) Bitter	Thailand	North	Chiang Mai	Ob Luang National Park	Mae Soil Conservation area, Bah Gluay (Hmong) village area, between the Ranger Station and the village on N side of road passing through the Bah Guay village	18.40	98.60		GAZ	550	False	evergreen forest
Herbarium specimens	Wen, J			7374		4	11	2003	Solanaceae	Lycianthes	biflora	(Lour.) Bitter	Thailand	North	Chiang Mai	Ob Luang National Park	Mae Soil Conservation area, Bah Gluay (Hmong) village area, between the Ranger Station and the village on N side of road passing through the Bah Guay village	18.40	98.60		GAZ	550	False	evergreen forest
Herbarium specimens	Widjaja, EA	Suyadi, A		8917		20	12	2009	Solanaceae	Lycianthes	biflora	(Lour.) Bitter	Indonesia	Sulawesi	Sulawesi Tenggara		North Kolkata District, Angin subdistrict, Tinukari village, Mekongga mountain range, bird and insect trap point 1	-3.63	121.07		SPEC	250	False
Herbarium specimens	Widjaja, EA	Suyadi, A		9734		1	7	2012	Solanaceae	Lycianthes	biflora	(Lour.) Bitter	Indonesia	Sulawesi	Sulawesi Tenggara		North Kolkata District, Angin subdistrict, Tinukari village, Mekongga mountain range, camp 4	-4.07	121.26		SPEC	952	False
Herbarium specimens	Wight, R			1569	-105				Solanaceae	Lycianthes	biflora	(Lour.) Bitter	India				sin. loc. ('Peninsula Ind. orientalis')						False
Herbarium specimens	Williams, LHJ	Stainton, JDA		8144		20	8	1967	Solanaceae	Lycianthes	biflora	(Lour.) Bitter	Nepal				Nagar Jong, Kathmandu Valley. Central Nepal.	27.75	85.27		SPEC	1829	False	In damp gully.	Shrub of 6ft. Corolla white.
Herbarium specimens	Wilson, EH			4202			6	1903	Solanaceae	Lycianthes	biflora	(Lour.) Bitter	China	Sichuan		Kinting	Kinting [= Kiading = Jiading = Leshan]. Western China.	29.55	103.77	5-10k	GAZ		False		2ft.
Herbarium specimens	Wilson, EH			5096			9	1904	Solanaceae	Lycianthes	biflora	(Lour.) Bitter	China	Sichuan	Leshan	Mount Omei	Mt. Omi	29.56	106.55	>20km	GAZ		False
Herbarium specimens	Without Collector			330					Solanaceae	Lycianthes	biflora	(Lour.) Bitter	China	Hong Kong			"Hong Kong"						False
Herbarium specimens	Without Collector			40		13	8	1849	Solanaceae	Lycianthes	biflora	(Lour.) Bitter	Myanmar (Burma)	Mon			"Moulmein"	16.48	97.63		GAZ		False
Herbarium specimens	Without Collector			459					Solanaceae	Lycianthes	biflora	(Lour.) Bitter	China	Hong Kong			"Hong Kong"						False
Herbarium specimens	Without Collector			85		7	8	1883	Solanaceae	Lycianthes	biflora	(Lour.) Bitter	China	Hong Kong			Lo Fu Shan	22.23	114.22	<2km	GAZ		False
Herbarium specimens	Without Collector			s.n.				1885	Solanaceae	Lycianthes	biflora	(Lour.) Bitter	Singapore				sin. loc.						False
Herbarium specimens	Without Collector			s.n.		4	1	1938	Solanaceae	Lycianthes	biflora	(Lour.) Bitter	India	West Bengal			Birch Hill	27.06	88.26	>20km	GAZ	1829	False
Herbarium specimens	Without Collector			s.n.		23	1	1928	Solanaceae	Lycianthes	biflora	(Lour.) Bitter	Myanmar (Burma)	Tanintharyi			Cinchona camp of Mergui, S. Burma' [probably the Tavoy-Mergui tract cultivated by Gage starting in 1919, georef to midway between Mergui and Dawei]	13.29	98.82	>20km	GAZ		False
Herbarium specimens	Without Collector			s.n.					Solanaceae	Lycianthes	biflora	(Lour.) Bitter	China				sin. loc.						False		[collector looks like Blahd - label reads "China, Blahd."]
Herbarium specimens	Without Collector			s.n.		23	3	1929	Solanaceae	Lycianthes	biflora	(Lour.) Bitter	Myanmar (Burma)	Tanintharyi			Cinchona camp of Mergui' [probably the Tavoy-Mergui tract cultivated by Gage starting in 1919, georef to midway between Mergui and Dawei]	13.29	98.82	>20km	GAZ		False		herb, shrub
Herbarium specimens	Without Collector			s.n.		4	1	1938	Solanaceae	Lycianthes	biflora	(Lour.) Bitter	India	West Bengal	Darjeeling	Birch Hill		27.05	88.26	2-5km	GAZ	1829	False
Herbarium specimens	Without Collector			s.n.					Solanaceae	Lycianthes	biflora	(Lour.) Bitter	Indonesia	Java	West Java		Tjibodas [Cibodas]	-6.74	107.01	2-5km	GAZ		False
Herbarium specimens	Without Collector			s.n.					Solanaceae	Lycianthes	biflora	(Lour.) Bitter	Malaysia	Malacca			Malacca' [georef to state centroid]	2.28	102.29	>20km	GAZ		False
Herbarium specimens	Without Collector			s.n.		26	3	1924	Solanaceae	Lycianthes	biflora	(Lour.) Bitter	Myanmar (Burma)	Tanintharyi			Cinchona camp' [probably the Tavoy-Mergui tract cultivated by Gage starting in 1919, georef to midway between Mergui and Dawei]	13.29	98.82	>20km	GAZ		False	open shed	shrub
Herbarium specimens	Without Collector			s.n.		20	5	1857	Solanaceae	Lycianthes	biflora	(Lour.) Bitter	India				'Sumbong' [collector might be Cole]						False		fl. violacei
Herbarium specimens	Without Collector			s.n.		4	1	1938	Solanaceae	Lycianthes	biflora	(Lour.) Bitter	India	West Bengal	Darjeeling	Birch Hill		27.05	88.26	2-5km	GAZ	1829	False
Herbarium specimens	Wright, C			197		19	11	1894	Solanaceae	Lycianthes	biflora	(Lour.) Bitter	Japan	Okinawa	Okinawa		"Loo Choo" [Okinawa Island, US North Pacific Exploring Expedition, Cmdrs Ringgold and Rodgers]						False		fl.white, nodding
Herbarium specimens	Wright, C			s.n.					Solanaceae	Lycianthes	biflora	(Lour.) Bitter	Japan				"Bonin Islands"						False
Herbarium specimens	Wu, MJ			1331		4	5	1991	Solanaceae	Lycianthes	biflora	(Lour.) Bitter	Taiwan	Taipei Hsien		Nankang	Mu-chih shan					10	False	roadside
Herbarium specimens	Wu, S-H			1053		9	3	1999	Solanaceae	Lycianthes	biflora	(Lour.) Bitter	Taiwan	Pingtung Hsien			Shihtzu Hsiang, Lilungshan	22.17	120.72		SPEC	600	False	under forest, densely shaded; broadleaf forest on limestone slopes	occasional herb; fruits mature, red
Herbarium specimens	Yahara, T	Kato, M; Im, HT; Murakami, N; Murata, J		7431		28	7	1983	Solanaceae	Lycianthes	biflora	(Lour.) Bitter	Japan			Mount Hasadake	Kagoshima Pref., Kumege-gun, Yakishima Island, upper stream of Oosakigawa River, Mt. Hasadake						False	upper stream
Herbarium specimens	Yamamoto, Y			1150			7	1929	Solanaceae	Lycianthes	biflora	(Lour.) Bitter	Taiwan	Taichung Hsien			"in Mont. Taito"	23.26	121.37	>20km	GAZ		False
Herbarium specimens	Yates, HS			3038			3	1928	Solanaceae	Lycianthes	biflora	(Lour.) Bitter	Indonesia	Java	West Java	Gunung Tjibodas	'Tjibodas'	-6.55	106.67	5-20km	GAZ	200	False
Herbarium specimens	Yen, HF			8400		27	10	1993	Solanaceae	Lycianthes	biflora	(Lour.) Bitter	Taiwan	Chiayi Hsien			Chuchi Hsiang, Huanghsinliao					200	False
Herbarium specimens	Yii		S.	70379		15	11	1985	Solanaceae	Lycianthes	biflora	(Lour.) Bitter	Malaysia	Sarawak		Bukit Bidi	Bau limestone hills, 1st Division [Gunung Buan Bidi]	1.40	110.10	2-5km	GAZ	40	False	limestone hills at altitude	terrestrial herbs 40-50 cm; peduncles green; fruits green turning red when ripe
Herbarium specimens	Ying, SS			s.n.		16	5	2023	Solanaceae	Lycianthes	biflora	(Lour.) Bitter	Taiwan	Hsinchu Hsien			Wufeng Township, Chingchun					550
Herbarium specimens	Ying, T			419		25	5	1928	Solanaceae	Lycianthes	biflora	(Lour.) Bitter	China	Guangdong		Guangzhou	Canton [Guangzhou]	23.13	113.27	>20km	GAZ		False	roadside	herb
Herbarium specimens	Yonekura, K	Yasuda, K		11397		7	4	2004	Solanaceae	Lycianthes	biflora	(Lour.) Bitter	Japan	Okinawa		Iriomote Island	Yaeyama-gun, Taketomi-cho, Isl. Iriomote, along Shirahama Forest Road, SE of Mt. Ushiku-mori	24.36	123.78		SPEC	230	False	on shady moist place at roadside under evergreen forest	fls. white
Herbarium specimens	Yu, TT			16404		22	6	1938	Solanaceae	Lycianthes	biflora	(Lour.) Bitter	China	Yunnan			Shinning [= Xining], Hial					1750	False	under forest, by stream	perennial herb 3-4 ft.; white flower; rare
Herbarium specimens	Yu, TT			20377		20	9	1938	Solanaceae	Lycianthes	biflora	(Lour.) Bitter	China	Yunnan			Kiukiang Valley [=Jiujiang?, but that is in Jiangxi], N of Monting					1400	False	margin of forest	perennial herb, 1-3 ft.; berry scarlet, amture, globose; casual
Herbarium specimens	Zhang, T	Guo, YJ; Landrein, S; Osborne, J; Borosova, R	10CS-	2040		23	7	2010	Solanaceae	Lycianthes	biflora	(Lour.) Bitter	China	Yunnan			Nujiang Lisu Autono. Pfre., off provincial road 230 at Gang Dand, Bai Hua Ling, Han Long Zhai (village) at the end of Z003 county road. walk to Jin Chang He (river)	23.30	98.78		SPEC	1998	False	N facing, edge of track	small shrub 1.5 m tall; corolla white with green spot at ase of each lobes; anthers dark purple with brown connective, poricidal dehiscence; flower buds white with pink tip; flowers in fascicles; calyx truncate with 10 subapical teeth; anthers with apical pores
Herbarium specimens	Zollinger, H			1256			5	1843	Solanaceae	Lycianthes	biflora	(Lour.) Bitter	Indonesia	Java			Pulu-sari [label illegible!]						False
Herbarium specimens	Zollinger, H			1799			12	1858	Solanaceae	Lycianthes	biflora	(Lour.) Bitter	Indonesia	Java	East Java		Tengger [range] 'M. Tengger'	-8.02	112.92	>20km	GAZ	2134	False	in frutecetis et graminosis	cor. violacea
Herbarium specimens	Zollinger, H			1981				1845	Solanaceae	Lycianthes	biflora	(Lour.) Bitter	Indonesia	Java			sin. loc.						False
Herbarium specimens	Zollinger, H			1982			3	1844	Solanaceae	Lycianthes	biflora	(Lour.) Bitter	Indonesia	Java	West Java		Pangerango [Mount Pangrango]						False	in sylvis
Herbarium specimens	Zollinger, H			705	[a]			1847	Solanaceae	Lycianthes	biflora	(Lour.) Bitter	Indonesia	Java			'prov. Bandong'						False
Herbarium specimens	Zollinger, H			723			9	1842	Solanaceae	Lycianthes	biflora	(Lour.) Bitter	Indonesia	Java	West Java		Tjidurian [=Ci Durian River, in Banten province - locality from P sheet]						False		[spiky handwriting, flowers white, berries red - in German]
Herbarium specimens	Zollinger, H			s.n.			8	1844	Solanaceae	Lycianthes	biflora	(Lour.) Bitter	Indonesia	Java	West Java		prope Lamadjang [Tji Lamadjang]	-7.40	108.18	2-5km	GAZ		False	in sylva
Herbarium specimens	Zwickey, AL			163		13	9	1938	Solanaceae	Lycianthes	biflora	(Lour.) Bitter	Philippines	Mindanao	ARMM (Muslim Mindanao)		south of Ganassi [Lanao del Sur]	7.83	124.11	2-5km	GAZ		False	secondary forest slope	four feet high; sparsely branched
Herbarium specimens	Kostermans, AJGH			19054		22	10	1961	Solanaceae	Lycianthes	bimensis	(Miq.) Bitter	Indonesia	West Nusa Tenggara		Mount Batulante	Batudulang, W. Sumbawa	-8.59	117.28		GAZ	800	False	alogn open road	treelet 3 m; fls. pale violet
Herbarium specimens	Kostermans, AJGH	Wirawan		264		14	4	1965	Solanaceae	Lycianthes	bimensis	(Miq.) Bitter	Indonesia	East Nusa Tenggara		Flores Island	W. Flores, S part, Mt. Ndeki	-8.83	120.63		GAZ	400	False		tree 15 m, diam. 20 cm; bark smooth, inside pale white; flws dark violet
Herbarium specimens	Verheijen, JAJ			s.n.		21	7	1964	Solanaceae	Lycianthes	bimensis	(Miq.) Bitter	Indonesia	East Nusa Tenggara		Flores Island	"Lesser Sunda Is. Flores" Raugat [on small label tied to plant]	-8.60	120.62	5-20k	GAZ		False		[could be number 02102 or 02163 - two stems with different jeweler's tags, collected on same date, same place, same common name]
Herbarium specimens	Voogd, CNA de			2819		14	9	1936	Solanaceae	Lycianthes	bimensis	(Miq.) Bitter	Indonesia	East Nusa Tenggara	Flores	Keo	[=Nage Keo]	-8.87	121.21	5-20k	GAZ	1000	False
Herbarium specimens	Zippeliuis, A			s.n.				1823	Solanaceae	Lycianthes	bimensis	(Miq.) Bitter	Indonesia	East Nusa Tenggara		Timor	"Timor" [probably in the environs of Kupang]	-10.22	123.63	>20km	GAZ		False
Herbarium specimens	Zollinger, H			3458		10	10	1847	Solanaceae	Lycianthes	bimensis	(Miq.) Bitter	Indonesia	West Nusa Tenggara			Ins. Sumbawa (Lesser Sunda Islands), Ins. Bima [on L sheet] [on BO & P sheet is the locality as given in protologue 'in montosis prope Oo Ins. Bima, 10 x 47 +/- 2400']	-8.40	118.60	<2km	GAZ	730	False	In montosis Po [BO, P sheet]	[shrub] Cor. lilicina [BO, P sheet]
Herbarium specimens	Streimann, H	Kairo, A	NGF-	25854		15	3	1971	Solanaceae	Lycianthes	bitteriana	(Symon) A.R.Bean	Papua New Guinea	Morobe			Hump L.A. 5 mi SE Bulolo, Wau subdistrict	-7.18	146.70	2-5km	SPEC	1067	False	secondary regrowth beside road	small, bushy treelet; leaves dark green above, green below; flowers whitish blue, stamens yellow; fruit green
Herbarium specimens	Symon, DE	Kairo, A		10651		1	6	1977	Solanaceae	Lycianthes	bitteriana	(Symon) A.R.Bean	Papua New Guinea	Morobe		Stoney Creek	CNGT logging area, on foot slopes of Mount Missan, near Bulolo (subdist. Wau)	-7.20	146.59	2-5km	GAZ	1067	False	roadside regrowth; Lithocarpus/Araucaria forest	shrub to 2 m; leafy spreading, soft-wooded; flowers stellate, white; fruits black
Herbarium specimens	Wells, J		NGF-	7565		14	1	1957	Solanaceae	Lycianthes	bitteriana	(Symon) A.R.Bean	Papua New Guinea	Morobe	Bulolo District	Bulolo		-7.22	146.67	2-5km	SPEC		False	plantation area	large shrub 5 ft high; stem thick, green; leaves light green above and under, softly pubescent; flowers wtih relatively short pedicels, in groups subtended by leaves; corolla white, anthers yellow
Herbarium specimens	Brass, LJ			30845		6	8	1959	Solanaceae	Lycianthes	cladotrichota	(Bitter) Bitter	Papua New Guinea	Eastern Highlands			M[oun]t Otto, south slopes	-6.05	145.47	5-20k	GAZ	2340	False	on edge of forest	scrambling to 2 m; corolla pink; anthers yellow
Herbarium specimens	Carr, CE			15946		4	3	1936	Solanaceae	Lycianthes	cladotrichota	(Bitter) Bitter	Papua New Guinea	Oro			Isuarava [Isurava]	-9.00	147.74	5-20k	GAZ	1067	False	secondary forest	climber; flowers deep lilac
Herbarium specimens	Carr, CE			16109		15	3	1936	Solanaceae	Lycianthes	cladotrichota	(Bitter) Bitter	Papua New Guinea	Oro			Isuarava [Isurava]	-9.00	147.74	5-20k	GAZ	1067	False	secondary forest	climber; flowers violet; the petals with 3 paler veins
Herbarium specimens	Cruttwell, N			2310			4	1983	Solanaceae	Lycianthes	cladotrichota	(Bitter) Bitter	Papua New Guinea	Eastern Highlands		Mount Gahavisuka		-5.94	145.38	2-5km	GAZ	2250	False	(LMF) lower montane forest	climber on small tree, climbing like a rope then dangling; leaves grey green; flowers mauve, anthers yellow
Herbarium specimens	Hoogland, RD			3979		23	9	1953	Solanaceae	Lycianthes	cladotrichota	(Bitter) Bitter	Papua New Guinea	Oro			"Northern Div." near Pitoki village, ca. 3 km S of Kokoda station	-8.92	147.74		GAZ		False	dense shrubby undergrowth in partly felled rainforest	climber in dense shrubby undergrowth in partly felled rainforest; calyx pale green with purple dots at margin; corolla (buds only) cream
Herbarium specimens	James, SA	Damas, D; Daragi, A; Isa, M; Nirio, S	SAJ	1385		5	11	2013	Solanaceae	Lycianthes	cladotrichota	(Bitter) Bitter	Papua New Guinea	Central	Kairuku-Hiri District	Mt. Gerebu	Trail towards summit ridge	-9.47	147.65		SPEC	489	False	Lowland evergreen moss forest	Shrub; leaves alternate, lanceolate, brown pubescent, especially the abaxial surface, petiolar leafy stipule; flowers in axillary clusters (3's), pendant, corolla purple, lobes reflexed, 1 cm diam., stamens forming a tube, calyx tube brown pubescent
Herbarium specimens	Johns, RJ	Puradyatmika, P; Sadili, A		8900		25	1	1998	Solanaceae	Lycianthes	cladotrichota	(Bitter) Bitter	Indonesia	Papua	Mimika Regency	Mount Jaya	PT-Freeport Indonesia Concession Area, Kuala Kencana, near Ecological Plot 5	-4.40	136.83	2-5km	SPEC	65	False	mixed lowland tropical rainforest on alluvial materials	cilmber in lowland tropical rainforest; growing to 10 m; leaves dark green above, pale green beneath; fruits yellow-green
Herbarium specimens	Ledermann, CL			12606					Solanaceae	Lycianthes	cladotrichota	(Bitter) Bitter	Papua New Guinea	Sanduan			Sepikgebiet [Sepik, Ledermann 1919: 42 has his 12352-13131 collected at "Felsspitze" = Rocky Peak in today's Sanduan (ex West Sepik)]	-4.17	141.47	5-20k	GAZ	1400	False
Herbarium specimens	Millar, AN		NGF-	23549		28	7	1964	Solanaceae	Lycianthes	cladotrichota	(Bitter) Bitter	Papua New Guinea	Oro		Kokoda	'Northern District, Papua'	-8.83	-147.75	2-5km	SPEC	400	False	regorwth near cocoa garden	Sprawling vine; young stems with fine brown hairs; leaves dark on top pale below; immature fruit green
Herbarium specimens	Streimann, H	Katik, P	NGF-	34091		25	7	1972	Solanaceae	Lycianthes	cladotrichota	(Bitter) Bitter	Papua New Guinea	Milne Bay			Raba Raba subdistrict, junction Ugat and Mayu Rivers, near Mayu Island (Mt Suckling complex)	-9.62	149.17	2-5km	SPEC	400	False	lowland rainforest, along creek bank	climber on tree trunk; leaves dull dark green above, green below; flower buds white
Herbarium specimens	Symon, DE	Katik, P		10676		22	6	1977	Solanaceae	Lycianthes	cladotrichota	(Bitter) Bitter	Papua New Guinea	Eastern Highlands		Daulo Pass	top of Daulo Pass	-6.04	145.23		GAZ	2320	False		root climbing epiphyte up 2 m tree
Herbarium specimens	Takeuchi, WN			12379		21	7	1998	Solanaceae	Lycianthes	cladotrichota	(Bitter) Bitter	Papua New Guinea	Eastern Highlands		Crater Mountain Wildlife Area	ridge above Haune�b�bo	-6.72	145.00	>20km	SPEC	1920	False	montane forest	understory climber; leaves chartaceous, dark or light green on both sides; fruits green
Herbarium specimens	Takeuchi, WN	Gambia, A; Jisaka, T		22892		13	2	2008	Solanaceae	Lycianthes	cladotrichota	(Bitter) Bitter	Papua New Guinea	Western			Baia River (Expeidtion Bivouac 3) survey track B	-6.02	142.55		SPEC	300	False	lowland hill forest with closed canopy	forst vine; heteromorphic indument of simple and dendriform hairs; laeves very uneuqal, herbaceous, bifacially mid-green or yellow-green; minor blades cordate, ca. 4 mm long; flowers in axuillary fascicles, pentamerous; petals white; stamens white
Herbarium specimens	Hoogland, RD	Schodde, R		7291		2	8	1960	Solanaceae	Lycianthes	dendropilosa	(Symon) A.R.Bean	Papua New Guinea	Western Highlands	Laiagam	Lagaip valley	near Kepilam village	-5.59	143.56	2-5km	GAZ	2439	False	on limestone rock near village	straggling shrub, flowers mauve with yellow stamens
Herbarium specimens	Symon, DE	Katik, P		10691		24	6	1977	Solanaceae	Lycianthes	dendropilosa	(Symon) A.R.Bean	Papua New Guinea	Southern Highlands			between Nol and Mendi, 24 km from Mendi, just after crest and o	-6.00	143.54	2-5km	GAZ	2000	False		root climbing 1-1.5 m on terr base, no flowers or fruit; fairly common
Herbarium specimens	A�t			407		4	7	1941	Solanaceae	Lycianthes	impar	(Warb.) Bitter	Indonesia	Papua			Sg. Oemar near Oeta [Uta] [Mimika]	-4.63	135.92	5-20k	GAZ	3	False		fruit green
Herbarium specimens	Brass, LJ			6796			5	1936	Solanaceae	Lycianthes	impar	(Warb.) Bitter	Papua New Guinea	Western (Fly)			Fly River, 528 mile camp.						False	Climbing on undergrowth trees in the river flood-bank forests.	fls purple; fr blue; fr calyx white [on A sheet - largest leaf in dups 32.5 x 8 cm, primary veins ca. 11]
Herbarium specimens	Docters van Leeuwen, WM			11108			11	1926	Solanaceae	Lycianthes	impar	(Warb.) Bitter	Indonesia	Papua			Rouffaerriiver, Motorbiv	-2.47	138.23	2-5km	GAZ	100	False		climber; epiphyte; flower white
Herbarium specimens	Foreman, DB	Galore, M	NGF-	45764		2	11	1969	Solanaceae	Lycianthes	impar	(Warb.) Bitter	Papua New Guinea	Western			Kiunga subdistr., base camp (Ok Tedi river)	-5.23	141.20	2-5km	SPEC	700	False
Herbarium specimens	Henty, EE	Foreman, DB; Galore, M	NGF-	42805		29	10	1969	Solanaceae	Lycianthes	impar	(Warb.) Bitter	Papua New Guinea	Western			Kiunga subdistr., Ok Tedi headwaters, near Kennecott field camp	-5.23	141.17	2-5km	SPEC	800	False	mixed rainforest, rough topography; petay soil	root climber on tree bole; flowers purple
Herbarium specimens	Kloss, CB			s.n.			12	1912	Solanaceae	Lycianthes	impar	(Warb.) Bitter	Indonesia	Papua			Utakwa River to Mt. Carstensz; camp iii iv	-4.35	136.96	2-5km	GAZ	335	False		pale violet, darker at base
Herbarium specimens	Kloss, CB			s.n.		22	11	1912	Solanaceae	Lycianthes	impar	(Warb.) Bitter	Indonesia	Papua			Dutch New Guinea: Utakwa Expedition to Mt. Carstensz. Camp I-III	-4.35	136.96	2-5km	GAZ		False		purple blue
Herbarium specimens	Lam, HJ			706		23	7	1920	Solanaceae	Lycianthes	impar	(Warb.) Bitter	Indonesia	Papua			reg. flum. Mamberamo, pr. Pioniersbiv [Sungai Mamberano] [Geelvink Bay]	-2.24	138.12	>20km	GAZ	10	False
Herbarium specimens	Pleyte, DR			633		20	8	1948	Solanaceae	Lycianthes	impar	(Warb.) Bitter	Indonesia	Papua Barat	Sorong	Sorong	near Klamono	-0.85	131.30	2-5km	GAZ		False	open terrain in forest	one speicmen; shrub 3 m; fl. violet
Herbarium specimens	Puradyatmika, P	Johns, RJ; Edwards, PJ; Willis, FR; Utteridge, TMA; Hamzah; Sutrisna		10428		9	3	1999	Solanaceae	Lycianthes	impar	(Warb.) Bitter	Indonesia	Papua	Mimika Regency	Mount Jaya	PT-Freeport Indonesia Concession Area, between Kali Kopi levee (new E Levee) and the Kopi River, along black water stream flowering into the Kopi River (also black water)	-4.52	136.97	2-5km	SPEC	210	False	lowland tropical rainforest on alluvium; along a black water stream; forest including Pometia	apcies caudate, bases acute, stem hairy; fruit axillary, light purple, 1-4 each axil; calyx purple 2 cm
Herbarium specimens	Sands, MJS			7329		27	8	1998	Solanaceae	Lycianthes	impar	(Warb.) Bitter	Indonesia	Papua	Mimika Regency	Mount Jaya	PT-Freeport Indonesia Concession Area, Kuala Kencana, near PT Freeport Indonesia Office	-4.40	136.85	2-5km	SPEC	50	False	mixed lowland tropical rainforest	climber to 3 m; stems dul greenish brown to dull green; leaves think, midgreen above, paler beneath, with one leaf if a pair markedly smaller than the other; flowers, pedicels and hypanthium violet paling into cream (white) lobes; stamens butter yellow
Herbarium specimens	Streimann, H	Katik, P	LAE-	51786		9	8	1971	Solanaceae	Lycianthes	impar	(Warb.) Bitter	Papua New Guinea	Western			Kiunga, Kiunga subdistr.	-6.17	141.33	2-5km	SPEC	30	False
Herbarium specimens	Takeuchi, WN			9181		10	9	1993	Solanaceae	Lycianthes	impar	(Warb.) Bitter	Papua New Guinea	Southern Highlands			Kutubu patrol area, karst limestone NW of Yorokobaiu village	-6.53	143.15	2-5km	SPEC	600	False	matue hill forest; karst limestone	low climber at height of 1.5 m, inermous; twigs pale brown, pustulate, flexuous; leaves alternate or in unequal pairs, obliquely spreading, estipulate, herbaceous, essentially glabrous, adaxially shining dark green, abaxially yellow-green; primary blades elliptic or sublanceolate, typical 30 x 6 cm; apex acuminate, the acumen sometimes falcate; leaf margins entire; base acute or rounded and often…
Herbarium specimens	Utteridge, TMA	Willis, FR; Johns, RJ; Edwards, PJ; Sutrisna; Hamzah; Puradyatmika, P		119		15	3	1999	Solanaceae	Lycianthes	impar	(Warb.) Bitter	Indonesia	Papua	Mimika Regency		PT-Freeport Indonesia Concession Area, Rimba Irian Golf Course, on outskirts of Kuala Kencana	-4.40	136.87	2-5km	SPEC	10	False	undisturbed lowland tropical rainforest with and surrounding the course with mixed species composition	small tree to ca. 3.5 m; leaves dull green above, lighter below; leaves opposite? with a reduced leaf; inflorescences axillary, recurving and hanging under leaves; ovary inferior? whten as fuirt matures becoming semi-inferior in a cupule like structure; ripe fruits bright blue, immmature fruits pale blue, almost white, on prupe receptacles; fruit flesh dark purple with numerous white kidney shape…
Herbarium specimens	Versteeg, G			1137		19	5	1907	Solanaceae	Lycianthes	impar	(Warb.) Bitter	Indonesia	Papua			"fluv. Lorentz" [Lorentz River = Sungai Unir] [Snow Mountains fide Symon 1985]	-5.00	138.83	>20km	GAZ		False		[det as Lycianthes pliocarpa Bitter in Bitter writing - name ined]
Herbarium specimens	Versteeg, G			1351		2	7	1907	Solanaceae	Lycianthes	impar	(Warb.) Bitter	Indonesia	Papua			"fluv. Lorentz, prope'Sabang' " [Lorentz River, Sabang van Weel's camp; Alkmaar bivouac] [Snow Mountains fide Symon 1985]	-5.00	138.83	>20km	GAZ		False		[det as Lycianthes amblycarpa Bitter in Bitter writing, name ined.]
Herbarium specimens	Without Collector			s.n.					Solanaceae	Lycianthes	impar	(Warb.) Bitter	Papua New Guinea				sin. loc. ("Solanum elegans Zp./N Guinea")						False
Herbarium specimens	Clemens, J	Clemens, MS		1426		1	1	1935	Solanaceae	Lycianthes	kaernbachii	(Lauterb. & K.Schum.) Bitter	Papua New Guinea	Morobe			Wareo	-6.44	147.78	2-5km	GAZ	610	False	jungle (via boys)	shrub, vine; flower dulll cream, pediceils purple, fragrant
Herbarium specimens	Clemens, MS			1289		20	12	1935	Solanaceae	Lycianthes	kaernbachii	(Lauterb. & K.Schum.) Bitter	Papua New Guinea	Morobe		Sattelberg		-6.48	147.77	2-5km	GAZ	1006	False	hill forest	shrub, vine, diameter breast high 1-2 inches; flower pink
Herbarium specimens	Kairo, A	Streimann, H	NGF-	30943		30	11	1967	Solanaceae	Lycianthes	kaernbachii	(Lauterb. & K.Schum.) Bitter	Papua New Guinea	Morobe			Sankwet L.A., Lae	-6.50	147.33	2-5km	SPEC	60	False	lowland rainforest	climber on Ceodes; leaves shiney green above, green below, slightly hairy and greasy on both sides; flowers reddish cream and fragrant [male flowers]
Herbarium specimens	Kairo, A	Emos, J	NGF-	30983		5	1	1968	Solanaceae	Lycianthes	kaernbachii	(Lauterb. & K.Schum.) Bitter	Papua New Guinea	Morobe			Sankwet L.A., Lae	-6.50	147.33	2-5km	SPEC	30	False	alongside road in rainforest	climbing on Celtis; leaves green; fruits green attach in pairs
Herbarium specimens	Millar, AN		NGF-	23260		3	3	1964	Solanaceae	Lycianthes	kaernbachii	(Lauterb. & K.Schum.) Bitter	Papua New Guinea	Morobe			Bupu village above Wampit	-6.76	146.71	>20km	GAZ	762	False	rainforest	climbing vine; leave dark green on top, pale below; flowers creamy white [male flowers]
Herbarium specimens	Millar, AN		NGF-	23365		4	3	1964	Solanaceae	Lycianthes	kaernbachii	(Lauterb. & K.Schum.) Bitter	Papua New Guinea	Morobe			Bupu village above Wampit	-6.76	146.71	>20km	GAZ	701	False	regrowth and disturbed forest	woody vine; leaves dark green on top, paler beow; pedicel mauve; petals white with mauve tinge; stamens yellow
Herbarium specimens	Schlechter, FRR			17339		24	4	1908	Solanaceae	Lycianthes	kaernbachii	(Lauterb. & K.Schum.) Bitter	Papua New Guinea	Madang			"Kaiser Wilhelmsland, Waldern am Djamu"	-5.67	146.02	>20km	GAZ	700	False		Liane
Herbarium specimens	Vinas, AN	Kairo, A		308		18	6	1984	Solanaceae	Lycianthes	kaernbachii	(Lauterb. & K.Schum.) Bitter	Papua New Guinea	Morobe			midway of Buso River, SE of Buso Camp	-6.66	147.11	2-5km	GAZ		False	montane forest	shrub; stems brown; leaves dark green above, light green below; secondary leaves with rounded shape
Herbarium specimens	Aban Gibot	et al.	SAN-	94332		21	11	1981	Solanaceae	Lycianthes	laevis	(Dunal) Bitter	Malaysia	Sabah			Kota Merudu [=Kota Maradu], Ulu Sg. Sungai	6.38	116.76	5-20k	GAZ		False	on river bank	herb 1 m; fruits light green and red purple when ripe
Herbarium specimens	Adams, F			s.n.					Solanaceae	Lycianthes	laevis	(Dunal) Bitter	India				"Bombay", "Muyaburana" [might be two specimens? hard to tell]						False
Herbarium specimens	Afriastini, JJ			753		1	2	1983	Solanaceae	Lycianthes	laevis	(Dunal) Bitter	Indonesia	Sumatra	South Sumatra		Bukit Sepulang Natural Reserve	-2.91	102.34	5-20k	SPEC	800	False	primary forest; common	herb ca. 75 cm; fl. purple, peduncle pale purple; berry green
Herbarium specimens	Alston, AHG			14644		23	3	1954	Solanaceae	Lycianthes	laevis	(Dunal) Bitter	Indonesia	Sumatra	Aceh		Lawe Sigala, near Kutatjane.	3.48	97.81	2-5km	GAZ		False		fruits orange turning red; flowers white
Herbarium specimens	Amin, A	et al.	SAN-	117897		11	6	1987	Solanaceae	Lycianthes	laevis	(Dunal) Bitter	Malaysia	Sabah			Bambangan, Ranau District	5.81	118.00	2-5km	GAZ		False		herbs; fruits green, red when ripen
Herbarium specimens	Anderson, T			1029			8	1862	Solanaceae	Lycianthes	laevis	(Dunal) Bitter	India	West Bengal	Darjeeling	Senchal	'Sinchal'	26.99	88.27	2-5km	GAZ	2439	False
Herbarium specimens	Anderson, T			1030				1862	Solanaceae	Lycianthes	laevis	(Dunal) Bitter	India	Sikkim	West Sikkim		'Tashok' [=Tshoka]	27.35	88.18	2-5km	GAZ	1524	False
Herbarium specimens	Anglade, L			s.n.					Solanaceae	Lycianthes	laevis	(Dunal) Bitter	India	Tamil Nadu	Dindigul	Palani Hills	'Kodaikanal region, Pulney Hills'	10.22	77.49	>20km	GAZ	304	False
Herbarium specimens	Armstrong, K	Little, D; Nwe, TY; Hnin, PP; Poulsen, AD; Syn, SN; Naing, T; Ram, D		1769		10	10	2016	Solanaceae	Lycianthes	laevis	(Dunal) Bitter	Myanmar (Burma)	Kachin	Putao District		Putao Township, buffer zone of Hponganrazi Wildlife Sanctuary, between Upper Shangong and Pa Take camp	27.45	97.23		SPEC	1105	False	growing in semi-disturbed forest near trail	treelet 1 m; young fruit green, maturing red
Herbarium specimens	Backer, CA			3630					Solanaceae	Lycianthes	laevis	(Dunal) Bitter	Indonesia	Java			sin. loc.						False
Herbarium specimens	Backer, CA			5639		28	11	1912	Solanaceae	Lycianthes	laevis	(Dunal) Bitter	Indonesia	Java			Preanger, Soemadra, Taloen	-7.21	107.49	>20km	GAZ	1500	False
Herbarium specimens	Balakrishnan, NP			1046		3	11	1971	Solanaceae	Lycianthes	laevis	(Dunal) Bitter	Sri Lanka	Central	Nuwara Eliya		World's End trail, Horton Plains	6.79	80.79	2-5km	GAZ	2400	False	forest edge	1.5 m; whtie flowers; green fruits
Herbarium specimens	Balansa, B			s.n.		4	10		Solanaceae	Lycianthes	laevis	(Dunal) Bitter	Vietnam				[no locality of specimen but inferred, numbered dup prob at Paris]						False
Herbarium specimens	Barber, CA			2877		20	5	1901	Solanaceae	Lycianthes	laevis	(Dunal) Bitter	India	Tamil Nadu	Tirunelveli	Mundanthurai	'Mundanthorai'	8.68	77.32	2-5km	GAZ		False
Herbarium specimens	Barber, CA			2998		31	5	1901	Solanaceae	Lycianthes	laevis	(Dunal) Bitter	India	Tamil Nadu	Tirunelveli		Kannikatti to Kalinvayalpil [= Kannikatti Forest Rest House]	8.63	77.27	2-5km	GAZ		False
Herbarium specimens	Beccari, O			714			8	1878	Solanaceae	Lycianthes	laevis	(Dunal) Bitter	Indonesia	Sumatra	West Sumatra		As Ayer mancior (Ajer mantjoer); Provincia di Padang in Sumatra occid.	-0.68	100.45	>20km	GAZ	360	False
Herbarium specimens	Bechaman, A		SAN-	134488		17	4	1992	Solanaceae	Lycianthes	laevis	(Dunal) Bitter	Malaysia	Sabah		Gunung Silam	Lahad Datu District	4.96	118.17		GAZ	750	False	upper mountain forest; mossy and rocky	shrubs 2 m; nodes swollen purplish; leaves stalk slightly purplish; anthers yellow; corolla 6 white, open flower facing downwards
Herbarium specimens	Beddome, RH			5479					Solanaceae	Lycianthes	laevis	(Dunal) Bitter	India	Tamil Nadu	Nilgiris		Nilgiris. Mailcondrh.						False
Herbarium specimens	Beddome, RH			5481					Solanaceae	Lycianthes	laevis	(Dunal) Bitter	India	Tamil Nadu	Coimbatore		Anamallays [=Anaimalai Hills]	10.30	77.00	2-5km	GAZ	914	False
Herbarium specimens	Beddome, RH			5482					Solanaceae	Lycianthes	laevis	(Dunal) Bitter	India	Kerala		Anamallay Hills	"Anamallys"						False
Herbarium specimens	Beddome, RH			5484					Solanaceae	Lycianthes	laevis	(Dunal) Bitter	India	Kerala			Anamally Hills [Anamalai Hills, Western Ghats]	10.30	77.00	2-5km	GAZ		False
Herbarium specimens	Beddome, RH			5485					Solanaceae	Lycianthes	laevis	(Dunal) Bitter	India	Kerala			Anamallar hills [Anamalai Hills, Western Ghats]	10.30	77.00	2-5km	GAZ	1000	False
Herbarium specimens	Beddome, RH			5486					Solanaceae	Lycianthes	laevis	(Dunal) Bitter	India	Kerala			Anamalleys [Anamalai Hills, Western Ghats]	10.13	76.98		GAZ	914	False
Herbarium specimens	Beddome, RH			5487					Solanaceae	Lycianthes	laevis	(Dunal) Bitter	India	Tamil Nadu	Dindigul		Pulney [=Palani] Hills	10.26	77.41	>20km	GAZ		False
Herbarium specimens	Bell, JR			7839			9	1920	Solanaceae	Lycianthes	laevis	(Dunal) Bitter	India				Anohi Ghat, N. Kanara					304	False	rainfall 150 inches
Herbarium specimens	Bell, TRD			4253			8	1918	Solanaceae	Lycianthes	laevis	(Dunal) Bitter	India	Karnataka			N. Kanara [ Uttara Kannada District]	14.72	74.60	>20km	GAZ		False
Herbarium specimens	Bembower, W			297		7	5	1925	Solanaceae	Lycianthes	laevis	(Dunal) Bitter	India	Tamil Nadu	Dindigul	Kodaikanal		10.23	77.48	>20km	GAZ		False
Herbarium specimens	Bembower, W			360		19	5	1928	Solanaceae	Lycianthes	laevis	(Dunal) Bitter	India	Tamil Nadu	Dindigul	Kodaikanal	La Providence Lane	10.25	77.49	<2km	GAZ
Herbarium specimens	Bembower, W			94		15	6	1927	Solanaceae	Lycianthes	laevis	(Dunal) Bitter	India	Tamil Nadu	Dindigul	Kodaikanal		10.23	77.48	>20km	GAZ		False
Herbarium specimens	Bennet, SSR	Naithani, HB		3265		29	10	1977	Solanaceae	Lycianthes	laevis	(Dunal) Bitter	India	Arunachal Pradesh	Kameng	Zero point	Zero point [=Nechiphu]	27.18	92.62	2-5km	GAZ	1800	False		Undershrub 2-4 ft high, in fruit.
Herbarium specimens	Biswas, K			s.n.		26	10	1928	Solanaceae	Lycianthes	laevis	(Dunal) Bitter	India	Meghalaya		Nongpoh	'Nongpoh, Assam'	25.90	91.88	2-5km	GAZ	853	False
Herbarium specimens	Biswas, K			s.n.				1938	Solanaceae	Lycianthes	laevis	(Dunal) Bitter	India	Assam			sin. loc.						False
Herbarium specimens	Blatter, E	Hallberg, B		383	[a]		5	1917	Solanaceae	Lycianthes	laevis	(Dunal) Bitter	India	Tamil Nadu	Theni		High Wavy Mountain [=Meghamalai]	9.64	77.39		GAZ	1219	False
Herbarium specimens	Blume, CL von			s.n.					Solanaceae	Lycianthes	laevis	(Dunal) Bitter	Indonesia	Java			[no locality]						False
Herbarium specimens	Blume, CL von			s.n.					Solanaceae	Lycianthes	laevis	(Dunal) Bitter	Indonesia	Java			sin. loc.						False
Herbarium specimens	Bourne, AG			1129		13	7	1898	Solanaceae	Lycianthes	laevis	(Dunal) Bitter	India	Tamil Nadu	Palni Hills		"Periya shola, Pulneys"						False
Herbarium specimens	Bourne, AG			1130				1897	Solanaceae	Lycianthes	laevis	(Dunal) Bitter	India	Tamil Nadu	Palni Hills		Pulneys						False
Herbarium specimens	Bourne, AG			1131		6	7	1890	Solanaceae	Lycianthes	laevis	(Dunal) Bitter	India	Tamil Nadu	Dindigul		Gundattu Shola, Pulneys' [= Palani hills, Gundan Shola, above Kodaikanal]	10.23	77.46	2-5km	GAZ		False
Herbarium specimens	Bourne, AG			2088		2	7	1901	Solanaceae	Lycianthes	laevis	(Dunal) Bitter	India	Tamil Nadu	Palni Hills		"Perumbukanal, Pulneys"						False
Herbarium specimens	Bourne, AG			268		2	6	1897	Solanaceae	Lycianthes	laevis	(Dunal) Bitter	India	Tamil Nadu	Dindigul	Kodaikanal	Glen Falls, Kodaikanal, Pulneys						False
Herbarium specimens	Bourne, AG			2808		6	6	1898	Solanaceae	Lycianthes	laevis	(Dunal) Bitter	India	Tamil Nadu	Dindigul	Kodaikanal	Church Hill Shola, Pulneys	10.24	77.47	2-5km	GAZ		False
Herbarium specimens	Bourne, AG			471			6	1897	Solanaceae	Lycianthes	laevis	(Dunal) Bitter	India	Tamil Nadu	Dindigul	Palani Hills	'Pulneys'	10.22	77.49	>20km	GAZ		False
Herbarium specimens	Bourne, AG			6256		19	10	1913	Solanaceae	Lycianthes	laevis	(Dunal) Bitter	India				Periambadi Ghat, Coorg						False		bright red berries
Herbarium specimens	Bourne, AG			s.n.		26	6	1896	Solanaceae	Lycianthes	laevis	(Dunal) Bitter	India	Tamil Nadu	Nilgiris	Kotagiri	Longwood shola, Katagiri [Kotagiri]						False
Herbarium specimens	Bourne, ET			1499		10	6	1901	Solanaceae	Lycianthes	laevis	(Dunal) Bitter	India	Tamil Nadu			Shenthadikanal [=Shenbagapur?], Pulneys [Palani hills]	10.23	77.51	>20km	GAZ		False
Herbarium specimens	Brandis, D			350			6	1882	Solanaceae	Lycianthes	laevis	(Dunal) Bitter	India	Tamil Nadu	Nilgiris	Ooty	'Ootacamund, Nighiri Hill, prov. Madras'	11.41	76.70	2-5km	GAZ	2134	False
Herbarium specimens	Brandis, D			s.n.			10	1881	Solanaceae	Lycianthes	laevis	(Dunal) Bitter	India				'Chichorti, prov. Mahalluhaser' [province illegible, chichorti might also be common name]					1219	False
Herbarium specimens	Buchanan-Hamilton, F			s.n.		19	8	1802	Solanaceae	Lycianthes	laevis	(Dunal) Bitter	Nepal				Narainhetty						False
Herbarium specimens	Bullock, AA			682		12	10	1945	Solanaceae	Lycianthes	laevis	(Dunal) Bitter	India	Manipur		Kanglatongbi		24.95	93.90		GAZ		False	damp places; forests	common, stiff, shrubby; fls purple; fruits black
Herbarium specimens	Burkill, IH			37532		28	12	1911	Solanaceae	Lycianthes	laevis	(Dunal) Bitter	India	Assam			west of Rotung [Rotung on border of Assam and Arunachal Pradesh], Abor Expedition	28.13	95.20	2-5km	GAZ	1000	False
Herbarium specimens	Cai, X			56685		21	12	1933	Solanaceae	Lycianthes	laevis	(Dunal) Bitter	China	Yunnan			Longling					1600	False
Herbarium specimens	Calder, CC	Ramaswami, MS		422		30	8	1913	Solanaceae	Lycianthes	laevis	(Dunal) Bitter	India	Kerala		Achankovil	'Travancore State, Achenkovil'	9.32	76.45	>20km	GAZ		False
Herbarium specimens	Cave, GH			80		12	2	1900	Solanaceae	Lycianthes	laevis	(Dunal) Bitter	India	West Bengal	Darjeeling	Sureil	[= Sureil Bungalow, near Mungpoo]	26.97	88.35	2-5km	GAZ		False
Herbarium specimens	Cave, GH			s.n.		6	2	1914	Solanaceae	Lycianthes	laevis	(Dunal) Bitter	India	West Bengal	Darjeeling	Mangpu	'Mongpu' [Mungpoo]	26.97	88.37		GAZ	914	False
Herbarium specimens	Cave, GH			s.n.		13	10	1913	Solanaceae	Lycianthes	laevis	(Dunal) Bitter	India				'Sokjong'					609	False
Herbarium specimens	Cave, GH			s.n.		13	8	1913	Solanaceae	Lycianthes	laevis	(Dunal) Bitter	India	West Bengal	Darjeeling	Riyong	'Ribong'	27.01	88.43	>20km	GAZ	914	False
Herbarium specimens	Cave, GH			s.n.		20	11	1918	Solanaceae	Lycianthes	laevis	(Dunal) Bitter	Nepal				Lankon [Lankong]					600	False
Herbarium specimens	Cave, GH			s.n.					Solanaceae	Lycianthes	laevis	(Dunal) Bitter	India	Sikkim			sin. loc. ("Sikkim")						False
Herbarium specimens	Chen Shaoqing			15217		20	8	1958	Solanaceae	Lycianthes	laevis	(Dunal) Bitter	China	Guangxi	Rongshui Miao	Jiuwan Shan	Guangxi, Damiaoshan xian, Sanfang qu, Luotongxiang, Jiuwan Shan, Longbianwan	25.22	108.66	2-5km	GAZ		False
Herbarium specimens	Chen Shaoqing			15735		17	7	1958	Solanaceae	Lycianthes	laevis	(Dunal) Bitter	China	Guangxi	Rongshui Miao	Jiuwan Shan	Guangxi, Damiaoshan xian, Sanfang qu, Luotongxiang, Jiuwan Shan, Yujian	25.22	108.66	2-5km	GAZ		False
Herbarium specimens	Chen Shaoqing			16590		1	9	1958	Solanaceae	Lycianthes	laevis	(Dunal) Bitter	China	Guangxi	Rongshui Miao	Jiuwan Shan	Guangxi, Damiaoshan xian, Sanfang qu, Luotongxiang, Jiuwan Shan	25.22	108.66	2-5km	GAZ		False
Herbarium specimens	China Germany Team			492		3	11	1958	Solanaceae	Lycianthes	laevis	(Dunal) Bitter	China	Guangxi	Lingui	Wantian village	Guangxi, Lingui County, Wantian Chuanling	25.54	110.07	2-5km	GAZ		False
Herbarium specimens	Ching, RC			7526		18	9	1926	Solanaceae	Lycianthes	laevis	(Dunal) Bitter	China	Guangxi			Bako Shan, W. Poseh [= Baise]	23.90	106.62	>20km	GAZ	1000	False	under forest	spreading herb 3 ft; bark green; leaves deep green above, light green below, thin; flower white, tipped purple
Herbarium specimens	Clarke, CB			10901	C	15	3	1870	Solanaceae	Lycianthes	laevis	(Dunal) Bitter	India				sin. loc.					1829	False
Herbarium specimens	Clarke, CB			10901	A	15	3	1871	Solanaceae	Lycianthes	laevis	(Dunal) Bitter	India	Tamil Nadu		Conoor	Nilgherries, Conoor					1829	False		corolla very light blue, glabrous within, puberulous without; anthers terminal pored; duplicate of the Rungbo nb.; very weak straggling shrub
Herbarium specimens	Clarke, CB			10956		17	3	1870	Solanaceae	Lycianthes	laevis	(Dunal) Bitter	India	Tamil Nadu	Nilgiris		Nilgheris, Conoor	11.35	76.80	>20km	GAZ	1829	False		calyx from within green, teeth 7-8, placed like horns on the back and below the rim. Corolla pearly white: split hardly halfway down
Herbarium specimens	Clarke, CB			11083		19	3	1870	Solanaceae	Lycianthes	laevis	(Dunal) Bitter	India	Tamil Nadu	Nilgiris	Coonoor	'Court, Nilgheris'	11.35	76.80	>20km	GAZ	2134	False		duplicate of the oen with 7-8 minute calyx teet below rim
Herbarium specimens	Clarke, CB			11486		2	5	1870	Solanaceae	Lycianthes	laevis	(Dunal) Bitter	India	Tamil Nadu	Nilgiris	Ooty	'Nilgherris' [=Udagamandalam]	11.41	76.70	2-5km	GAZ	2134	False
Herbarium specimens	Clarke, CB			12304		2	8	1870	Solanaceae	Lycianthes	laevis	(Dunal) Bitter	India	West Bengal	Kalimpong	Rishyap	'Rishap'	27.03	88.18	2-5km	GAZ	914	False		glabrous; calyx teeth 10 linear from top of calyx tube
Herbarium specimens	Clarke, CB			15063		11	12	1871	Solanaceae	Lycianthes	laevis	(Dunal) Bitter	India	Meghalaya	East Khasi Hills	Tyrna		25.24	91.68		GAZ	457	False
Herbarium specimens	Clarke, CB			15891		4	11	1871	Solanaceae	Lycianthes	laevis	(Dunal) Bitter	India	Meghalaya			Normai, Khasia [=Nunklow]	25.68	91.64	2-5km	GAZ	1219	False
Herbarium specimens	Clarke, CB			16514	B	2	11	1871	Solanaceae	Lycianthes	laevis	(Dunal) Bitter	India	Meghalaya	Khasi hills		Khasia, Nunklow	25.68	91.64	2-5km	GAZ	3500	False
Herbarium specimens	Clarke, CB			16514	A	2	11	1871	Solanaceae	Lycianthes	laevis	(Dunal) Bitter	India				Nunklow, Khasia					1067	False
Herbarium specimens	Clarke, CB			17865	A	21	11	1872	Solanaceae	Lycianthes	laevis	(Dunal) Bitter	India	Meghalaya			Javain, Jaintra [Jainta Hills]					1219	False
Herbarium specimens	Clarke, CB			18070	B	6	11	1872	Solanaceae	Lycianthes	laevis	(Dunal) Bitter	India				Dingling, Khasia					1524	False
Herbarium specimens	Clarke, CB			18901		15	3	1871	Solanaceae	Lycianthes	laevis	(Dunal) Bitter	India	Tamil Nadu	Nilgiris	Coonoor	'Nilgheris'	11.35	76.80	>20km	GAZ	1829	False
Herbarium specimens	Clarke, CB			24781	B	24	8	1875	Solanaceae	Lycianthes	laevis	(Dunal) Bitter	India	West Bengal	Darjeeling	Mungpoo	"Mongpo, Darjeeling"					914	False
Herbarium specimens	Clarke, CB			25014		5	10	1875	Solanaceae	Lycianthes	laevis	(Dunal) Bitter	India	Sikkim	West Sikkim	Rishi	"Rishee, Sikkim" [Rishi River or Rishi in West District]						False
Herbarium specimens	Clarke, CB			27284	A	30	8	1875	Solanaceae	Lycianthes	laevis	(Dunal) Bitter	India	West Bengal			Darjeeling						False		an upright virgate plant 5 ft; upper edge of calyx entire, teeth below 5-7 not 10
Herbarium specimens	Clarke, CB			27284	B	30	8	1875	Solanaceae	Lycianthes	laevis	(Dunal) Bitter	India	West Bengal	Darjeeling	Darjeeling		27.05	88.27	2-5km	GAZ	1371	False
Herbarium specimens	Clarke, CB			29781	B	24	9	1875	Solanaceae	Lycianthes	laevis	(Dunal) Bitter	India	West Bengal	Darjeeling	Mungpoo	Mongpo, Darjeeling					914	False
Herbarium specimens	Clarke, CB			35855	D	25	9	1884	Solanaceae	Lycianthes	laevis	(Dunal) Bitter	India	West Bengal	Darjeeling		"Khursing. Sikkim" [= Kurseong, West Bengal]	26.88	88.28	2-5km	GAZ	914	False
Herbarium specimens	Clarke, CB			40787	A	14	10	1885	Solanaceae	Lycianthes	laevis	(Dunal) Bitter	India	Assam		Nowjan	Naga Hills	26.99	94.66	>20km	GAZ	121	False		corolla white-lurid-pink-purple; small shrub 3 ft
Herbarium specimens	Clarke, CB			44567	A	18	8	1886	Solanaceae	Lycianthes	laevis	(Dunal) Bitter	India	Meghalaya	East Khasi Hills		Shillong	25.55	91.91	2-5km	GAZ	1524	False		pedicels not racemed. Calyx subtruncate. corolla nearly white.
Herbarium specimens	Clarke, CB			8702		19	8	1869	Solanaceae	Lycianthes	laevis	(Dunal) Bitter	India	West Bengal	Kalimpong		Rishap. Darjeeling.	27.03	88.18	2-5km	GAZ	762	False		Stigma green. Corolla pink purple with two green spots on each petal. Pollen white.
Herbarium specimens	Clarke, CB			8813		22	8	1869	Solanaceae	Lycianthes	laevis	(Dunal) Bitter	India	West Bengal	Darjeeling		'Pomong'					914	False		duplicate of the poor Rungbu material; expanded flowers white stained lurid purple; differs in the eared calyx teeth below limb; anthers opening by terminal pores, pollen yellowish
Herbarium specimens	Clarke, CB			9224		22	9	1869	Solanaceae	Lycianthes	laevis	(Dunal) Bitter	India	West Bengal			Dumsong, Darjeeling					1676	False
Herbarium specimens	Cockburn, PF		SAN-	83342		22	5	1976	Solanaceae	Lycianthes	laevis	(Dunal) Bitter	Malaysia	Sabah		Gunong Lotung	river draining Gunong Lotong Inarat, District Lamag	4.91	116.90	5-20k	GAZ	1300	False	near boulder stream river	arge herbaceous shrub, 3 ft; flowers white; fruit ripening red
Herbarium specimens	Cole, ?			111					Solanaceae	Lycianthes	laevis	(Dunal) Bitter	India				"Madras"						False
Herbarium specimens	Cole, ?			54					Solanaceae	Lycianthes	laevis	(Dunal) Bitter	India				"Madras"						False
Herbarium specimens	Conklin, HC			861		28	10	1953	Solanaceae	Lycianthes	laevis	(Dunal) Bitter	Philippines	Mindoro	Mimaropa	Mount Yagaw	(SE)	12.69	121.31	>20km	GAZ		False	old kaingiu	herb; fruit orange when ripe
Herbarium specimens	Cooper, RE			4710		28	8	1915	Solanaceae	Lycianthes	laevis	(Dunal) Bitter	Bhutan				Kuru Chu Valley					914	False	In shade on dry hillside.	6' Bush
Herbarium specimens	Cowan, JM			s.n.					Solanaceae	Lycianthes	laevis	(Dunal) Bitter	India	West Bengal	Darjeeling		'Foom Lalha'	27.05	88.27	2-5km	GAZ		False	on the dry land; brought from the forest	plant 2 ft high; (Dhakachori)
Herbarium specimens	Craib, WG			360		21	8	1908	Solanaceae	Lycianthes	laevis	(Dunal) Bitter	India	Assam		Haflong	Dima Hasao, Haflong	25.17	93.02		GAZ	762	False
Herbarium specimens	Craib, WG			396		27	11	1908	Solanaceae	Lycianthes	laevis	(Dunal) Bitter	India	Sikkim	North Sikkim	Tumlong		27.42	88.58	2-5km	GAZ	640	False
Herbarium specimens	Cramer, LH			3458		29	10	1971	Solanaceae	Lycianthes	laevis	(Dunal) Bitter	Sri Lanka	Central	Nuwara Eliya	Hakgala	about mid-way up to the Peak	6.92	80.81	2-5km	GAZ	2100	False	damp undergrowth of secondary forest	occasional; flowers drooping; corolla white 8 mm in diameter
Herbarium specimens	Cramer, LH			3801		23	6	1972	Solanaceae	Lycianthes	laevis	(Dunal) Bitter	Sri Lanka	Central	Kandy	Adam's Peak	about mid-way to summit [Sri Pada]	6.80	80.52		GAZ	1200	False	in jungle undergrowth beside path	fairly common; flowers white
Herbarium specimens	Dalzell, NA			s.n.					Solanaceae	Lycianthes	laevis	(Dunal) Bitter	India				"Bombay" [locality totally uncertain!]						False
Herbarium specimens	Davidse, G	Sumithraarachchi, DB		8647		21	11	1974	Solanaceae	Lycianthes	laevis	(Dunal) Bitter	Sri Lanka	Central		Adam's Peak	slopes of Adams Peak [Sri Pada]along the SE trail from the Moray Group Tea Estates, Kandy District	6.80	80.52		GAZ	1860	False	montane forest; along trail	shrub 1 m tall; corolla white with green at base; anthers yellow; fruit green
Herbarium specimens	Deb, DB			156		9	11	1964	Solanaceae	Lycianthes	laevis	(Dunal) Bitter	Bhutan	Sarbang		Gelephu	Gaylegphug, [=Gelephu] Hatipoli	26.87	90.49	>20km	GAZ		False		an undershrub; flowers white
Herbarium specimens	Deb, DB			25735		18	6	1961	Solanaceae	Lycianthes	laevis	(Dunal) Bitter	India	Arunachal Pradesh			Longsek hillock (Chenglang)	27.76	96.62	2-5km	GAZ	1500	False		undershrub, dichomtomously brancing; fls. several at the axil, K5, C5, A5, G2
Herbarium specimens	Deb, DB			26996		22	1	1962	Solanaceae	Lycianthes	laevis	(Dunal) Bitter	India	Tripura			Monpui-Vanghmun					606	False		herb, branching, leaves lanceolate opposite, one large than the other; fls. axillary
Herbarium specimens	Deka, GK		EC-	5064		23	1	1957	Solanaceae	Lycianthes	laevis	(Dunal) Bitter	India	Meghalaya		Jowai	'Assam, K & J Hills'	25.30	92.15	2-5km	GAZ		False		not rare; small shrub 120 cm; frt ripe red
Herbarium specimens	Delessert, A			s.n.				1838	Solanaceae	Lycianthes	laevis	(Dunal) Bitter	India	Tamil Nadu	Nilgiris	Kotagiri	Montagnes des Nilgherries, Kotirgherry	11.42	76.88	2-5km	GAZ		False
Herbarium specimens	Eda�o, GE			2399		7	4	1950	Solanaceae	Lycianthes	laevis	(Dunal) Bitter	Philippines	Visayas	Eastern Visayas	Leyte Island	Mount Janagdan	11.08	124.73		GAZ	1190	False	summit	shrub; fruit green
Herbarium specimens	Edinburgh Nepal Expedition			348		11	10	2001	Solanaceae	Lycianthes	laevis	(Dunal) Bitter	Nepal		Rasuwa		Langtang Khola below Bamboo lodge, Bagmati Zone	28.15	85.37		GAZ		False	Lithocarpus and mixed evergreen broadleaf forest, with bamboo	Small shrub to 1.5m, berries turning red
Herbarium specimens	Elmer, ADE			11576			8	1909	Solanaceae	Lycianthes	laevis	(Dunal) Bitter	Philippines	Mindanao	Davao		Todaya (Mt. Apo), District of Davao. Island of Mindanao.	7.00	125.30		GAZ		False
Herbarium specimens	Elmer, ADE			13828			9	1912	Solanaceae	Lycianthes	laevis	(Dunal) Bitter	Philippines	Mindanao	Caraga		Cabadbaran, Mt. Urdaneta [=Mount Hilong-Hilong], Agusan province	9.17	125.63		ARC		False
Herbarium specimens	Elmer, ADE			17592			6	1917	Solanaceae	Lycianthes	laevis	(Dunal) Bitter	Philippines	Luzon	Calabarzon		Los Ba�os (Mt. Maquiling), Laguna Province	14.14	121.19		GEO-L		False
Herbarium specimens	Feng, G			13227		13	11	1947	Solanaceae	Lycianthes	laevis	(Dunal) Bitter	China	Yunnan			Malipo [on label as" Mar-li-po, Hwang-jin-in"]					1100	False	in open thickets on roack mountain	herb 4 ft; fruit green; common
Herbarium specimens	Feng, KM			13168		11	11	1947	Solanaceae	Lycianthes	laevis	(Dunal) Bitter	China	Yunnan	Wenshan	Malipo	Mar-li-po: Hwang-jin-in' [Malipo Xian]	23.06	104.72		GAZ	1300	False	mixed forest on rock mt.	herb 4 ft; fruit green; common
Herbarium specimens	Fischer, CEC			2220		23	9	1910	Solanaceae	Lycianthes	laevis	(Dunal) Bitter	India	Tamil Nadu			Muttikulam Gap, Malabar-Coimbatore boundary' {could be Mettupalayan	11.21	76.73	>20km	GAZ	945	False
Herbarium specimens	Fischer, CEC			2741		14	5	1911	Solanaceae	Lycianthes	laevis	(Dunal) Bitter	India	Kerala			Varadimala-Bolampatti Hills, Coimbatore District [Attabadi region of W Ghats, georef to near Attapadi]	11.07	76.54	>20km	GAZ	1371	False
Herbarium specimens	Fischer, CEC			417		27	8	1905	Solanaceae	Lycianthes	laevis	(Dunal) Bitter	India	Tamil Nadu		Coimbatore							False
Herbarium specimens	Forbes, HO			2224		10	9	1881	Solanaceae	Lycianthes	laevis	(Dunal) Bitter	Indonesia	Sumatra	South Sumatra		Mt Dempo' [Mount Dempo]	-4.02	103.13		GAZ	1100	False		shrub, erect 2.5 ft; flowers white with prominent anthers and stamens; fruit bright flaming scarlet
Herbarium specimens	Fosberg, FR			49975		27	3	1968	Solanaceae	Lycianthes	laevis	(Dunal) Bitter	Sri Lanka	Central	Nuwara Eliya		Horton Plains Farm Headquarters, Horton Plains	6.79	80.79	2-5km	GAZ	2100	False	disturbed remnant of mossy forest with Indocalamus undergrowth	slender shrub 2 m; fruit immature; rare
Herbarium specimens	Foulkes, GFF			s.n.			11	1850	Solanaceae	Lycianthes	laevis	(Dunal) Bitter	India	Tamil Nadu	Nilgiris	Ooty	Nilghiri Hills, Elk Hill, Ootacamund [Ooty]	11.39	76.71	2-5km	GAZ		False
Herbarium specimens	Furuse, M			3787		12	8	1973	Solanaceae	Lycianthes	laevis	(Dunal) Bitter	Japan	Ryuku Islands			south side Mt. Fukai-omoto, Is. Ishigaki, Pref. Okinawa						False	by stream side in sunny place
Herbarium specimens	Gamble, JS			11452			5	1883	Solanaceae	Lycianthes	laevis	(Dunal) Bitter	India	Tamil Nadu	Nilgiris	Ooty	'Ootacamund'	11.41	76.70	2-5km	GAZ	2134	False
Herbarium specimens	Gamble, JS			11604			5	1883	Solanaceae	Lycianthes	laevis	(Dunal) Bitter	India	Tamil Nadu	Nilgiris		Old Meet					1829	False
Herbarium specimens	Gamble, JS			11712			6	1883	Solanaceae	Lycianthes	laevis	(Dunal) Bitter	India	Tamil Nadu	Nilgiris	Coonoor	Coonoor Peak	11.35	76.80	2-5km	GAZ	1981	False
Herbarium specimens	Gamble, JS			12335			8	1883	Solanaceae	Lycianthes	laevis	(Dunal) Bitter	India	Tamil Nadu		Conoor	Conoor Peak					1981	False
Herbarium specimens	Gamble, JS			14821			9	1884	Solanaceae	Lycianthes	laevis	(Dunal) Bitter	India	Kerala		Thrissur	"Trichoor, Madras, Travancore" [Thrissur]	10.53	76.21	5-20k	GAZ		False
Herbarium specimens	Gamble, JS			15636			11	1884	Solanaceae	Lycianthes	laevis	(Dunal) Bitter	India	Tamil Nadu	Nilgiris	Devala		11.47	76.38	2-5km	GAZ	914	False
Herbarium specimens	Gamble, JS			16276			6	1885	Solanaceae	Lycianthes	laevis	(Dunal) Bitter	India	Tamil Nadu	Nilgiris	Naduvattam						1829	False
Herbarium specimens	Gamble, JS			18034			8	1886	Solanaceae	Lycianthes	laevis	(Dunal) Bitter	India	Tamil Nadu			Madras, Nilgiris district					2134	False
Herbarium specimens	Gamble, JS			3394	A		8	1874	Solanaceae	Lycianthes	laevis	(Dunal) Bitter	India	West Bengal	Darjeeling		Kurseong	26.88	88.28	5-20k	GAZ	1371	False		shrub
Herbarium specimens	Gamble, JS			3395	C	7	9	1885	Solanaceae	Lycianthes	laevis	(Dunal) Bitter	India				[illegible]					914	False		shrub
Herbarium specimens	Gamble, JS			9928			10	1881	Solanaceae	Lycianthes	laevis	(Dunal) Bitter	India				"Sureil, Sikkim Himalaya"					1524	False
Herbarium specimens	Gamble, W			3393	A				Solanaceae	Lycianthes	laevis	(Dunal) Bitter	India				"Kumong"						False
Herbarium specimens	Gamble, W			3395	A	17	9	1875	Solanaceae	Lycianthes	laevis	(Dunal) Bitter	India				"Kodabai, Dayis"					914	False		shrub
Herbarium specimens	Gardner, G			628			4	1837	Solanaceae	Lycianthes	laevis	(Dunal) Bitter	Sri Lanka				sin. loc.						False
Herbarium specimens	Gardner, G			s.n.					Solanaceae	Lycianthes	laevis	(Dunal) Bitter	India	Tamil Nadu	Nilgiris		"Nellygherries"						False
Herbarium specimens	Gardner, G			s.n.					Solanaceae	Lycianthes	laevis	(Dunal) Bitter	Sri Lanka				sin. loc.						False
Herbarium specimens	George, P	et al.	SAN-	138339		26	10	1993	Solanaceae	Lycianthes	laevis	(Dunal) Bitter	Malaysia	Sabah		Madai	Kunak District	4.72	118.18	>20km	GAZ		False	flatland	fruits greenish turning purplish
Herbarium specimens	Griffith, W			296					Solanaceae	Lycianthes	laevis	(Dunal) Bitter	India	Meghalaya			'Khasi'	23.58	91.64	>20km	GAZ		False		suffrutex [illegible] ramosus
Herbarium specimens	Griffith, W			5903	[b]				Solanaceae	Lycianthes	laevis	(Dunal) Bitter	Bangladesh				East Bengal						False		Mishmee Coll.
Herbarium specimens	Griffith, W			5903					Solanaceae	Lycianthes	laevis	(Dunal) Bitter	Bangladesh				"India. East Bengal"						False
Herbarium specimens	Griffith, W			5904					Solanaceae	Lycianthes	laevis	(Dunal) Bitter	India				Bengalia orientalis						False
Herbarium specimens	Griffith, W			s.n.					Solanaceae	Lycianthes	laevis	(Dunal) Bitter	India				'Jingsle, Mishuri' [=Mussoorie?]						False		cor extus albidi intus purpureo tincti, baccis rubris
Herbarium specimens	Griffith, W			s.n.					Solanaceae	Lycianthes	laevis	(Dunal) Bitter	India	Meghalaya			'Chini, Khasia'	23.58	91.64	>20km	GAZ		False		baccis rubris
Herbarium specimens	Hamel, C	Si Toroes, R		496		7	6	1928	Solanaceae	Lycianthes	laevis	(Dunal) Bitter	Indonesia	Sumatra	North Sumatra		Karo Highlands, near waterfall km 57 on Medan Road	3.25	98.54		GAZ		False
Herbarium specimens	Hansen, B	Smitinand, T		12067		25	1	1966	Solanaceae	Lycianthes	laevis	(Dunal) Bitter	Thailand	South	Nakhon Si Thammarat	Khao Luang						750	False	common by stream	shrub 1-2 m; frs globose, green ripe red
Herbarium specimens	Hara, H	Kanai, H; Kurosawa, S; Murata, G; Togashi, M; Tuyama, T	63-	03549		19	11	1963	Solanaceae	Lycianthes	laevis	(Dunal) Bitter	Nepal				East Nepal : Ghatte-Khebang.						False		Fruits red.
Herbarium specimens	Hartless, AC			145			10	1901	Solanaceae	Lycianthes	laevis	(Dunal) Bitter	India	West Bengal	Darjeeling	Mungpoo	'Mungpo'	26.97	88.34	2-5km	GAZ		False
Herbarium specimens	Henderson, MR		SF-	34225		25	10	1937	Solanaceae	Lycianthes	laevis	(Dunal) Bitter	Malaysia	Selangor		Ulu Gombok	17 mile	3.33	101.75	2-5km	GAZ	304	False
Herbarium specimens	Henry, AN		SC-	16387		30	5	1963	Solanaceae	Lycianthes	laevis	(Dunal) Bitter	India	Tamil Nadu	Tirunelveli	Manjanamparai	[in Singampatti Zamindar Forest]	8.62	77.26	>20km	GAZ	1350	False		white flowers
Herbarium specimens	Henry, AN		SC-	17439		2	9	1963	Solanaceae	Lycianthes	laevis	(Dunal) Bitter	India	Tamil Nadu	Tirunelveli		way to upper Godaiyan					1000	False		white flowers and in fruits
Herbarium specimens	Henry, AN			61		9	11	1964	Solanaceae	Lycianthes	laevis	(Dunal) Bitter	India	Maharashtra	Satara	Mahabaleshwar	Falkland Point ('Fockland Point')	17.92	73.66		GAZ		False		fl. white; fr reddish yellow
Herbarium specimens	Herb Univ Hull Flora of India			281		25	7	1886	Solanaceae	Lycianthes	laevis	(Dunal) Bitter	India	Tamil Nadu			Gayton Prak, Ooty [=Udagamandalam]	11.41	76.70	>20km	GAZ		False
Herbarium specimens	Herb Univ Hull Flora of India			282			7	1886	Solanaceae	Lycianthes	laevis	(Dunal) Bitter	India	Tamil Nadu			Balfore House						False
Herbarium specimens	Herb Univ Hull Flora of India			283		21	3	1886	Solanaceae	Lycianthes	laevis	(Dunal) Bitter	India	Tamil Nadu			Stone House Hill, Ooty [=Udagamandalam]	11.41	76.70	>20km	GAZ		False
Herbarium specimens	Herb Univ Hull Flora of India			284		30	10	1886	Solanaceae	Lycianthes	laevis	(Dunal) Bitter	India	Tamil Nadu			'Dodabet S.W.' [Doda Betta]	11.40	76.74		GAZ		False
Herbarium specimens	Hochreutiner, BPG			1723		21	8	1904	Solanaceae	Lycianthes	laevis	(Dunal) Bitter	Indonesia	Java	West Java	Gunung Salak	Pasirantengah [= Pasir Tengah]	-6.68	106.75		GAZ	1000	False		fr. orange, pedicel violet
Herbarium specimens	Hohenacker, RF			1415			1		Solanaceae	Lycianthes	laevis	(Dunal) Bitter	India	Kerala	Chokkad		prope Sispara, Mont. Nilagiri	11.20	76.43	2-5km	GAZ		False
Herbarium specimens	Hohenacker, RF			803					Solanaceae	Lycianthes	laevis	(Dunal) Bitter	India	Karnataka			Canara, in campis aridis prope Mercara						False
Herbarium specimens	Hooker, JD	Thomson, T		s.n.		9	11	1850	Solanaceae	Lycianthes	laevis	(Dunal) Bitter	India	Meghalaya	East Khasi Hills		"Churra" (Khasia) [Cherrapunji]	25.28	91.72	within 5-20k...	Gazetteer		False
Herbarium specimens	Hooker, JD	Thomson, T		s.n.					Solanaceae	Lycianthes	laevis	(Dunal) Bitter	India	Meghalaya		Khasia Hills	Khasia	23.58	91.64	2-5km	GAZ	1829	False
Herbarium specimens	Hooker, JD	Thomson, T		s.n.					Solanaceae	Lycianthes	laevis	(Dunal) Bitter	India	Meghalaya			'Mont. Khasia'	23.58	91.64	>20km	GAZ	1219	False	regio temp.
Herbarium specimens	Hooker, JD			s.n.					Solanaceae	Lycianthes	laevis	(Dunal) Bitter	Not Recorded									1219	False
Herbarium specimens	Hooker, JD	Thomson, T		s.n.					Solanaceae	Lycianthes	laevis	(Dunal) Bitter	India	Meghalaya			Mont Khasia [Khasi Hills]	25.58	91.63	2-5km	GAZ	1219	False		[these sheets may not all be duplicates, but impossible to tell!]
Herbarium specimens	Hooker, JD			s.n.					Solanaceae	Lycianthes	laevis	(Dunal) Bitter	India	Sikkim			sin. loc. ("Sikkim")					1219	False		[these sheets may not all be duplicates, but impossible to tell!]
Herbarium specimens	Hooper, D	Ramaswami, MS		38578		13	2	1913	Solanaceae	Lycianthes	laevis	(Dunal) Bitter	India	Tamil Nadu	Tirunelveli		'Naterikal'	8.59	77.31	>20km	GAZ	1219	False
Herbarium specimens	Hooper, D	Ramaswami, MS		38624		14	2	1913	Solanaceae	Lycianthes	laevis	(Dunal) Bitter	India	Tamil Nadu	Tirunelveli		Naterikal to Sengalteri	8.59	77.31	>20km	GAZ	1067	False
Herbarium specimens	Hoover, WS	Hunter, JM; Wiriadinata, H; Girmansyah, D	Deden	300		27	3	2004	Solanaceae	Lycianthes	laevis	(Dunal) Bitter	Indonesia	West Nusa Tenggara		Sumbawa	Mt. Ujung Samu, Tepal, Batulante	-8.60	117.30	2-5km	SPEC	1201	False
Herbarium specimens	Hoover, WS	Cognets, L de		30098		18	1	1998	Solanaceae	Lycianthes	laevis	(Dunal) Bitter	Indonesia	Sumatra	Lampung		Lampung Province, Gunung Sekkau, near Liwa	-5.04	104.06		SPEC	1300	False	natural forest	shrub to 1.5 m
Herbarium specimens	Hoover, WS	Wiriadinata, H; Hunter, JM		31315		7	3	2000	Solanaceae	Lycianthes	laevis	(Dunal) Bitter	Indonesia	Java	West Java	Gunung Halimun National Park	Gunung Cikanaki	-6.75	106.53	>20km	GAZ	1000	False	submontane forest	erect herb to 1 m tall; fruits green turning red
Herbarium specimens	Hoover, WS	Girmansyah, D; Hunter, JM		31997		4	3	2000	Solanaceae	Lycianthes	laevis	(Dunal) Bitter	Indonesia	Java	West Java	Gunung Halimun National Park	E of Gunung Botol	-6.73	106.49	>20km	GAZ		False	submontane forest	fruits green
Herbarium specimens	Hoover, WS	Girmansyah, D; Hunter, JM		32217		9	3	2000	Solanaceae	Lycianthes	laevis	(Dunal) Bitter	Indonesia	Java	West Java	Gunung Halimun National Park	Cigegang River	-6.74	106.54	>20km	GAZ		False	submontane forest	herb 1 m; leaves violet; flowers violet; fruit red
Herbarium specimens	Hoover, WS	Girmansyah, D; Hunter, JM		32250		10	3	2000	Solanaceae	Lycianthes	laevis	(Dunal) Bitter	Indonesia	Java	West Java	Gunung Halimun National Park	Cigegang River	-6.71	106.52	>20km	GAZ		False	submontane forest	herb 1 m; fruits red
Herbarium specimens	Hoover, WS	Hendra, M		32457		16	2	2000	Solanaceae	Lycianthes	laevis	(Dunal) Bitter	Indonesia	Java	West Java		Jawa Barat, Gunung Tikukur	-7.10	107.83	>20km	SPEC		False
Herbarium specimens	Hoover, WS	Hendra, M; Hunter, JM		32792		9	3	2000	Solanaceae	Lycianthes	laevis	(Dunal) Bitter	Indonesia	Java	West Java	Gunung Halimun National Park	Gunung Kendeng	-6.75	106.53	>20km	GAZ	900	False	submontane forest; mountain slope	shrub
Herbarium specimens	Hoover, WS	Hunter, JM; Wiriadinata, H; Girmansyah, D; Ruskandi, A	Deden-	50		14	3	2004	Solanaceae	Lycianthes	laevis	(Dunal) Bitter	Indonesia	Java	Central Java	Gunung Slamet	Slamet mountain	-7.32	109.24		SPEC	1310	False		herb 1.5 m tall; calyx base violet to white; corolla white; stamen yellow; fruit green
Herbarium specimens	Horsfield, T		Sol.	11	part				Solanaceae	Lycianthes	laevis	(Dunal) Bitter	Indonesia	Java			sin. loc.						False
Herbarium specimens	Horsfield, T			1421					Solanaceae	Lycianthes	laevis	(Dunal) Bitter	Indonesia	Java			sin. loc. [from the number possibly Sumatra; also in illegible writing Buitenzorg?]						False		fl april
Herbarium specimens	Horsfield, T		Sol.	8					Solanaceae	Lycianthes	laevis	(Dunal) Bitter	Indonesia	Java			sin. loc.						False
Herbarium specimens	Horsfield, T		Sol.	9					Solanaceae	Lycianthes	laevis	(Dunal) Bitter	Indonesia	Java			sin. loc.						False
Herbarium specimens	Horsfield, T			s.n.					Solanaceae	Lycianthes	laevis	(Dunal) Bitter	Indonesia	Java			"Suroketo"						False
Herbarium specimens	Horsfield, T			s.n.					Solanaceae	Lycianthes	laevis	(Dunal) Bitter	Indonesia	Java			Ungurang						False
Herbarium specimens	Jacob, KC			17555		7	9	1925	Solanaceae	Lycianthes	laevis	(Dunal) Bitter	India	Tamil Nadu	Madurai		Dist. Madura, Highway Mts.					1219	False		fls white
Herbarium specimens	Jana, SK		BSHC-	17961		25	11	1995	Solanaceae	Lycianthes	laevis	(Dunal) Bitter	India	Sikkim	North Sikkim		Namprik	27.54	88.49		GAZ	1320	False		common; herbs; only stem extract mixed with yak oil (oil extracted from the fats of yaks)and used as massage oil for curing pain of the muscle
Herbarium specimens	Jenkins, F			246					Solanaceae	Lycianthes	laevis	(Dunal) Bitter	India				"Assam"						False
Herbarium specimens	Jenkins, F			s.n.					Solanaceae	Lycianthes	laevis	(Dunal) Bitter	India				sin. loc. "Assam"						False
Herbarium specimens	Johnson, E			s.n.					Solanaceae	Lycianthes	laevis	(Dunal) Bitter	India	Tamil Nadu			Nilghiri Mountains, S. India						False
Herbarium specimens	Joseph, J			15532		21	1	1963	Solanaceae	Lycianthes	laevis	(Dunal) Bitter	India	Tamil Nadu		Akkamalai	'Akkamalai R.F.'	10.34	77.01	>20km	GAZ	1500	False
Herbarium specimens	Joseph, J			39711		10	9	1969	Solanaceae	Lycianthes	laevis	(Dunal) Bitter	India	Arunachal Pradesh	Kameng		Krishna 8 km to Sassa, 36 km from Bhallusepong	27.10	92.59	>20km	GAZ		False	on the wayside, moist situation, in black humus soil	scarce; small diffused herb; flowers pinkish, drooping; fruits erect wit persistent sepals
Herbarium specimens	Juan, GE			186		10	9	1945	Solanaceae	Lycianthes	laevis	(Dunal) Bitter	India	Assam		Ledo	10 miles from Ledo [georef to Ledo]	27.29	95.74	>20km	GAZ		False
Herbarium specimens	Kanai, H	Hara, H; Ohba, H	72-	1682		20	8	1972	Solanaceae	Lycianthes	laevis	(Dunal) Bitter	Nepal	Central Development Region			Sim Chotala (900 m) - Ramche (1800 m) - Gram (1900 m) [Fifth Botanical Expedition to Himalaya]						False		shrub 1 m high; fl pendulous; calyx cup-shaped; sepals 5, small, other smaller ones between then; petals 5 white, valvate, case green; stamens 5, filaments short, anhers yellow; ovaries globose,white, round; styles as long as stamens; young fruits globose or depressed globose, green, 2-roomed, placentation axile; seeds flat
Herbarium specimens	Kanrtawinana, K			905		20	11	1971	Solanaceae	Lycianthes	laevis	(Dunal) Bitter	Indonesia	Borneo	Kalimantan		2 km N of Jaro, NE of Muara Uya, Kalimantan Selatan	-1.82	115.65	5-20k	GAZ	90	False	base of limestone hill	herb 1 m; flower white; fruit bright red
Herbarium specimens	Kartonegoro, A	Lulut, D; Eka, F; Ismail, R		606		11	4	2012	Solanaceae	Lycianthes	laevis	(Dunal) Bitter	Indonesia	West Nusa Tenggara	Lombok		along the track from Seanru gate to Pos 1, Gunung Rinjani National Park, Lombok Island	-8.32	116.40	2-5km	SPEC	905	False
Herbarium specimens	Kayal, RN	Tribedi, GN		608		2	7	1973	Solanaceae	Lycianthes	laevis	(Dunal) Bitter	India	Tamil Nadu	Nilgiris	Kotagiri		11.41	76.87	2-5km	GAZ	1985	False
Herbarium specimens	Kessler, PJA	Sukedar; Vogel, EF de		109		7	7	1988	Solanaceae	Lycianthes	laevis	(Dunal) Bitter	Indonesia	Sumatra	North Sumatra		Sumatera Utara, W slope of Mount Sibayak near Berastagi	3.25	98.48	2-5km	SPEC	1000	False	slope forest to 35-40 m high, some places with much undergrowth of Aracea and Gesneriaceae; deep layer of humus on top of clayey soil	tree ca. 3 m; fl. white; sepals green, connate
Herbarium specimens	Kiew, R	Anthony, S		4403		16	5	1977	Solanaceae	Lycianthes	laevis	(Dunal) Bitter	Malaysia	Sabah		Batu Tinahas	Dist. Pensiangan	4.78	116.19	>20km	GAZ		False	by stream along limestone rocks	bush wiht spreading cfown; flowers white, pendent, becoming red and erect
Herbarium specimens	King, D			s.n.				1874	Solanaceae	Lycianthes	laevis	(Dunal) Bitter	India	Sikkim			'Sikkim Himalaya'					1524	False
Herbarium specimens	King, G			209				1871	Solanaceae	Lycianthes	laevis	(Dunal) Bitter	India	Sikkim			sin. loc. ("Sikkim")						False
Herbarium specimens	King, G			733		21	5	1874	Solanaceae	Lycianthes	laevis	(Dunal) Bitter	India	Sikkim			sin. loc. ('Sikkim Himalaya')						False
Herbarium specimens	King, G			820		11	6	1874	Solanaceae	Lycianthes	laevis	(Dunal) Bitter	India	Sikkim			sin. loc. ("Sikkim")					1067	False		small tree, 12 ft
Herbarium specimens	King, G			s.n.				1888	Solanaceae	Lycianthes	laevis	(Dunal) Bitter	India	Sikkim			sin. loc. ("Sikkim")						False
Herbarium specimens	King, G			s.n.				1881	Solanaceae	Lycianthes	laevis	(Dunal) Bitter	India	Sikkim			sin. loc. ('Sikkim Himalaya')					914	False
Herbarium specimens	King, G			s.n.			8	1874	Solanaceae	Lycianthes	laevis	(Dunal) Bitter	India	Sikkim			sin. loc. ('Sikkim Himalaya')					1524	False
Herbarium specimens	King, G			s.n.		17	7	1876	Solanaceae	Lycianthes	laevis	(Dunal) Bitter	India	Sikkim			sin. loc. ('Sikkim Himalaya')					914	False
Herbarium specimens	King's collector			10930			9	1886	Solanaceae	Lycianthes	laevis	(Dunal) Bitter	Malaysia	Perak			sin. loc.					762	False	Rocky locality open jungle rich soil.	shrub to 4 to 6ft high; flower waxy while tinged with blue; fruit deep green largest 1/4 inch diameter
Herbarium specimens	King's collector			2234			8	1881	Solanaceae	Lycianthes	laevis	(Dunal) Bitter	Malaysia	Terengganu			[Gunung] Sarut, Perak [Gunung Sarut is in Terengganu State]	5.33	102.72	>20km	GAZ	548	False		herb 4-6 ft
Herbarium specimens	Klackenberg, J	Lundin, R		549		4	11	1982	Solanaceae	Lycianthes	laevis	(Dunal) Bitter	India	Tamil Nadu			Tinevelly Hills, between Kakachi and Sengaltheri [Sengaltheri is in S. tamil Nadu, georef to Sengaltheri Forest ]	8.53	77.45	5-20k	GAZ	1300	False	alogn path in dense shola	white bell-shaped flowers; red fleshy fruits
Herbarium specimens	Kloss, CB			s.n.		24	9	1914	Solanaceae	Lycianthes	laevis	(Dunal) Bitter	Malaysia	Kedah			Guntung Bedai [Kedah Peak, or Mount Jedai]	5.78	100.44	2-5km	GAZ		False
Herbarium specimens	Koelz, W			11211		12	3	1937	Solanaceae	Lycianthes	laevis	(Dunal) Bitter	India	Tamil Nadu			Kodai Kanai, Palani Hills	10.23	77.48		GAZ	2286	False	forest	shrub 6 ft; berries red; flrs. white
Herbarium specimens	Koelz, WN			24352		2	2	1950	Solanaceae	Lycianthes	laevis	(Dunal) Bitter	India	Meghalaya			Tura Mountain, Garo Hills	25.46	90.46	2-5km	GAZ	1300		forest path	bushy, 5 ft; scarlet to crimson fruit
Herbarium specimens	Koelz, WN			26456		6	10	1950	Solanaceae	Lycianthes	laevis	(Dunal) Bitter	India	Manipur	Senapati		Karong, Manipur	25.30	94.04	2-5km	GAZ	1200		forest	4 ft; fruits scarlet
Herbarium specimens	Koelz, WN			28282		1	9	1951	Solanaceae	Lycianthes	laevis	(Dunal) Bitter	India	Meghalaya			Mawyngkneng, Khasi Hills	25.55	92.06	2-5km	GAZ	1400		forest	white to rose purple, 3 ft; branching
Herbarium specimens	Koorders, SH			27862		15	3	1897	Solanaceae	Lycianthes	laevis	(Dunal) Bitter	Indonesia	Java			G. [Tehmunjui, somewhat illegible; on ticket tied to plant "Jehar bandos"]						False
Herbarium specimens	Kostermans, AJGH			18398		22	4	1961	Solanaceae	Lycianthes	laevis	(Dunal) Bitter	Indonesia	West Nusa Tenggara		Sumbawa	W Sumbawa, Mt. Batulanteh	-8.64	117.22		GAZ	900	False	moist forest	about 50-100 cm tall; fls. white
Herbarium specimens	Kostermans, AJGH			s.n.					Solanaceae	Lycianthes	laevis	(Dunal) Bitter	Indonesia				sin. loc. [no locality on label - Indonesia inferred]						False
Herbarium specimens	Koyama, H		T-	61226		25	7	1988	Solanaceae	Lycianthes	laevis	(Dunal) Bitter	Thailand	North	Chiang Mai	Doi Inthanon	south side of main route (RS-17)	18.59	98.49	>20km	GAZ	1600	False	in evergreen forest	shrub, up to 2 m; fl white
Herbarium specimens	Krishnappa, DG			400		31	10	1962	Solanaceae	Lycianthes	laevis	(Dunal) Bitter	India	Maharashtra	Satara	Mahabaleshwar	Mahabaleshwar, Satara Dist.					1219	False		unarmed shrub 5 ft, much branched with round and ash coloured stems; flower bleu; fruit a berry, globose red
Herbarium specimens	Krishnappa, DG			420		6	9	1962	Solanaceae	Lycianthes	laevis	(Dunal) Bitter	India	Karnataka	Uttara Kannada	Yellapur	Yellapur, Karwar Dist.					609	False		strangling unarmed undershrub, 3 ft, lower leaves solitary, upper ones twinned; corolla pale purple; fruit globose, scarlet
Herbarium specimens	Kunstler, H			2234			8	1881	Solanaceae	Lycianthes	laevis	(Dunal) Bitter	Malaysia				"Malay Peninsula"					548	False	open jungle, rich loamy soil	shurb 5-6 ft high; leaves bluish green; flowers light blue; fruit dark blue
Herbarium specimens	Kuntze, CEO			4575		25	5	1875	Solanaceae	Lycianthes	laevis	(Dunal) Bitter	Indonesia	Java	West Java	Gunung Tjibodas	'Tjibodas'	-6.55	106.67	5-20km	GAZ	1402	False		4-6 ft
Herbarium specimens	Kuntze, CEO			4733		30	5	1875	Solanaceae	Lycianthes	laevis	(Dunal) Bitter	Indonesia	Java	West Java	Gunung Gede	'Gede'	-6.74	107.01	2-5km	GAZ	1829	False		4-6 ft
Herbarium specimens	Kuntze, CEO			5855		29	8	1875	Solanaceae	Lycianthes	laevis	(Dunal) Bitter	Indonesia	Java	West Java		"Willisgebirge" [Mount Wilis]	-7.81	111.76	5-20k	GAZ	1800	False
Herbarium specimens	Kuntze, CEO			6841		21	1	1875	Solanaceae	Lycianthes	laevis	(Dunal) Bitter	India				"Sikkim"					1800	False
Herbarium specimens	Kurz, S			1778			11	1861	Solanaceae	Lycianthes	laevis	(Dunal) Bitter	Indonesia	Java	West Java		'Tjibodas, Panggerango'	-6.55	106.67	>20km	GAZ	1310	False
Herbarium specimens	Kurz, S			2276					Solanaceae	Lycianthes	laevis	(Dunal) Bitter	Indonesia	Java	West Java		'pr. mt. Gegerbirtang pr. Jugu'	-6.45	106.63	2-5km	GAZ	1219	False
Herbarium specimens	Kurz, S			2440					Solanaceae	Lycianthes	laevis	(Dunal) Bitter	Indonesia	Java	West Java		'G. Gadogan pr. Jugu' [= Gunung Munara]	-6.45	106.63	2-5km	GAZ	1067	False
Herbarium specimens	Kurz, S			462		14	6	1863	Solanaceae	Lycianthes	laevis	(Dunal) Bitter	Indonesia	Java	West Java		'montis Salak pr. Kabandungan, prope Buitenzorg'	-6.71	106.73	2-5km	GAZ	1524	False	in sylvis montis	fl. majisculi an albo violacei; bacc. imat. virides
Herbarium specimens	Kurz, S			s.n.					Solanaceae	Lycianthes	laevis	(Dunal) Bitter	India	Sikkim			sin. loc. ("Sikkim")						False
Herbarium specimens	Kurz, S			s.n.					Solanaceae	Lycianthes	laevis	(Dunal) Bitter	Indonesia	Java	West Java		Gedogan pr. Toegoe, Buitenzorg'	-6.45	106.63	2-5km	GAZ	914	False	in sylvis
Herbarium specimens	Kurz, S			s.n.			10	1868	Solanaceae	Lycianthes	laevis	(Dunal) Bitter	India	West Bengal	Darjeeling	Pankhabari	Punkabaree, Himalaya' [probably Pankhabari, from Hooker's journals Punkabaree is a place above Siliguri]	26.83	88.27		GAZ		False		fl violet
Herbarium specimens	Kurz, S			s.n.					Solanaceae	Lycianthes	laevis	(Dunal) Bitter	India	Sikkim			'Sikkim and Terai'						False
Herbarium specimens	Lace, JH			4899		4	8	1909	Solanaceae	Lycianthes	laevis	(Dunal) Bitter	Myanmar (Burma)	Mandalay			Popa Hill (crater), Myingyan District.	20.92	95.21		GAZ		False
Herbarium specimens	Lace, JH			6315			9	1912	Solanaceae	Lycianthes	laevis	(Dunal) Bitter	Myanmar (Burma)	Mandalay			Maymyo [Maymyo = Pyin Oo Lwin]	22.02	96.47	2-5km	GAZ		False
Herbarium specimens	Lanjouw, J			71		9	2	1959	Solanaceae	Lycianthes	laevis	(Dunal) Bitter	Indonesia	Java			sin. loc.						False		herb or shrub;petals white, anthers yellow; peduncles violet, later paler; fr. cherry red
Herbarium specimens	Larsen, K	Larsen, SS		34393		11	9	1974	Solanaceae	Lycianthes	laevis	(Dunal) Bitter	Thailand	North	Chiang Mai	Doi Inthanon	"Doi Inthanond"	18.50	98.50	2-5km	SPEC	1400	False
Herbarium specimens	Leschenault de la Tour, JBL			311					Solanaceae	Lycianthes	laevis	(Dunal) Bitter	India	Tamil Nadu			Mtes de Nelly gerry [Nilghiris]						False		plante herbac�e
Herbarium specimens	Leschenault de la Tour, JBL			683					Solanaceae	Lycianthes	laevis	(Dunal) Bitter	Indonesia	Java			'Boudolene' [Goudolone?]						False
Herbarium specimens	L�rzing, JA			14035		8	10	1928	Solanaceae	Lycianthes	laevis	(Dunal) Bitter	Indonesia	Sumatra	North Sumatra		NE Sibajak, near Bandarbaru	3.27	98.52	2-5km	GAZ	1000	False	primary forest	crokked half shrub 1.5 ft high; fls beautifully violet; fr red; scattered
Herbarium specimens	Luckington, AW			s.n.		25	5	1914	Solanaceae	Lycianthes	laevis	(Dunal) Bitter	India	Andhra Pradesh			Gundeli Ghat, Vizagapatam	17.70	83.30	5-20k	GAZ	762	False
Herbarium specimens	Luckington, AW			s.n.			1	1914	Solanaceae	Lycianthes	laevis	(Dunal) Bitter	India	Andhra Pradesh			Rangala, Vizagapatam, Madras [Visakhapatnam]	17.72	83.21	>20km	GAZ		False
Herbarium specimens	Mabesa, C			24889			6	1915	Solanaceae	Lycianthes	laevis	(Dunal) Bitter	Philippines	Luzon	Calabarzon		province of Laguna						False
Herbarium specimens	MacGregor, RW			795			9	1909	Solanaceae	Lycianthes	laevis	(Dunal) Bitter	Myanmar (Burma)	Shan		Keng Tung	'King Lung'	21.28	99.51	>20km	GAZ	1524	False
Herbarium specimens	Madani, L	Sigin	SAN-	111183		19	10	1985	Solanaceae	Lycianthes	laevis	(Dunal) Bitter	Malaysia	Sabah	Tawau	Tawau Hills Park	near Park quarters	4.47	117.86	2-5km	GAZ		False		shrub 1 m; fruits reddish
Herbarium specimens	Mann, G			s.n.					Solanaceae	Lycianthes	laevis	(Dunal) Bitter	India	Meghalaya			'Khasia'	23.58	91.64	>20km	GAZ		False
Herbarium specimens	Matthew, CG			s.n.		11	1	1913	Solanaceae	Lycianthes	laevis	(Dunal) Bitter	Indonesia	Sumatra	West Sumatra		Padang, Paujang	-0.95	100.60	>20km	GAZ		False		a bush; ripe fruit deep red, about the size of a cherry
Herbarium specimens	Matthew, KM			16287		24	1	1979	Solanaceae	Lycianthes	laevis	(Dunal) Bitter	India	Tamil Nadu			Tirunelveli Dt., Nanguneri tk., Sengelteri					1300	False	on floor of sholas	shrub, 2m tall, fruits globose, green
Herbarium specimens	Matthew, KM		RHT-	23335		29	6	1979	Solanaceae	Lycianthes	laevis	(Dunal) Bitter	India	Tamil Nadu	Salem	Yercaud	Shevaroy temple, shola by the side	11.72	78.18	2-5km	GAZ	1650	False	In Shola. Occasional; on floor of schola.	Subshrubby 2 m tall; leaves chartaceous, whitish below; flowers white; fruits globose, red when ripe.
Herbarium specimens	Matthew, KM	Paramasiva, G	RHT-	24142		5	8	1979	Solanaceae	Lycianthes	laevis	(Dunal) Bitter	India	Tamil Nadu	Namakkal		Salem, Kolli Hills, Ariyur Shola near Malco shed						False	on shola floor	subshrub 2 m; flowers in peak, white; fruits globose, greenish; occasional
Herbarium specimens	Matthew, KM		RHT-	42486		31	10	1985	Solanaceae	Lycianthes	laevis	(Dunal) Bitter	India	Tamil Nadu	Dindigul	Kodaikanal	Kodaikanal, Dolphin's Nose, Dindigul	10.21	77.49		GAZ	1650	False		subshrub 1m; flowers white; fruits tender, globose, green; occasional on shola floor
Herbarium specimens	McDonald, ?	Ismail, S		4894		27	7	1994	Solanaceae	Lycianthes	laevis	(Dunal) Bitter	Indonesia	Bali		Gunung Catur	Bali Timur, Tabanan, ridge of Guung Catur, ca. 6 km N of Bedegul	-8.30	115.15	2-5km	SPEC	1700	False	montane forest, canopy to 10 m tall; dominants include Podocarpus, Homalanthus, Platea, Vaccinium, Astronia	understorey herb 1 m tall, branching sparingly above; corolla pale lavender; stamens yellow; fruits green turning glossy red
Herbarium specimens	Mearns, EA	Hutchinson, WI		4720			5	1906	Solanaceae	Lycianthes	laevis	(Dunal) Bitter	Philippines	Mindanao	Northern Mindanao		Mount Malindang, Prov. Misamis, Mindanao [Misamis Occidental ]	8.22	123.64	>20km	GAZ		False
Herbarium specimens	Meebold, A			11600			10	1910	Solanaceae	Lycianthes	laevis	(Dunal) Bitter	India	Tamil Nadu	Nilgiris	Neddurvaddam	'Neddurvaddam, Nilgh.'					2134	False
Herbarium specimens	Meebold, A			11696			10	1910	Solanaceae	Lycianthes	laevis	(Dunal) Bitter	India	Tamil Nadu	Nilgiris	Pykara	'Pykarah, Nilgh.'	11.45	76.60	2-5km	GAZ	2134	False
Herbarium specimens	Meebold, A			12409			11	1910	Solanaceae	Lycianthes	laevis	(Dunal) Bitter	India	Kerala	Palakkad	Parmbikulam	'Parambicolam, Codun'	10.49	76.82	2-5km	GAZ	914	False		almost a treelet 6 ft
Herbarium specimens	Meebold, A			13926			12	1910	Solanaceae	Lycianthes	laevis	(Dunal) Bitter	India	Kerala	Idukki		Travancore, Kulkuntal' [Kalkoonthal, Udumbanchola, Idukki]	9.81	77.15	2-5km	GAZ	1524	False
Herbarium specimens	Meebold, A			7057			12	1907	Solanaceae	Lycianthes	laevis	(Dunal) Bitter	India	Manipur	Ukhrul	Phalang	Naga Hills	24.89	94.29	2-5km	GAZ	1524	False
Herbarium specimens	Meebold, A			7867			12	1907	Solanaceae	Lycianthes	laevis	(Dunal) Bitter	India				"Byinbon upp Chindorin" (journey in Manipur, Naga Hills and Burma)						False
Herbarium specimens	Meebold, A			8878			10	1908	Solanaceae	Lycianthes	laevis	(Dunal) Bitter	India	Karnataka		Kulhutty	'Kulhutty, Bababood'					1829	False
Herbarium specimens	Meebold, A			9456			10	1908	Solanaceae	Lycianthes	laevis	(Dunal) Bitter	India	Karnataka		Kulhutty	'Kulhutty, Bababood'					1829	False
Herbarium specimens	Meijer, W			10445		18	6	1976	Solanaceae	Lycianthes	laevis	(Dunal) Bitter	Indonesia	Bali		Bedugul	behind golfcourse	-8.24	115.17		GAZ		False	montane forest with Sloanea javanica
Herbarium specimens	Meijer, W			2619		21	1	1954	Solanaceae	Lycianthes	laevis	(Dunal) Bitter	Indonesia	Java	West Java	Gunung Gede	Tjibodas, Mt. Gede, Hutan Pasir Sintok	-6.75	107.00	5-20k	GAZ	1450	False	primary forest	flower; crown light purple, stalk purple
Herbarium specimens	Meijer, W			7242		28	7	1957	Solanaceae	Lycianthes	laevis	(Dunal) Bitter	Indonesia	Sumatra	West Sumatra		Ladang Laweh, Mt. Sago [Malintang]	-0.33	100.67	2-5km	GAZ	900	False		flowers violet
Herbarium specimens	Millard, AH		KL-	1792		22	9	1959	Solanaceae	Lycianthes	laevis	(Dunal) Bitter	Malaysia	Selangor		Hulu Langat	Bukit Gadom [Tadom], K. Pansom, 'Ulu Langat, Selangor'	3.03	101.90	>20km	GAZ		False	high hill forest
Herbarium specimens	Mokim, S			116			9	1903	Solanaceae	Lycianthes	laevis	(Dunal) Bitter	India	Assam		Jatinga		25.11	92.94		GAZ		False
Herbarium specimens	Mokim, S			46			9	1903	Solanaceae	Lycianthes	laevis	(Dunal) Bitter	India	Assam		Katlicherra	'Cautleycherra'	24.47	92.56		GAZ		False
Herbarium specimens	Mokim, S			82			9	1903	Solanaceae	Lycianthes	laevis	(Dunal) Bitter	India	Assam		Jatinga		25.11	92.94		GAZ		False
Herbarium specimens	Moon, A			s.n.				1819	Solanaceae	Lycianthes	laevis	(Dunal) Bitter	Sri Lanka	Central			Kandy	7.28	80.64	2-5km	GAZ		False
Herbarium specimens	Mooney, HF			1542		10	10	1940	Solanaceae	Lycianthes	laevis	(Dunal) Bitter	India	Chandigarh			Bailadila Hill, Bastar State					762	False	ravine in hill forest
Herbarium specimens	Mooney, HF			362		23	4	1937	Solanaceae	Lycianthes	laevis	(Dunal) Bitter	India	Chattisgarh			Bailladille, Bastar State						False	in damp ravine	undershrub ca. 2.5 ft
Herbarium specimens	Muin Chai		SAN-	15531		3	7	1961	Solanaceae	Lycianthes	laevis	(Dunal) Bitter	Malaysia	Sabah			Ulu Tanganipah, District Lahad Datu	5.18	118.16	5-20k	GAZ	121	False	primary forest, hillside	sapling; fruit green and red
Herbarium specimens	Murty, GGK			12992		13	3	1958	Solanaceae	Lycianthes	laevis	(Dunal) Bitter	India	Arunachal Pradesh			Nampong to Pangsu Pass, Tirap F.D. (NEFA)	27.35	96.16	>20km	GAZ		False	on moist slopes and rocky edges	shrub 2-3 m high; fruits deep blood-red coloured
Observation	Mustaquim, W			s.n.		3	11	2022	Solanaceae	Lycianthes	laevis	(Dunal) Bitter	Indonesia	Java	West Java		Cianjur, Gunung Gede National Park, trail to Cibeureum waterfall [secs are 41.37S, 54.39E]	-6.74	107.00	<2km	SPEC	1480
Herbarium specimens	Native Collector			s.n.					Solanaceae	Lycianthes	laevis	(Dunal) Bitter	India	Meghalaya		Khasia Hills		23.58	91.64	>20km	GAZ		False
Herbarium specimens	Native Collector			s.n.			2	1909	Solanaceae	Lycianthes	laevis	(Dunal) Bitter	India	Sikkim			sin. loc. [little label attached to plant has the number 1]						False
Herbarium specimens	Nees van Esenbeck, CGD			7271		7	8	1921	Solanaceae	Lycianthes	laevis	(Dunal) Bitter	Indonesia	Sumatra	North Sumatra		Berastagi	3.19	98.50	2-5km	GAZ		False
Herbarium specimens	Nitta, A			15072		30	12	1977	Solanaceae	Lycianthes	laevis	(Dunal) Bitter	Indonesia	Java	West Java	Gunung Gede	Cibodas, from the garden to Gunung Gede (until 2100 m alt.)	-6.75	107.00	5-20k	GAZ		False
Herbarium specimens	Nur, M		SF-	32658		14	4	1937	Solanaceae	Lycianthes	laevis	(Dunal) Bitter	Malaysia	Pahang			Cameron Highlands	4.46	101.39	2-5km	GAZ	1067	False
Herbarium specimens	Nur, M		SF-	34225		25	10	1937	Solanaceae	Lycianthes	laevis	(Dunal) Bitter	Malaysia	Selangor		Ulu Gombok	17 mile, Ulu Gombok	3.30	101.78	2-5km	GAZ	304	False
Herbarium specimens	Oates, JF			105		5	8	1976	Solanaceae	Lycianthes	laevis	(Dunal) Bitter	India	Tamil Nadu	Tirunelveli	Kalakkadu Reserved Forest	Tinnevelly or Ashambu Hills, Kalakkadu Reserved Forest	8.55	77.40	2-5km	SPEC	1300	False	terrain hilly; high evergreen forst; a little secondary vegetation occurs along roads and where the vegetation is cleared under power lines
Herbarium specimens	Palmer, W	Bryant, O		1185		20	9	1909	Solanaceae	Lycianthes	laevis	(Dunal) Bitter	Indonesia	Java	West Java	Tjibodas	vicinity of Tjibodas (mountain station of the Buitenzorg Botanical Gardens) Mount Gede, Preanger province	-6.55	106.67	5-20km	GAZ	1500	False
Herbarium specimens	Panigrahi, G			17021		8	9	1958	Solanaceae	Lycianthes	laevis	(Dunal) Bitter	India	Arunachal Pradesh			Rusa to Bimalpur, Tirap District (NEFA)	27.11	95.61	>20km	GAZ		False		annual herb to 1 m; fls. whitish or bluish white
Herbarium specimens	Panigrahi, G		EC-	4047		28	10	1956	Solanaceae	Lycianthes	laevis	(Dunal) Bitter	India	Meghalaya		Jowai	within 1.5 miles to the W of I.B. of Jowai, K & J Hills District	25.30	92.15	2-5km	GAZ		False		not rare; herb 3 ft; leaves deep green; fruits green, ripe fruits pulpy red, K5 persistent
Herbarium specimens	Panigrahi, G			4375		15	11	1956	Solanaceae	Lycianthes	laevis	(Dunal) Bitter	India	Meghalaya	Ri-Bhoi	Umtru Dam	Umtru Dam site (Pohoi area, K& J Hills)	26.01	91.81		GAZ		False		ann herb 90 cm; ripe fruits red; common
Herbarium specimens	Panigrahi, G			5064		22	1	1957	Solanaceae	Lycianthes	laevis	(Dunal) Bitter	India	Meghalaya	West Jaintia Hills	Jowai		25.30	92.15	2-5km	GAZ		False		small shrub 120 cm; fruits ripe red
Herbarium specimens	Parry, NE Mrs			405			10	1927	Solanaceae	Lycianthes	laevis	(Dunal) Bitter	India	Mizaram			Lushai Hills, Ramlaitin (Assam) [today Mizoram or Manipur]						False		flowers white; fruit red, edible
Herbarium specimens	Parry, NE Mrs			826		2	11	1919	Solanaceae	Lycianthes	laevis	(Dunal) Bitter	India	Meghalaya			Garo Hills, Tura Mountain, Assam	25.52	90.22	5-20k	GAZ	1219	False		plant with small round red fruits in a dw collcs; small white flowers like a dullie, resembles 282 from Lushai Hills
Herbarium specimens	Perrottet, GS			270				1840	Solanaceae	Lycianthes	laevis	(Dunal) Bitter	India	Tamil Nadu	Nilgiris		Kaitis, Nellighery'						False
Herbarium specimens	Perrottet, GS			518				1837	Solanaceae	Lycianthes	laevis	(Dunal) Bitter	India	Tamil Nadu		Nilghiris	'Nil-gherries' [also has a label with what looks like Palgherys]						False
Herbarium specimens	Perrottet, GS			903	[b]				Solanaceae	Lycianthes	laevis	(Dunal) Bitter	India	Tamil Nadu			'Nilgenia' [Nilghiris]						False
Herbarium specimens	Perrottet, GS			s.n.				1837	Solanaceae	Lycianthes	laevis	(Dunal) Bitter	India	Tamil Nadu			'Nil-gherries'						False
Herbarium specimens	Phengklai, C	et al.		7194		28	7	1988	Solanaceae	Lycianthes	laevis	(Dunal) Bitter	Thailand	North	Chiang Mai	Doi Inthanon	Inthanon National Park					1650	False	scattered in hill evergreen forest	annual herb to 1 m; leaves simple, opposite, unequal; infl. axillary and end of twigs, simple; fruits green
Herbarium specimens	Phuong, VX	Du, NV; Cuong, NT; Xuyen, DT; Kok, RPJ; Bramley, G; Vorontsova, MS; et al.	HNK-	622		20	9	2005	Solanaceae	Lycianthes	laevis	(Dunal) Bitter	Vietnam	Hoa Binh		Pa Co	along main road from Hoa Binh to Son La, Mai Chau district	20.74	104.94		SPEC	986	False	secondary evergreen forest on limestone; on ground, sunlight place	shrub ca. 50 cm tall; young fruits green
Herbarium specimens	Phuong, VX	Du, NV; Cuong, NT; Xuyen, DT; Kok, RPJ; Bramley, G; et al.	HNK-	797		23	9	2005	Solanaceae	Lycianthes	laevis	(Dunal) Bitter	Vietnam	Hoa Binh		Pa Co	Mai Chau district	20.74	104.93		SPEC	1059	False	secondary evergreen forest on limestone; on ground, sunlight place	herbaceous plant, 80-120 cm tall; petiole and peduncle violet; young fruits green
Herbarium specimens	Poilane, E			18985		15	2	1931	Solanaceae	Lycianthes	laevis	(Dunal) Bitter	Vietnam				'Tonkin'						False
Herbarium specimens	Prain, D			s.n.			8	1886	Solanaceae	Lycianthes	laevis	(Dunal) Bitter	India	Nagaland		Kohima		25.67	94.11	2-5km	GAZ		False
Herbarium specimens	Prain's collector			225			10	1898	Solanaceae	Lycianthes	laevis	(Dunal) Bitter	India	Assam	Sivasagar		'Tengali Bam garden'	26.99	95.11	2-5km	GAZ		False
Herbarium specimens	Prain's collector			s.n.				1907	Solanaceae	Lycianthes	laevis	(Dunal) Bitter	India	Sikkim			Bripp' [could also be West Bengal]						False
Herbarium specimens	Puglisi, C	Rodda, M.; Souvannakhoummane, K	LAOS	89		30	9	2014	Solanaceae	Lycianthes	laevis	(Dunal) Bitter	Laos	Luang Prabang			ca. 6.5 km upstream from Muang Ngoi, along the Nam Ou River [lat long in DMS 20.45328032N, 102.38358944E]	20.45	102.38		Specimen (include...	500		disturbed primary forest	shrub to 1 m tall; calyx light green; corolla white
Herbarium specimens	Raghavan, RS		WC-	30179		24	8	1963	Solanaceae	Lycianthes	laevis	(Dunal) Bitter	India	Karnataka	Shimoga	Hulical		13.74	75.02	>20km	GAZ		False		herb 1.5 ft tall; fls sessile umbels; frts 25" across, spherical, red; rare
Herbarium specimens	Raghavan, RS		WC-	62492		15	5	1960	Solanaceae	Lycianthes	laevis	(Dunal) Bitter	India	Karnataka	Shimoga	Agumbe		13.52	75.08	>20km	GAZ		False	along borders of evergreen forests	shrub; lvs puberulous; fls white; common
Herbarium specimens	Raghavan, RS		WC-	67850		28	10	1960	Solanaceae	Lycianthes	laevis	(Dunal) Bitter	India	Karnataka	Shimoga	Agumbe		13.52	75.08	>20km	GAZ		False		shrub; infl umbel sessile; frts black or reddish; common
Herbarium specimens	Raghavan, RS		WC-	68101		3	11	1960	Solanaceae	Lycianthes	laevis	(Dunal) Bitter	India	Karnataka	Shimoga	Agumbe	Uanakabbe [=Onake Abbe] Falls	13.51	75.07	>20km	GAZ		False		shrub 4-5 ft tall; infl sessile umbel; frts reddish
Herbarium specimens	Raghavan, RS		WC-	80513		13	5	1962	Solanaceae	Lycianthes	laevis	(Dunal) Bitter	India	Karnataka	Shimoga	Agumbe	Ghati Bagh	13.52	75.08	>20km	GAZ		False	along forest edges along with Charantia	herb 1.5 m tall; stem almost glabrous, upper surface of leaf hairy; fls white, pendulous, but frts erect; very common
Herbarium specimens	Raghavan, RS		WC-	80785		20	5	1962	Solanaceae	Lycianthes	laevis	(Dunal) Bitter	India	Karnataka	Shimoga		Varahi, Hulical [= River Varahi, Hulikal Ghat]	13.73	75.01	>20km	GAZ		False	all along forest edges	herb 4-6 ft tall; fls white in sessile umbels, pendulous; leaves hairy on upper surface; common
Herbarium specimens	Raghavan, RS		WC-	82976		4	10	1962	Solanaceae	Lycianthes	laevis	(Dunal) Bitter	India	Karnataka	Shimoga	Yedur		13.70	75.08		GAZ		False	forest floor; along with Ophiorrhiza, Chasatia, Geophila and Leea sp.	herb 2-3 ft tall; lvs hairy esp on upper surface, frts erect as also fls very common
Herbarium specimens	Raghavan, RS		WC-	97282		28	3	1964	Solanaceae	Lycianthes	laevis	(Dunal) Bitter	India	Karnataka	Shimoga	Agumbe	Barakana	13.50	75.09	2-5km	GAZ		False	shady areas as undergrowth	herb 2 ft tall; fl. violet sessile, pedicels long; common
Herbarium specimens	Rahim	et al.	SAN-	100355		15	9	1983	Solanaceae	Lycianthes	laevis	(Dunal) Bitter	Malaysia	Sabah		Ulu Tongod	Tongod District	5.24	116.98	>20km	GAZ		False	secondary forest	small tree 1 m; fruits reddish in colour, unrippen greenish
Herbarium specimens	Rama Rao, M			1546		31	8	1913	Solanaceae	Lycianthes	laevis	(Dunal) Bitter	India	Kerala		Kallar	'Travancore State, Kullar'						False
Herbarium specimens	Ramamoorthy, TP		HFP-	1904		8	7	1971	Solanaceae	Lycianthes	laevis	(Dunal) Bitter	India	Karnataka	Hassan	Kenchankumri State Forest	Shiradi Ghat	12.84	75.69	2-5km	GAZ	490	False	in shade of semi-evergreen forest	occasional undershrubs; calyx brown; corolla white; anthers yellow
Herbarium specimens	Ramamoorthy, TP		HFP-	2029		15	8	1971	Solanaceae	Lycianthes	laevis	(Dunal) Bitter	India	Karnataka	Hassan	Kenchankumri State Forest						450	False	in shade, semi-evergreen forest	common herbaceous undershrubs to 4-5 ft; flowres white, touched purple; fruits fleshy, many seeded, globular, smooth, bright red when ripe
Herbarium specimens	Ramamurthy, K		SC-	78409		6	9	1983	Solanaceae	Lycianthes	laevis	(Dunal) Bitter	India	Tamil Nadu	Coimbatore		lower Nirar to Italiar	10.25	76.97	>20km	GAZ	950	False	forest	straggling undershrub; flower white, stamens yellow; mature berries red; common
Herbarium specimens	Ramesh, SR	Manohar, SB		3938		27	10	1978	Solanaceae	Lycianthes	laevis	(Dunal) Bitter	India	Karnataka	Chamarajanagar	Doddasampige	B.R. Hills [Biliranga Hills] Mysore	11.91	77.15	>20km	GAZ		False	undergrowth in thick forest	frequent shrubs with white flowers and green, round fruits
Herbarium specimens	Ramos, M			23438			7	1915	Solanaceae	Lycianthes	laevis	(Dunal) Bitter	Philippines	Luzon	Bicol		Prov. Sorsogon						False
Herbarium specimens	Ramos, M			39430			4	1921	Solanaceae	Lycianthes	laevis	(Dunal) Bitter	Philippines	Luzon	Mimaropa	Mount Calavite	Mindoro Island	13.48	120.40	>20km	GAZ		False
Herbarium specimens	Ramos, M			39456			4	1921	Solanaceae	Lycianthes	laevis	(Dunal) Bitter	Philippines	Mindoro	Mimaropa	Mount Calavite							False
Herbarium specimens	Ramos, M			40914			6	1922	Solanaceae	Lycianthes	laevis	(Dunal) Bitter	Philippines	Mindoro		Pinamalayan							False
Herbarium specimens	Rao, AS			47745		9	9	1969	Solanaceae	Lycianthes	laevis	(Dunal) Bitter	India	Arunachal Pradesh			Kharem [Kherem] to Wakshro [Wakro] road, Lohit District (NEFA)	27.78	96.26	2-5km	GAZ		False	in bamboo brake with Musa	erect shrub to 2.5 m; branches diverging; flowers pendent, white; fruits globose, erect, green to red
Herbarium specimens	Rao, RS			10869		28	11	1957	Solanaceae	Lycianthes	laevis	(Dunal) Bitter	India	Arunachal Pradesh			Paya to Shoeliang, 1/5 miles from Paya; Lohit F.D. (NEFA)	28.12	95.83	>20km	GAZ	1000	False	moist soil	shrub; frt red
Herbarium specimens	Raynal, A			18881		1	3	1977	Solanaceae	Lycianthes	laevis	(Dunal) Bitter	Indonesia	Java	West Java	Gunung Gede	Cibodas, pentes de Gunung Gede	-6.75	107.02		GAZ	1100	False	sous-bois sombre	herbe dress�e, haute de 0.5-1 m; baie verte puis violette, rouge enfin a maturite
Herbarium specimens	Rev St Munch			76		16	7	1912	Solanaceae	Lycianthes	laevis	(Dunal) Bitter	India	Tamil Nadu	Dindigul	Kodaikanal	'Kodaikanal Shola'	10.23	77.48	2-5km	GAZ	2225	False
Herbarium specimens	Ridley, HN			13565			11	1908	Solanaceae	Lycianthes	laevis	(Dunal) Bitter	Malaysia	Pahang			Telom. State of Pahang.	4.50	101.48	2-5km	GAZ		False
Herbarium specimens	Ridley, HN			13566			11	1908	Solanaceae	Lycianthes	laevis	(Dunal) Bitter	Malaysia	Pahang			Telom. State of Pahang.	4.50	101.48	2-5km	GAZ		False
Herbarium specimens	Ridley, HN			7448			5	1896	Solanaceae	Lycianthes	laevis	(Dunal) Bitter	Malaysia	Selangor		Bidai	'Guiteng Bidai'	2.97	101.76	>20km	GAZ		False
Herbarium specimens	Ridley, HN			8562				1897	Solanaceae	Lycianthes	laevis	(Dunal) Bitter	Malaysia	Selangor			15 mile Pahang Track' [15 miles from Selangor along track to Pahang]	3.46	101.52	>20km	GAZ		False
Herbarium specimens	Ridley, HN			9714				1899	Solanaceae	Lycianthes	laevis	(Dunal) Bitter	Malaysia	Perak		Tambun Ipoh	'Tandun Ipoh'	4.61	101.15	2-5km	GAZ		False
Herbarium specimens	Ridley, HN			s.n.			2	1913	Solanaceae	Lycianthes	laevis	(Dunal) Bitter	Indonesia	Java	West Java	Gunung Gede	near Sela Butana Cascade	-6.75	107.00	5-20k	GAZ		False	forests	pedicels violet; fruit red; flower white
Herbarium specimens	Ritchie, C			1301			6		Solanaceae	Lycianthes	laevis	(Dunal) Bitter	India				Rani Ghat [or Ram Ghat]						False		flowers white
Herbarium specimens	Ritchie, C			s.n.					Solanaceae	Lycianthes	laevis	(Dunal) Bitter	India				'Dr Chas Ritchie's East India collection' sin. loc.						False
Herbarium specimens	Ritchie, C			s.n.			9	1853	Solanaceae	Lycianthes	laevis	(Dunal) Bitter	India	Goa			Pawar Ghat' [Parvar Ghat, Sattari]	15.60	74.06	2-5km	GAZ		False
Herbarium specimens	Robinson, HC	Kloss, CB		62				1914	Solanaceae	Lycianthes	laevis	(Dunal) Bitter	Indonesia	Sumatra	Jambi		Sungei Kumbang [Danau Kumbang], Korinchi [Kerinchi Regency]	-2.45	101.88	2-5km	GAZ	1371	False		bush; flowers mauve
Herbarium specimens	Robinson, HC	Kloss, CB		82		6	6	1914	Solanaceae	Lycianthes	laevis	(Dunal) Bitter	Indonesia	Sumatra	West Sumatra		Barong basin [Barungbaru] Tapan. N.S.Jaggat.	-0.80	100.48	>20km	GAZ		False
Herbarium specimens	Robinson, HC	Kloss, CB		s.n.		16	3	1914	Solanaceae	Lycianthes	laevis	(Dunal) Bitter	Indonesia	Sumatra	Jambi		Scolah Dran, Korinchi.	-1.63	101.28	2-5km	GAZ	914	False		small tree; corolla purple
Herbarium specimens	Robinson, HC	Kloss, CB		s.n.			3	1914	Solanaceae	Lycianthes	laevis	(Dunal) Bitter	Indonesia	Sumatra	Jambi		Siolah Dras, Ydorindi [=Mt. Kerinci].	-1.63	101.28	2-5km	GAZ	914	False		Flowers purple blue.
Herbarium specimens	Rottler, JP			s.n.			10	1814	Solanaceae	Lycianthes	laevis	(Dunal) Bitter	India				"Travancore"						False
Herbarium specimens	Royen, P van			10682		19	12	1974	Solanaceae	Lycianthes	laevis	(Dunal) Bitter	Indonesia	Java	West Java	Gunung Salak	SW of Bogor, NE slope above Ciomas	-6.71	106.73	2-5km	GAZ	1500	False		shrib to 1 m; branches hard green; leaves hard dull green above, light green below; pedicel light purple; corolla at first white, later purple; fruit dark red, shiny
Herbarium specimens	Rup Chand, T			2572		2	2	1950	Solanaceae	Lycianthes	laevis	(Dunal) Bitter	India	Meghalaya			Tura Mountain, Garo Hills	25.46	90.46	2-5km	GAZ	1300		forest	bush 5 ft; fruit crimson
Herbarium specimens	Rup Chand, T			2649		25	2	1950	Solanaceae	Lycianthes	laevis	(Dunal) Bitter	India	Meghalaya			near Nokrek, Garo Hills	25.45	90.32	2-5km	GAZ	1200		forest	3 ft; fruits crimson
Herbarium specimens	Rup Chand, T			3698		30	10	1950	Solanaceae	Lycianthes	laevis	(Dunal) Bitter	India	Manipur	Senapati		Karong, Manipur	25.30	94.04	2-5km	GAZ	1100		forest	3 ft;fruit crimson
Herbarium specimens	Rup Chand, T			3789		3	10	1950	Solanaceae	Lycianthes	laevis	(Dunal) Bitter	India	Manipur	Senapati		Karong, Manipur	25.30	94.04	2-5km	GAZ	1100		forest	4 ft; fruit scarlet
Herbarium specimens	Ryan, GM			1495		19	10		Solanaceae	Lycianthes	laevis	(Dunal) Bitter	India	Maharashtra	Satara		Mahableshwar satara district, Ran Kanguni	17.92	73.67	>20km	GAZ		False		a shrub, fruit red
Herbarium specimens	Safni, B			1834		24	9	1962	Solanaceae	Lycianthes	laevis	(Dunal) Bitter	India	West Bengal	Darjeeling		way from Ramam and 'Rishawok' [illegible] [Rammam Hydroelect. Project]	27.10	88.13		GAZ		False
Herbarium specimens	Saigol, P		SAN-	93078		22	9	1980	Solanaceae	Lycianthes	laevis	(Dunal) Bitter	Malaysia	Sabah	Lahad Datu		Takun, Ulu Bakapit	4.94	118.65	<2km	GAZ		False	foot of hill, logged over area	shrub 1-15 m; stem brownish; flowers white; fruits greenish, reddish when ripe
Herbarium specimens	Saldanha, CJ	Ramamoorthy, TP	HFP-	409		5	8	1970	Solanaceae	Lycianthes	laevis	(Dunal) Bitter	India	Karnataka	Hassan	Kenchankumri State Forest	Shiradi ghat, Hassan District, Mysore	12.91	75.69		GAZ		False	in partial shade along the road in semi-evergreen forest	rare annual herbs; leaves apparently opposite with distant hairs; flowers whie, in axillary clusters; fruits round, green, 1 cm in diameter
Herbarium specimens	Sands, MJS			507		17	11	1969	Solanaceae	Lycianthes	laevis	(Dunal) Bitter	Indonesia	Sulawesi	Sulawesi Selatan		Enrekang District, Latimojong Mountains, SE of Rantelemo in valley 3 km SW of Buntje Tjejung, at junction of contour-culvert and river	-2.99	119.27	>20km	GAZ	1650	False	in dark shade of rocks in damp loam near river, here probably natural Oak-Podocarpus forest, but with some secondary growth influence	herb with stems sometimes purplish; lves dark green; petals white, anthers yellow
Herbarium specimens	Santapau, H			11900		9	11	1950	Solanaceae	Lycianthes	laevis	(Dunal) Bitter	India	Maharashtra		Mahableshwar	Mahableshwar Lake [=Venna Lake]	17.94	73.67		GAZ		False	below bund in dense forest	shrub 1.5 m; woody below, stems and branches greyish, unarmed; flrs white; one plant
Herbarium specimens	Santapau, H			11901		9	11	1950	Solanaceae	Lycianthes	laevis	(Dunal) Bitter	India	Maharashtra		Mahableshwar	Mahableshwar Lake [=Venna Lake]	17.94	73.67		GAZ		False	below bund in dense forest	shrub 1.5 m; woody below, stems and branches greyish, unarmed; flrs white; one plant
Herbarium specimens	Santapau, H			11945		11	11	1950	Solanaceae	Lycianthes	laevis	(Dunal) Bitter	India	Maharashtra		Mahableshwar	Chinaman's Falls, Mahableshwar Lake	17.94	73.67		GAZ		False	in undergrowth of dense forest	flrs. purple; fruits red at maturity; unarmed shrub
Herbarium specimens	Sastry, ARK	Singh, GP		12411		1	12	1979	Solanaceae	Lycianthes	laevis	(Dunal) Bitter	India	Odisha		Simlipal Biosphere Reserve	upper Barkanara-Jenakil (Mayurbhang District)	21.81	86.33	2-5km	GAZ		False	semi-evergreen forest; associated with Polygonum, Curculigo etc.; along streasm and moist shady forest floor	her with long spreading branches; fruits globose, green, ripening to red (berries, many seeded
Herbarium specimens	Sauli�re, A			22		26	2	1913	Solanaceae	Lycianthes	laevis	(Dunal) Bitter	India	Tamil Nadu	Dindigul	Kodaikanal	"Shembaganur, Madras, Madura Dist." [Shembaganur, Kodaikanal]					1829	False
Herbarium specimens	Sauli�re, A			3		5	1	1913	Solanaceae	Lycianthes	laevis	(Dunal) Bitter	India	Tamil Nadu	Dindigul	Kodaikanal		10.23	77.48	2-5km	GAZ	2134	False
Herbarium specimens	Sauli�re, A			627					Solanaceae	Lycianthes	laevis	(Dunal) Bitter	India	Tamil Nadu	Palni Hills		"Madras, Pulney Hills"						False
Herbarium specimens	Sauli�re, A			72		20	2	1913	Solanaceae	Lycianthes	laevis	(Dunal) Bitter	India	Tamil Nadu	Dindigul	Kodaikanal		10.23	77.48	2-5km	GAZ	2134	False
Herbarium specimens	Sauli�re, A			73		20	2	1913	Solanaceae	Lycianthes	laevis	(Dunal) Bitter	India	Tamil Nadu	Dindigul	Kodaikanal		10.23	77.48	2-5km	GAZ	2134	False
Herbarium specimens	Schiffner, V			2505		28	1	1894	Solanaceae	Lycianthes	laevis	(Dunal) Bitter	Indonesia	Java	West Java	Gunung Salak	"ad decliv, septentr. montis Salak in faucibus torrentis Tjiapus"	-6.69	106.77	2-5km	GAZ	600	False	regio pluvialis
Herbarium specimens	Schwabe, W			s.n.		10	11	1966	Solanaceae	Lycianthes	laevis	(Dunal) Bitter	Indonesia	Bali			"Bedugul?"	-8.28	115.15	2-5km	GAZ		False
Herbarium specimens	Scortechini, B			1221			8	1884	Solanaceae	Lycianthes	laevis	(Dunal) Bitter	Indonesia	Java	West Java		'P. Tjub.' [Tjibodas]	-6.55	106.67	>20km	GAZ		False
Herbarium specimens	Scortechini, B			s.n.					Solanaceae	Lycianthes	laevis	(Dunal) Bitter	Malaysia	Perak			sin. loc. [no date or locality, georef to State of Perak centroid]	4.76	101.07	>20km	GAZ		False
Herbarium specimens	Sebastine, KM			1018		9	10	1956	Solanaceae	Lycianthes	laevis	(Dunal) Bitter	India	Tamil Nadu	Salem	Edayapatty	[label says 'Edapalli, Nilagiri Dist.' but that city is at sea level, so clearly a misspelling]					2067	False
Herbarium specimens	Sedgwick, LJ			2909			10	1917	Solanaceae	Lycianthes	laevis	(Dunal) Bitter	India	Karnataka		Nangali	'Najangali, N. Kanara'	13.12	78.52	2-5km	GAZ	243	False	rainfall 30 inches
Herbarium specimens	Sedgwick, LJ	Bell, TRD		7037			10	1918	Solanaceae	Lycianthes	laevis	(Dunal) Bitter	India	Karnataka	Uttara Kannada	Sirsi	'Sirsi, N. Kanara'	14.62	74.84	2-5km	GAZ	487	False	evergreen; rainfall 150 inches
Herbarium specimens	Sengupta, G			871		15	12	1963	Solanaceae	Lycianthes	laevis	(Dunal) Bitter	Bhutan	Sarbang		Gelephu	Gaylegphug, [=Gelephu] Hatipoaley forests	26.87	90.49	>20km	GAZ	274	False		tall shrub; fruits shining red
Herbarium specimens	Shah, M	Noor		695		28	9	1959	Solanaceae	Lycianthes	laevis	(Dunal) Bitter	Malaysia	Pahang		Fraser's Hill	below the Bishop's bungalow	-3.71	101.74		GAZ	1219	False	forest	shrub to 5 ft; flowers purplish; fruits dark green
Herbarium specimens	Si Boeea, R			7082		7	9	1934	Solanaceae	Lycianthes	laevis	(Dunal) Bitter	Indonesia	Sumatra	North Sumatra		vicinity of Hoeta Bagasan, Asahan	2.94	99.08	2-5km	GAZ		False
Herbarium specimens	Si Boeea, R			7083		7	9	1934	Solanaceae	Lycianthes	laevis	(Dunal) Bitter	Indonesia	Sumatra	North Sumatra		vicinity of Hoeta Bagasan, Asahan (East Coast)	2.94	99.08	2-5km	GAZ		False
Herbarium specimens	Sinclair, J		SF-	38711		13	9	1949	Solanaceae	Lycianthes	laevis	(Dunal) Bitter	Malaysia	Perak			Between Maxwell's Hill Post Office and Tea Gardens.	4.86	100.80	2-5km	GAZ	762	False		fls purple
Herbarium specimens	Sinclair, J			6103		13	9	1969	Solanaceae	Lycianthes	laevis	(Dunal) Bitter	Malaysia	Perak			between Maxwell's Hills Post Office and Tea Gardens, Perak	4.86	100.80	2-5km	GAZ	762	False		corolla purple
Herbarium specimens	Smith, WW			39		22	9	1908	Solanaceae	Lycianthes	laevis	(Dunal) Bitter	India	West Bengal	Darjeeling	Sureil	[= Sureil Bungalow, near Mungpoo]	26.97	88.35	2-5km	GAZ	1524	False
Herbarium specimens	Smith, WW			514		16	10	1908	Solanaceae	Lycianthes	laevis	(Dunal) Bitter	India	West Bengal	Darjeeling	Sureil	[= Sureil Bungalow, near Mungpoo]	26.97	88.35	2-5km	GAZ	1554	False
Herbarium specimens	Society of Himalayan Botany Expedition to Nepal	Suzuki, M; Acharya, N; et al.	94-	60089		26	7	1994	Solanaceae	Lycianthes	laevis	(Dunal) Bitter	Nepal		Gorkha		Sardu Khola, Gandaki Zone					1800	False
Herbarium specimens	Soejarto, D	Hiep, NT; Hoang, TH; Cuong, NM		10406		23	11	1998	Solanaceae	Lycianthes	laevis	(Dunal) Bitter	Vietnam	Ninh Binh		Cuc Phuong National park	Bong helipad, 250 m SE of helipad	20.35	105.58	2-5km	SPEC	330	False	on limestone; valley forest with a 30 m canopy; dark forest floor	semi-succulent shrub; fruits green, turning orange-red, glossy
Herbarium specimens	Srinivasan, SR		SC-	65950		14	3	1980	Solanaceae	Lycianthes	laevis	(Dunal) Bitter	India	Tamil Nadu			Nagariar Estate, Sethur Hills [=Seithur Hills] (Ramnathapuram District) [this district is all at nearly sea level, so something wrong here, probably mislabel for Virudhunagar]	9.54	77.44	>20km	GAZ	1350	False		herb ca. 1 m; flowers white with violet tinge; common
Herbarium specimens	Stainton, JDA	Sykes, WR; Williams, LHJ		3983		22	8	1954	Solanaceae	Lycianthes	laevis	(Dunal) Bitter	Nepal				Bangakhani					1981	False	On village terrace banks.	Small shrub to 3 ft.
Herbarium specimens	Stainton, JDA			6077		19	10	1967	Solanaceae	Lycianthes	laevis	(Dunal) Bitter	Nepal				Mardi Khola. Sisaghat.	28.10	84.25		SPEC	457	False	In wet forest gulley.	Shrub. 10ft. Flowers white. Fruit red.
Herbarium specimens	Stainton, JDA	Sykes, WR; Williams, LHJ		8809		6	10	1954	Solanaceae	Lycianthes	laevis	(Dunal) Bitter	Nepal				Marek, near Butwal.					609	False	Among shrubs.	Height 2 ft. Fruit red.
Herbarium specimens	Steenis, CGGJ van			8124		11	4	1936	Solanaceae	Lycianthes	laevis	(Dunal) Bitter	Indonesia	Bali			'Kleine Soenda Eilanden, Bali, Bodoegoel san het Bratanmeer' [Bedugul]	-8.28	115.15		GAZ	1275	False
Herbarium specimens	Subba Rao, GV			23245		7	1	1961	Solanaceae	Lycianthes	laevis	(Dunal) Bitter	India	Jharkhand		Karampada	(Dt. Senglahum) [Bihar on label, now in Jharkhand]	22.06	85.24	2-5km	GAZ		False		herb 4-5'; young fruits green
Herbarium specimens	Subramanian, KN			1914		4	1	1957	Solanaceae	Lycianthes	laevis	(Dunal) Bitter	India	Tamil Nadu	Nilgiris		Konavakarai-Kotagiri	11.42	76.87	>20km	GAZ	1833	False		white flowers
Herbarium specimens	Subramanian, KN			9510		24	10	1959	Solanaceae	Lycianthes	laevis	(Dunal) Bitter	India	Tamil Nadu	Madurai	Aruna Estate						1540	False		white flowers
Herbarium specimens	Sulit, MD			1340		8	1	1947	Solanaceae	Lycianthes	laevis	(Dunal) Bitter	Philippines	Luzon	Calabarzon	Mount Makiling	Makiling National Park, vicinity of Mud Spring, "Laguna province"	14.13	121.21	2-5km	GAZ	350	False	in forest near mud spring	herb 1 m; flower small, creamy
Herbarium specimens	Sulit, MD			1656		17	5	1947	Solanaceae	Lycianthes	laevis	(Dunal) Bitter	Philippines	Luzon	Calabarzon	Mount Makiling	Makiling National Park, "Laguna province"	14.13	121.21	2-5km	GAZ	500	False	forest along road above mud spring	herb 1 m; fruit yellowish when ripe
Herbarium specimens	Surunda, Y			100		31	5	1996	Solanaceae	Lycianthes	laevis	(Dunal) Bitter	Malaysia	Sabah	Kota Belud	Kemontis	Jalan air terjun Kemontis	6.25	116.53	>20km	GAZ		False	vegetation type: puru	shrub fruit green; life form saket
Herbarium specimens	Symington, CF			27120		17	8	1921	Solanaceae	Lycianthes	laevis	(Dunal) Bitter	Malaysia	Pahang		Fraser's Hill		3.71	101.74	>20km	GAZ		False
Herbarium specimens	Talbot, WA			123				1887	Solanaceae	Lycianthes	laevis	(Dunal) Bitter	India	Karnataka			'North Canara'						False
Herbarium specimens	Talbot, WA			3007		6	9	1893	Solanaceae	Lycianthes	laevis	(Dunal) Bitter	India	Karnataka		Santiveri		13.53	75.80	2-5km	GAZ	1524	False
Herbarium specimens	Talbot, WA			653		20	8	1883	Solanaceae	Lycianthes	laevis	(Dunal) Bitter	India	Karnataka			'North Kanara, Bellapore' [=Bijapur?]						False
Herbarium specimens	Thomson, G			s.n.					Solanaceae	Lycianthes	laevis	(Dunal) Bitter	India	Tamil Nadu	Nilgiris		Mont. Nilghiri & Kurg.						False
Herbarium specimens	Thomson, G			s.n.				1845	Solanaceae	Lycianthes	laevis	(Dunal) Bitter	Sri Lanka				sin. loc.						False
Herbarium specimens	Thothathri, K			10551		26	12	1963	Solanaceae	Lycianthes	laevis	(Dunal) Bitter	Bhutan			Changda Chungli hills						914	False
Herbarium specimens	Thwaites, GHK			1900					Solanaceae	Lycianthes	laevis	(Dunal) Bitter	Sri Lanka				sin.loc.						False
Herbarium specimens	Thwaites, GHK			2429					Solanaceae	Lycianthes	laevis	(Dunal) Bitter	Sri Lanka				sin. loc.						False
Herbarium specimens	Toppin, S			4187					Solanaceae	Lycianthes	laevis	(Dunal) Bitter	Myanmar (Burma)	Kachin			Kachin Hills. Coll. N. of Myitkyina on road to Kanpti Long via Mali hka branch.	26.41	97.25	>20km	GAZ		False
Herbarium specimens	USA Typhus Commission			526		15	9	1945	Solanaceae	Lycianthes	laevis	(Dunal) Bitter	India	Arunachal Pradesh			Namchik River valley, 19 mile mark on Ledo Road, Changlang District	27.17	95.75	>20km	GAZ		False	edge of pipeline trace	rare shrub 3-4 ft
Herbarium specimens	Vajravelu, E		SC-	29245		22	9	1967	Solanaceae	Lycianthes	laevis	(Dunal) Bitter	India	Tamil Nadu	Tirunelveli		way to Naterikal					1300	False		tall herb; flowers white; common
Herbarium specimens	Vidal, S			3349			3	1886	Solanaceae	Lycianthes	laevis	(Dunal) Bitter	Philippines	Luzon	NCR	Manila							False
Herbarium specimens	Voogd, CNA de			3119		15	12	1940	Solanaceae	Lycianthes	laevis	(Dunal) Bitter	Indonesia	Java	West Java		Mt. Megmendoeng, E of Buitenzorg [Bogor]	-6.63	106.95	5-20k	GAZ	800	False
Herbarium specimens	Walker			65					Solanaceae	Lycianthes	laevis	(Dunal) Bitter	Sri Lanka				sin. loc.						False
Herbarium specimens	Walker, GW			107				1835	Solanaceae	Lycianthes	laevis	(Dunal) Bitter	Sri Lanka				sin. loc.						False
Herbarium specimens	Walker, GW			333					Solanaceae	Lycianthes	laevis	(Dunal) Bitter	Sri Lanka				sin. loc. [Genert?]						False
Herbarium specimens	Walker, GW			97					Solanaceae	Lycianthes	laevis	(Dunal) Bitter	Sri Lanka				sin. loc.						False
Herbarium specimens	Wallich, N		Cat. suppl	248					Solanaceae	Lycianthes	laevis	(Dunal) Bitter	India	Assam			"Mt Sillet FD" [= Montes Sillet in India, coll. Guil. Gomez ex protologue]						False		[ I suspect this is the same collection as Wallich Cat. 2620 and that the reference to pg. 248 is a mistake by Nees - SK 2/2024 note]
Herbarium specimens	Wallich, N		Cat.	2618					Solanaceae	Lycianthes	laevis	(Dunal) Bitter	Nepal				"Sheopar"						False
Herbarium specimens	Wallich, N		Cat.	2620					Solanaceae	Lycianthes	laevis	(Dunal) Bitter	Bangladesh	Sylhet			Mont. Sillet, FD [coll. F. de Silva s.n.]						False
Herbarium specimens	Wallich, N		Cat.	2625	b				Solanaceae	Lycianthes	laevis	(Dunal) Bitter	India				sin. loc.						False
Herbarium specimens	Wallich, N		Cat.	2625	B				Solanaceae	Lycianthes	laevis	(Dunal) Bitter	India	Tamil Nadu		Nilghiris							False		[ex herb. Wight]
Herbarium specimens	Wallich, N		Cat.	2625	C				Solanaceae	Lycianthes	laevis	(Dunal) Bitter	India	Tamil Nadu		Nilghiris	"Nilghery dom. Noton" [ex protologue]								[in Wallich cat. 2625C entry as "Nilghiri dom. Noton." but this information not on sheet, only a notation from Nees at the bottom indicating from Travancore; later sticker affixed to this sheet is as 2625 Suppl.]
Herbarium specimens	Wallich, N		Cat.	2625	A				Solanaceae	Lycianthes	laevis	(Dunal) Bitter	India				sin. loc. [almost certainly southern India] -								[in Wallich Cat. 2625Ais said to be from Herb. Heyne, but not mentioned on sheet]
Herbarium specimens	Wallich, N			s.n.					Solanaceae	Lycianthes	laevis	(Dunal) Bitter	India				'Ind. Or.' [labelled as Bassovia wallichii, ex Mus. berol.]						False
Herbarium specimens	Wallich, N			s.n.					Solanaceae	Lycianthes	laevis	(Dunal) Bitter	India				'Ind. or.'						False
Herbarium specimens	Wallich, N			s.n.					Solanaceae	Lycianthes	laevis	(Dunal) Bitter	Nepal										False
Herbarium specimens	Wang, C			35210		7	12		Solanaceae	Lycianthes	laevis	(Dunal) Bitter	China	Hainan			sin. loc.	19.21	109.82	>20km	GAZ		False	along stream	small creeping shrub
Herbarium specimens	Wang, C			39993		6	10	1936	Solanaceae	Lycianthes	laevis	(Dunal) Bitter	China	Guangxi			Yao Shan [Yaoshan near Guilin]	24.88	110.19	5-20k	GAZ	1000	False	streamside	small shrub
Herbarium specimens	Watt, G			6683		6	1	1882	Solanaceae	Lycianthes	laevis	(Dunal) Bitter	India	Mizoram			on the way to Lungli (Manipur) [= Lunglei, Mizoram]	22.88	92.73	>20km	GAZ		False		A large straggling shrub with alt. leaves and small branches of superior bright scarlet shining berries.
Herbarium specimens	Watt, G			6691				1881	Solanaceae	Lycianthes	laevis	(Dunal) Bitter	India	Manipur			'Manipur, on the eastern frontier of India'						False
Herbarium specimens	Watt, G			s.n.					Solanaceae	Lycianthes	laevis	(Dunal) Bitter	India	Tamil Nadu		Nilghiris	'Nilghiri Hills'						False
Herbarium specimens	Wight, R			1569	-127				Solanaceae	Lycianthes	laevis	(Dunal) Bitter	India	Tamil Nadu	Tenkasi		Cuttalum [Kuttralam, Courtallum], Nilghiris	8.93	77.28		GAZ		False
Herbarium specimens	Wight, R			1569					Solanaceae	Lycianthes	laevis	(Dunal) Bitter	India				'Ind. or.'						False
Herbarium specimens	Wight, R			1569	-103				Solanaceae	Lycianthes	laevis	(Dunal) Bitter	India	Tamil Nadu			'Karimully Tam'						False
Herbarium specimens	Wight, R			1569	b/105				Solanaceae	Lycianthes	laevis	(Dunal) Bitter	India				sin. loc.						False		"This specimen from the (Coll. herb.) forms part of Wallich 2625b, but is not the true S. vagum Heyne"
Herbarium specimens	Wight, R			1569	[2417]		8	1836	Solanaceae	Lycianthes	laevis	(Dunal) Bitter	India	Tamil Nadu			Shevagerry Hills						False		[alos number 2417]
Herbarium specimens	Wight, R			1569	-101				Solanaceae	Lycianthes	laevis	(Dunal) Bitter	India				sin. loc.						False
Herbarium specimens	Wight, R			1569	[a]				Solanaceae	Lycianthes	laevis	(Dunal) Bitter	India				sin. loc.						False
Herbarium specimens	Wight, R			2012	[b]		8	1835	Solanaceae	Lycianthes	laevis	(Dunal) Bitter	India	Tamil Nadu	Tenkasi	Kuttralam	'Courtallum'	8.93	77.28	2-5km	GAZ		False
Herbarium specimens	Wight, R			2012				1852	Solanaceae	Lycianthes	laevis	(Dunal) Bitter	India	Tamil Nadu	Nilgiris		Kouthagerry' [=Kotagiri]						False
Herbarium specimens	Wight, R			2021					Solanaceae	Lycianthes	laevis	(Dunal) Bitter	India				Peninsula Indiae Orientalis						False
Herbarium specimens	Wight, R			2024					Solanaceae	Lycianthes	laevis	(Dunal) Bitter	India				sin. loc.						False
Herbarium specimens	Wight, R			2025					Solanaceae	Lycianthes	laevis	(Dunal) Bitter	India				'Peninsula Indiae Orientalis'						False
Herbarium specimens	Wight, R			2025	[a]		9	1835	Solanaceae	Lycianthes	laevis	(Dunal) Bitter	India	Tamil Nadu	Palni Hills		"Pulney Mountains"						False
Herbarium specimens	Wight, R			582			8	1835	Solanaceae	Lycianthes	laevis	(Dunal) Bitter	India	Tamil Nadu	Tirunelveli	Courtallum		8.93	77.27	>20km	GAZ		False
Herbarium specimens	Wight, R			691				1836	Solanaceae	Lycianthes	laevis	(Dunal) Bitter	India				sin. loc.						False
Herbarium specimens	Wight, R			s.n.			9	1835	Solanaceae	Lycianthes	laevis	(Dunal) Bitter	India	Tamil Nadu	Tenkasi	Kuttralam	'Courtallum'	8.93	77.28	2-5km	GAZ		False
Herbarium specimens	Wight, R			s.n.					Solanaceae	Lycianthes	laevis	(Dunal) Bitter	India	Tamil Nadu		Nilghiris	'Nilghiris'						False
Herbarium specimens	Wight, R			s.n.			3	1836	Solanaceae	Lycianthes	laevis	(Dunal) Bitter	Sri Lanka				sin. loc.						False
Herbarium specimens	Wight, R			s.n.			8	1835	Solanaceae	Lycianthes	laevis	(Dunal) Bitter	India	Tamil Nadu	Tenkasi	Kuttralam	'Courtallum'	8.93	77.28	2-5km	GAZ		False
Herbarium specimens	Wight, R			s.n.					Solanaceae	Lycianthes	laevis	(Dunal) Bitter	India				sin. loc.						False
Herbarium specimens	Wight, R			s.n.			9	1835	Solanaceae	Lycianthes	laevis	(Dunal) Bitter	India	Tamil Nadu	Tirunelveli	Courtallum		8.93	77.27	>20km	GAZ		False
Herbarium specimens	Wight, R			s.n.			8	1835	Solanaceae	Lycianthes	laevis	(Dunal) Bitter	India	Tamil Nadu	Tenkasi	Kuttralam	'Courtallum'	8.93	77.28	2-5km	GAZ		False
Herbarium specimens	Wight, R			s.n.			4	1847	Solanaceae	Lycianthes	laevis	(Dunal) Bitter	India	Tamil Nadu	Nilgiris		'Nulgherri Hills'						False
Herbarium specimens	Wight, R			s.n.					Solanaceae	Lycianthes	laevis	(Dunal) Bitter	India				Nilgherries [herb. Wight prop.]						False
Herbarium specimens	Williams, LHJ	Stainton, JDA		8330		3	9	1967	Solanaceae	Lycianthes	laevis	(Dunal) Bitter	Nepal				Sanguri Lekh, N. of Dharan. East Nepal.	26.87	87.33		SPEC	1219	False		Height 8ft. Leaves dark green. Corolla purple.
Herbarium specimens	Williams, RS			1334		29	10	1904	Solanaceae	Lycianthes	laevis	(Dunal) Bitter	Philippines	Luzon	Cordillera (CAR)	Mount Santo Tomas	"prov. Union, N. Luzon"	16.33	120.56		GAZ		False		2.5 ft high; flowers white
Herbarium specimens	Wiriadinata, H	Hoover, WS; Hunter, JM; Girmansyah, D		10634		20	5	2002	Solanaceae	Lycianthes	laevis	(Dunal) Bitter	Indonesia	Java	West Java	Gunung Halimun National Park	Cikanaki Research Station	-6.75	106.53		SPEC	900	False
Herbarium specimens	Without Collector			11557			7	1903	Solanaceae	Lycianthes	laevis	(Dunal) Bitter	Malaysia	Sarawak			Borneo, Bau	1.42	110.00	2-5km	GAZ		False		fls white
Herbarium specimens	Without Collector			1448			5	1896	Solanaceae	Lycianthes	laevis	(Dunal) Bitter	Malaysia	Selangor			State of Selangor.	3.51	101.52	>20km	GAZ		False
Herbarium specimens	Without Collector			161					Solanaceae	Lycianthes	laevis	(Dunal) Bitter	Sri Lanka				sin. loc.						False
Herbarium specimens	Without Collector			194			8	1829	Solanaceae	Lycianthes	laevis	(Dunal) Bitter	India	Meghalaya			"Churra Poanji" [= Cherrapunji];[label on sheet Hb. 194, Solanum S. spec. nova. Sol neesianum Wall]	25.28	91.72	within 5-20k...	Gazetteer		False
Herbarium specimens	Without Collector			26					Solanaceae	Lycianthes	laevis	(Dunal) Bitter	India	Sikkim	North Sikkim	Rumtek	"Rumyuuk, Sikkim" [Rumtek Monastery]						False
Herbarium specimens	Without Collector			3007		7	9	1893	Solanaceae	Lycianthes	laevis	(Dunal) Bitter	India	Karnataka	Chikmagalur	Santaveri		13.53	75.80	2-5km	GAZ	1524	False
Herbarium specimens	Without Collector			6		27	7	1849	Solanaceae	Lycianthes	laevis	(Dunal) Bitter	India				sin. loc.						False
Herbarium specimens	Without Collector			755					Solanaceae	Lycianthes	laevis	(Dunal) Bitter	India	Uttarakhand	Hardiwar	Hardiwar	'Hiydwar' [locality not certain]						False		calyx [illegible] marked with from 6-10 horizontal glands style [illegible] stigma green
Herbarium specimens	Without Collector			s.n.					Solanaceae	Lycianthes	laevis	(Dunal) Bitter	India	Tamil Nadu	Coimbatore		'Anamally Hills' [Anaimalai Hills, Kerala and Tamil Nadu]	10.30	77.00	2-5km	GAZ		False		16-20 ft high
Herbarium specimens	Without Collector			s.n.					Solanaceae	Lycianthes	laevis	(Dunal) Bitter	India	Sikkim			"top of Tenlo, Tchung" (Sikkim)						False		buds purple
Herbarium specimens	Without Collector			s.n.					Solanaceae	Lycianthes	laevis	(Dunal) Bitter	Sri Lanka				sin. loc.						False
Herbarium specimens	Without Collector			s.n.					Solanaceae	Lycianthes	laevis	(Dunal) Bitter	India	Tamil Nadu	Nilgiris		"Nilgherris"						False
Herbarium specimens	Without Collector			s.n.					Solanaceae	Lycianthes	laevis	(Dunal) Bitter	India				sin. loc.						False
Herbarium specimens	Without Collector			s.n.					Solanaceae	Lycianthes	laevis	(Dunal) Bitter	Indonesia				[locality inferred] - labelled as Solanum Blumei Nees (Nees' wriging) - Ex Bogor						False
Herbarium specimens	Without Collector			s.n.		21	7		Solanaceae	Lycianthes	laevis	(Dunal) Bitter	India				sin. loc. ("Sikkim")						False
Herbarium specimens	Without Collector			s.n.		16	9	1850	Solanaceae	Lycianthes	laevis	(Dunal) Bitter	India				"Pomary, Khasia"						False
Herbarium specimens	Without Collector			s.n.			1	1848	Solanaceae	Lycianthes	laevis	(Dunal) Bitter	India	Nagaland			'Nuku Hills' [=Naga Hills?]	26.00	95.00	>20km	GAZ		False
Herbarium specimens	Without Collector			s.n.					Solanaceae	Lycianthes	laevis	(Dunal) Bitter	Not Recorded				"Subsajun" [not very legible]						False
Herbarium specimens	Without Collector			s.n.				1850	Solanaceae	Lycianthes	laevis	(Dunal) Bitter	India				"up the Pamonbri [illegible]" (Sikkim?)						False
Herbarium specimens	Without Collector			s.n.					Solanaceae	Lycianthes	laevis	(Dunal) Bitter	India				"Sikkim, Himalaya"						False
Herbarium specimens	Without Collector			s.n.			9	1832	Solanaceae	Lycianthes	laevis	(Dunal) Bitter	India	Assam		Guwahati	'Guwhattu Hills'	26.14	91.74	>20km	GAZ		False
Herbarium specimens	Without Collector			s.n.		23	9	1857	Solanaceae	Lycianthes	laevis	(Dunal) Bitter	India	Sikkim			'Walupore' [Sikkim? not sure]						False		fruit when ripe red
Herbarium specimens	Without Collector			s.n.			8	1836	Solanaceae	Lycianthes	laevis	(Dunal) Bitter	India				"Shenagherry Hills"						False
Herbarium specimens	Without Collector			s.n.					Solanaceae	Lycianthes	laevis	(Dunal) Bitter	India				"Sikkim?" - label illegible						False
Herbarium specimens	Without Collector			s.n.					Solanaceae	Lycianthes	laevis	(Dunal) Bitter	India				sin. loc. [locality India inferred]						False
Herbarium specimens	Without Collector			s.n.					Solanaceae	Lycianthes	laevis	(Dunal) Bitter	India				"Pomrang, Khasia" [could be Myanmar?]						False
Herbarium specimens	Without Collector			s.n.					Solanaceae	Lycianthes	laevis	(Dunal) Bitter	India				"Madras"						False
Herbarium specimens	Woodrow, GW			209			5	1880	Solanaceae	Lycianthes	laevis	(Dunal) Bitter	India	Maharashtra			"Poona" [Pune]						False
Herbarium specimens	Wray, L			1460					Solanaceae	Lycianthes	laevis	(Dunal) Bitter	Malaysia	Perak			upper part of the valley of Batang Padang	4.08	101.33	2-5km	GAZ	609	False		3 ft high; fruit bright red
Herbarium specimens	Yates, HS			2994			3	1928	Solanaceae	Lycianthes	laevis	(Dunal) Bitter	Indonesia	Java	West Java	Tjibodas		-7.09	107.49		GAZ	1400	False	in forest	fl. white
Herbarium specimens	Yu, R-Y			118		15	10	2006	Solanaceae	Lycianthes	laevis	(Dunal) Bitter	Brunei Darussalam	Temburong			KBFSC [Kuala Belalong Field Studies Centre], Kuala Belalong	4.54	115.15		GAZ	600	False	mixed dipterocarp forest; riverside	shrub 1 m; leaves green; flowers white; fruits green
Herbarium specimens	Zippelius, A.			s.n.					Solanaceae	Lycianthes	laevis	(Dunal) Bitter	Indonesia				sin. loc.								"S. Eschweilerianum"
Herbarium specimens	Zollinger, H			1262			5	1843	Solanaceae	Lycianthes	laevis	(Dunal) Bitter	Indonesia	Java	West Java		'Mt. Salak'	-6.72	106.73	2-5km	GAZ		False	Wald	full violatt
Herbarium specimens	Zollinger, H			2597					Solanaceae	Lycianthes	laevis	(Dunal) Bitter	Indonesia	Java			sin. loc.						False
Herbarium specimens	Zollinger, H			2597	Z	4	1	1845	Solanaceae	Lycianthes	laevis	(Dunal) Bitter	Indonesia	Java	East Java		In summo montis Taroeb [=Gunung Tarub] prov. Probolingo	-7.98	113.35	2-5km	GAZ		False		Cor. violacea (aff. Blumei)
Herbarium specimens	Zollinger, H			2597	bis				Solanaceae	Lycianthes	laevis	(Dunal) Bitter	Indonesia	Java			sin. loc. [but almost certainly a duplicate of 2597 Z and 2597!]						False
Herbarium specimens	Brass, LJ			28494		19	10	1956	Solanaceae	Lycianthes	lucens	S.Knapp	Papua New Guinea	Milne Bay			Rossel Island, Mt. Rossel, S. slopes	-11.37	154.19	2-5km	GAZ	700	False	forest of ridge crest	slender shrub 2 m; flowers white, solitary; fruits red, globose
Herbarium specimens	Croft, JR		LAE-	71421		23	3	1979	Solanaceae	Lycianthes	lucens	S.Knapp	Papua New Guinea	Milne Bay			Mt. Oiatau, West Misima Island, subprov. Misima	-10.60	152.75	2-5km	SPEC	700	False	lower montane rainforest	shrub; deaves dull mid-green above, pale below; flowers pale mauve; fruit green
Herbarium specimens	Gideon, O		LAE-	57196		7	11	1984	Solanaceae	Lycianthes	lucens	S.Knapp	Papua New Guinea	New Ireland		Lihir Island	Mount Tementa, above Palie Mission, Namatanai subprovince	-3.20	152.60	2-5km	SPEC	710	False	ridge top moss forest	climbing plant; leaves dark green above, pale below
Herbarium specimens	Katik, P	et al.	LAE-	70928		18	3	1979	Solanaceae	Lycianthes	lucens	S.Knapp	Papua New Guinea	Milne Bay			Mt. Rossel, Rossel Island, subprov. Misima	-11.33	154.17	2-5km	SPEC	780	False	hill forest	shrub 1 m; leaves light green; flowers white, anthers brown; fruit green
Herbarium specimens	Katik, P	et al.	LAE-	70954		19	3	1979	Solanaceae	Lycianthes	lucens	S.Knapp	Papua New Guinea	Milne Bay		Rossel Island	Mount Rossel, subprovince Misima	-11.33	154.17	2-5km	SPEC	700	False	hill forest	shrub 2 m; leaves dark green above, light green below; flowers white; fruit green, become red when ripe
Herbarium specimens	Sands, MJS	Pattison, GA; Wood, JJ		1966		9	10	1975	Solanaceae	Lycianthes	lucens	S.Knapp	Papua New Guinea	New Ireland			Hans Meyer Range, on steep ridge below camp, ca. 8 km (map distance) WNW of Taron on east coast, Namatanai subprov.	-4.43	152.97	2-5km	SPEC	1260	False	hill montane forest with dense thickets of bamboo, on steep slope in shade	small subshrub to 1 m; stems green; leaves mid-green above, pale grey-green beneath; pedicel and calyx white, flushed purple; corolla white, anthers yellow
Herbarium specimens	Sands, MJS	Pattison, GA; Wood, JJ		2073		8	10	1975	Solanaceae	Lycianthes	lucens	S.Knapp	Papua New Guinea	New Ireland			Hans Meyer Range, on steep ridge below camp, ca. 8 km (map distance) WNW of Taron on east coast, Namatanai subprov.	-4.43	152.97	2-5km	SPEC	1075	False	hill rainforest incl. Syzygium and Albizia spp. etc.; growing in shade	shrub to ca. 50 cm; stems grey-brown; leaves dark green above, paler beneath; pedicel and calyx pale whitish-green; corolla white; anthers yellow; pistil white
Herbarium specimens	Sands, MJS	Pattison, GA; Wood, JJ		2230		15	10	1975	Solanaceae	Lycianthes	lucens	S.Knapp	Papua New Guinea	New Ireland			Hans Meyer Range, on steep ridge below camp, ca. 8 km (map distance) WNW of Taron on east coast, Namatanai subprov.	-4.43	152.97	2-5km	SPEC	1350	False	montane forest incl. Syzygium, some Podocarpus, with frequent palms (cf. Gulubia sp.); growing in leaf litter in shade	shrub to 150 cm; stems grey-brown; lvs. thin, dark green above, paler grey-green beneath; pedicels and calyx pale green; fruit orange red, maturing deep red; fls. white, anthers orange yellow; style and stigma cream
Herbarium specimens	An Mingtai			3916		6	10	2003	Solanaceae	Lycianthes	lysimachioides	(Wall.) Bitter	China	Guizhou	Dejiang	Sancai Reservoir	Guizhou, Dejiang County, Wenping Town, Sancai Creek	28.31	108.21	<2km	GAZ		False
Herbarium specimens	Blume, CL von			s.n.					Solanaceae	Lycianthes	lysimachioides	(Wall.) Bitter	Indonesia	Java			sin. loc.						False
Herbarium specimens	Bodinier, EM			2903		24	10	1897	Solanaceae	Lycianthes	lysimachioides	(Wall.) Bitter	China	Guizhou		Gan-pin	sin. loc.	26.83	106.83	>20km	GAZ		False
Herbarium specimens	Boufford, DE	Wood, EW; Lai, MJ		19409		8	7	1977	Solanaceae	Lycianthes	lysimachioides	(Wall.) Bitter	Taiwan	Ilan Hsien			Ilan Hsien, from Chi-lan Forest Station to Yuen-yang Lake Natural Reserve	24.58	121.40	>20km	GAZ	500	False	broad-leaved evergreen forst to lower part of cloud forest with conifers dominant	flowers white
Herbarium specimens	Boufford, DE	Bartholomew, B; Li, G; Zhu, GH		24197		25	8	1988	Solanaceae	Lycianthes	lysimachioides	(Wall.) Bitter	China	Sichuan			Dujiangyan Municipality (formerly Guan Xian), Qingchenchou Mountain in vicinity of Shengnudong	30.92	103.55	>20km	GAZ	820	False	in cornfield; open disturbed areas around fields and secondary forests	flower pink, anther yellow
Herbarium specimens	Bunnemeyer, HAB			3841		22	7	1918	Solanaceae	Lycianthes	lysimachioides	(Wall.) Bitter	Indonesia	Sumatra	West Sumatra		W.K. G. Malintang [Gunung Malintang]	0.45	99.66	2-5km	GAZ	1250	False
Herbarium specimens	Cavalerie, PJ			1167			7	1903	Solanaceae	Lycianthes	lysimachioides	(Wall.) Bitter	China	Yunnan			Yunnan-sen District'	24.48	101.34	>20km	GAZ		False	pres chutes d'eau	fl. roses (k�o p'o)
Herbarium specimens	Cave, GH			s.n.		12	8	1912	Solanaceae	Lycianthes	lysimachioides	(Wall.) Bitter	India	West Bengal	Kalimpong		"Rissieum" [= Rissium Forest]	27.10	88.62		GAZ	1829	False
Herbarium specimens	Chen Shaoqing			11848		13	6	1957	Solanaceae	Lycianthes	lysimachioides	(Wall.) Bitter	China	Guangxi	Longzhou	Daqingshan [= Daqing mountain]	Guangxi, Longjin County [= Longzhou], Daqingshan Nadong Village	22.29	106.71	2-5km	GAZ		False
Herbarium specimens	Chen Shaoqing			15058		23	7	1918	Solanaceae	Lycianthes	lysimachioides	(Wall.) Bitter	China	Guangxi	Rongshui	Damiaoshan	Damiao Mountain	0.00				1700
Herbarium specimens	Chen Shaoqing			15256		22	8	1958	Solanaceae	Lycianthes	lysimachioides	(Wall.) Bitter	China	Guangxi	Rongshui Miao	Jiuwan Shan	Guangxi, Damiaoshan xian, Sanfang qu, Luotongxiang, Jiuwan Shan, Huanzhaoheqengqiao	25.22	108.66	2-5km	GAZ		False
Herbarium specimens	Chow, HC			685		28	6	1934	Solanaceae	Lycianthes	lysimachioides	(Wall.) Bitter	China	Hubei	Badong		Patung Hsien [= Badong xian]	31.03	110.33		GAZ		False		vine; flower blue
Herbarium specimens	Chow, HC			8077		12	8	1938	Solanaceae	Lycianthes	lysimachioides	(Wall.) Bitter	China	Sichuan	Leshan	Mount Omei	Hunchunp'ing	29.51	103.33	>20km	GAZ	900	False	by roadside	herb
Herbarium specimens	Clarke, CB			12265		28	7	1870	Solanaceae	Lycianthes	lysimachioides	(Wall.) Bitter	India	West Bengal	Darjeeling		Rishap [Rishop]					1219	False		corolla white; sepals top of calyx tube
Herbarium specimens	Clarke, CB			17850		16	11	1872	Solanaceae	Lycianthes	lysimachioides	(Wall.) Bitter	India				Dowye, Jaintea [prob. Darjeeling]					1371	False		creeping along ground, this was all of it
Herbarium specimens	Clarke, CB			38718	D	9	8	1885	Solanaceae	Lycianthes	lysimachioides	(Wall.) Bitter	India	Meghalaya	East Khasi Hills		Shillong	25.55	91.91	2-5km	GAZ	1951	False
Herbarium specimens	Clarke, CB			38718	A	9	8	1885	Solanaceae	Lycianthes	lysimachioides	(Wall.) Bitter	India	Meghalaya		Shillong						1951	False	wood	covering the ground, gregarious, 6 in high; corolla white; under thorn branches
Herbarium specimens	Collett, H			43			7	1890	Solanaceae	Lycianthes	lysimachioides	(Wall.) Bitter	India	Meghalaya	East Khasi Hills	Shillong		25.57	91.88	2-5km	GAZ	1524	False		trailing on ground
Herbarium specimens	Collett, H			s.n.			10	1890	Solanaceae	Lycianthes	lysimachioides	(Wall.) Bitter	India	Meghalaya	East Khasi Hills	Shillong		25.57	91.88		GAZ		False
Herbarium specimens	Deka, GK			14008		16	7	1958	Solanaceae	Lycianthes	lysimachioides	(Wall.) Bitter	India	Meghalaya	East Khasi Hills	Shillong	Peak forest	25.55	91.88		GAZ		False		small creeping shrub up to 27 inches long; flowers white; anthers creamy white
Herbarium specimens	Dobremez, JF			1753		1	8	1972	Solanaceae	Lycianthes	lysimachioides	(Wall.) Bitter	Nepal				Sinduwa	27.07	87.38	5-20k	SPEC	2400	False	Forets
Herbarium specimens	Du, D			418		26	5	1935	Solanaceae	Lycianthes	lysimachioides	(Wall.) Bitter	China	Sichuan			Emei					1200	False
Herbarium specimens	Ducloux, F			736					Solanaceae	Lycianthes	lysimachioides	(Wall.) Bitter	China	Yunnan			sin. loc. ( ex herb.Bonati)	24.48	101.34	>20km	GAZ		False
Herbarium specimens	Dulong Jiang Investigation Team			1225		21	12	1990	Solanaceae	Lycianthes	lysimachioides	(Wall.) Bitter	China	Yunnan			Gaoligong Shan Region. Gongshan Xian, Dulongjiang Xiang. In the vicinity of Shihuiyao, ca. 1.5 km NE of Maku between Maku and Bapo, on the W side of the Dulong Jiang.	27.77	98.34		GAZ	1500	False
Herbarium specimens	Dulong Jiang Investigation Team			2064		21	11	1990	Solanaceae	Lycianthes	lysimachioides	(Wall.) Bitter	China	Yunnan			Gaoligong Shan Region. Gongshan Xian, Dulongjiang Xiang. In the vicinity of Xianjiudang, middle region of the Dulong Jiang valley, ca. 8 km N of Kongdang on the E side of the Dulong Jiang.	27.84	98.33	>20km	GAZ	1550	False
Herbarium specimens	Dulong Jiang Investigation Team			881		6	12	1990	Solanaceae	Lycianthes	lysimachioides	(Wall.) Bitter	China	Yunnan			Gaoligong Shan Region. Gongshan Xian, Dulongjiang Xiang. In the vicinity of Jimudang, ca. 5 cm NNW of Bapo on the W side of the Dulong Jiang.	27.73	98.35	>20km	GAZ	1400	False
Herbarium specimens	Esquirol, JH			3257		22	6	1912	Solanaceae	Lycianthes	lysimachioides	(Wall.) Bitter	China	Guizhou			Kouy-Tcheou' [= Guizhou]	26.83	106.83	>20km	GAZ	1400	False		violette
Herbarium specimens	Faber, E			138					Solanaceae	Lycianthes	lysimachioides	(Wall.) Bitter	China	Sichuan	Leshan	Omeishan	Mt Omei	29.50	103.33	>20km	GAZ	1524	False
Herbarium specimens	Faber, E			184					Solanaceae	Lycianthes	lysimachioides	(Wall.) Bitter	China	Sichuan	Leshan	Omeishan	Mt. Omei	29.50	103.33	>20km	GAZ	1067	False
Herbarium specimens	Faber, E			190	[b]				Solanaceae	Lycianthes	lysimachioides	(Wall.) Bitter	China	Sichuan	Leshan	Omeishan	Mt. Omei	29.50	103.33	>20km	GAZ	2743	False
Herbarium specimens	Faber, E			258					Solanaceae	Lycianthes	lysimachioides	(Wall.) Bitter	China	Sichuan	Leshan	Omeishan	Mt Omei	29.50	103.33	>20km	GAZ	3500	False
Herbarium specimens	Faber, E			279					Solanaceae	Lycianthes	lysimachioides	(Wall.) Bitter	China	Sichuan	Leshan	Omeishan	Mt. Omei	29.50	103.33	>20km	GAZ	914	False
Herbarium specimens	Fan, CS	Li, YY		272		15	7	1935	Solanaceae	Lycianthes	lysimachioides	(Wall.) Bitter	China	Hunan	Changning	Changning Hsien	Yang-Shan. Changning Hsien.	26.18	112.28	<2km	GAZ	720	False	Shaded valley.
Herbarium specimens	Fang, WP			2524		5	8	1928	Solanaceae	Lycianthes	lysimachioides	(Wall.) Bitter	China	Sichuan	Leshan	Omeishan	Mt Omei, Omei Hsien	29.50	103.33	>20km	GAZ	1219	False	in thickets	herbaceous vine; flower pinkish white
Herbarium specimens	Fang, WP			2568		5	8	1928	Solanaceae	Lycianthes	lysimachioides	(Wall.) Bitter	China	Sichuan	Leshan	Omeishan	Mt Omei, Omei Hsien	29.50	103.33	>20km	GAZ	1219	False	in thickets	herbaceous vine; flower purple; fruit globose
Herbarium specimens	Faurie, U			640			6	1914	Solanaceae	Lycianthes	lysimachioides	(Wall.) Bitter	Taiwan			Alishan	Arisan, in futionis.					762	False
Herbarium specimens	Faurie, U			918		9	7	1897	Solanaceae	Lycianthes	lysimachioides	(Wall.) Bitter	Japan				Sonda						False
Herbarium specimens	Faurie, U			s.n.					Solanaceae	Lycianthes	lysimachioides	(Wall.) Bitter	Taiwan				sin. loc.						False
Herbarium specimens	Gamble, W			3400	A		8	1878	Solanaceae	Lycianthes	lysimachioides	(Wall.) Bitter	India	West Bengal	Darjeeling		Phabesing [illegible]					1768	False
Herbarium specimens	Gressitt, JL			273			5	1934	Solanaceae	Lycianthes	lysimachioides	(Wall.) Bitter	Taiwan				Hori					750	False	Mt. side.	Ht. 20 cm., Fl. white, yellow center.
Herbarium specimens	Gressitt, JL			449		13	7	1934	Solanaceae	Lycianthes	lysimachioides	(Wall.) Bitter	Taiwan				"Sakahen" [Chilai-Sakahen = Qilai Mountain?]	24.04	121.37	>20km	GAZ	1350	False	canyon side; forest	flower-vine, 1.5 m long; flower white yellow centre
Herbarium specimens	Griffith, W			5903	[c]				Solanaceae	Lycianthes	lysimachioides	(Wall.) Bitter	India	West Bengal	Darjeeling	Darjeeling							False
Herbarium specimens	Guan Kejian	Wang Jinwu; Li Chaoluan		1724		25	8	1964	Solanaceae	Lycianthes	lysimachioides	(Wall.) Bitter	China	Sichuan	Emeishan city	Hongchunping Temple	Sichuan, Emeishan, Hongchunping.	29.55	103.39	2-5km	GAZ		False
Herbarium specimens	Halim, MR		EC-	32553		9	9	1963	Solanaceae	Lycianthes	lysimachioides	(Wall.) Bitter	India	Meghalaya	East Khasi Hills	Shillong	Shillong Peak	25.55	91.88		GAZ		False		a pubescent semi-erect herb or undershrub; stem chocolate coloured, covered with soft haris, lvs. margin ciliate have longer on the up side than that of lower; most of the plant seen in vegetative, ony 2 plants with a terminal frts' frts with persistent calyx, calyx 10-toothed, irregularity also seen; number in B1
Herbarium specimens	Handel-Mazzetti, HF			11164		7	8	1917	Solanaceae	Lycianthes	lysimachioides	(Wall.) Bitter	China	Hunan	Shaoyang		prope urbem Wukang, montis Yuu-schan	26.64	110.63	>20km		1000	False	in silva frondosa elata umbrosa; substr. magnesite argilloso	fl. albi
Herbarium specimens	Handel-Mazzetti, HF			9043		23	6	1916	Solanaceae	Lycianthes	lysimachioides	(Wall.) Bitter	China	Yunnan	Gongshan		prope vicum Bahan (Pehalo) ad fluvium Lu-djang (Salween) 27�58'	27.97	98.66	>20km	GAZ	2400	False	in pluviisilvis mistis calide temperatis; substr. schistaceo	fl. albi
Herbarium specimens	Henderson, MR		SF-	22378		30	7	1929	Solanaceae	Lycianthes	lysimachioides	(Wall.) Bitter	Malaysia	Pahang			Pahang: base Guning Senyum	3.71	102.44	2-5km	GAZ		False	On or near limestone.
Herbarium specimens	Hendrian, R	Newman, M; Scott, S; et al.		1005		29	2	2004	Solanaceae	Lycianthes	lysimachioides	(Wall.) Bitter	Indonesia	Sulawesi	Sulawesi Tengah	Luwuk	Sumber Agung, Gunung Hek, Sungai Hek, between Cabang Tiga and Agathis camps., Bunta Subdistrict, Luwuk	-1.02	122.18		GAZ	980	False	Evergreen forest.	Creeping shrub. Leaves mid green above, pale green below. Petals white. Fruit bright red.
Herbarium specimens	Henry, A			10988					Solanaceae	Lycianthes	lysimachioides	(Wall.) Bitter	China	Yunnan			Mengze	23.03	103.17	>20km	GAZ	1676	False		creeping on ground, white fls.
Herbarium specimens	Henry, A			190					Solanaceae	Lycianthes	lysimachioides	(Wall.) Bitter	Taiwan				sin. loc.						False
Herbarium specimens	Henry, A			3268					Solanaceae	Lycianthes	lysimachioides	(Wall.) Bitter	China	Hubei			Ichang [= Yichang] and immediate surroundings	30.69	111.29	5-20k			False
Herbarium specimens	Henry, A			4757				1885	Solanaceae	Lycianthes	lysimachioides	(Wall.) Bitter	China	Hubei	Badong		Ichang, Patung District [= Badong]	30.69	111.29	5-20k			False
Herbarium specimens	Henry, A			4762				1885	Solanaceae	Lycianthes	lysimachioides	(Wall.) Bitter	China	Hubei			sin. loc. [georef to centroid Hubei]	31.20	112.30	>20km			False
Herbarium specimens	Henry, A			5912	A			1885	Solanaceae	Lycianthes	lysimachioides	(Wall.) Bitter	China	Hubei			sin. loc. [georef to centroid Hubei]	31.20	112.30	>20km			False
Herbarium specimens	Henry, A			5912				1885	Solanaceae	Lycianthes	lysimachioides	(Wall.) Bitter	China	Hubei			Hupeh'	31.20	112.30	>20km			False
Herbarium specimens	Henry, A			6080				1885	Solanaceae	Lycianthes	lysimachioides	(Wall.) Bitter	China	Hubei			sin. loc. [georef to centroid Hubei]	31.20	112.30	>20km			False
Herbarium specimens	Henry, A			628					Solanaceae	Lycianthes	lysimachioides	(Wall.) Bitter	China	Hubei			Ichang [= Yichang]	30.69	111.29	>20km	GAZ		False
Herbarium specimens	Henry, A			6670				1885	Solanaceae	Lycianthes	lysimachioides	(Wall.) Bitter	China	Hubei			sin. loc. [georef to centroid Hubei]	31.20	112.30	>20km			False
Herbarium specimens	Henry, A			7207				1885	Solanaceae	Lycianthes	lysimachioides	(Wall.) Bitter	China	Sichuan			sin. loc.	30.13	102.93	>20km	GAZ		False
Herbarium specimens	Hooker, JD	Thomson, T		s.n.					Solanaceae	Lycianthes	lysimachioides	(Wall.) Bitter	India				"Sikkim, Himal"						False
Herbarium specimens	Hooker, JD			s.n.					Solanaceae	Lycianthes	lysimachioides	(Wall.) Bitter	India	Sikkim			sin. loc. ("Sikkim")					1829	False
Herbarium specimens	Hoover, WS	Cognets, L de		30007		16	1	1998	Solanaceae	Lycianthes	lysimachioides	(Wall.) Bitter	Indonesia	Sumatra	Lampung		Lampung Province, Gunung Tanggamus	-5.42	104.70	>20km	SPEC	1100	False	shady forest floor; trail through natural forest	vine creeping on shady forest floor
Herbarium specimens	Hsieh, TS	Hsiao, CH		s.n.		15	8	1988	Solanaceae	Lycianthes	lysimachioides	(Wall.) Bitter	Taiwan	Taipei Hsien			N. Cha-Tien M[ountain], San Hsia	24.83	121.48		GAZ	800	False	Cryptomeria forest
Herbarium specimens	Huang, YY			64		5	9	2000	Solanaceae	Lycianthes	lysimachioides	(Wall.) Bitter	Taiwan	Ilan Hsien		Mingchih Forest Recreation Area	Tatung Hsiang, Pov. Hwy 7, from Mingchih to Ssuling, near forest recreation area	24.65	121.50		SPEC	1200	False	broadleaf forest	herb, lower stem repent, ascending at summit; at peak anthesis; flowers white
Herbarium specimens	Hugh, F			1699					Solanaceae	Lycianthes	lysimachioides	(Wall.) Bitter	China	Sichuan	Lushan	Mount Emei	Mt Uo-mi-san. N. Central China.	29.50	103.33	>20km	GAZ		False
Herbarium specimens	Iwatsuki, K	Murata, G; Dransfield, J; Saerudin, D	S-	1487		2	9	1971	Solanaceae	Lycianthes	lysimachioides	(Wall.) Bitter	Indonesia	Sumatra	Aceh		en route from Takingeum to Isak [georef mid-way]	4.52	96.86		GAZ	1000	False	along road at edge of evergreen forest
Herbarium specimens	Jacobs, M			8073		27	4	1968	Solanaceae	Lycianthes	lysimachioides	(Wall.) Bitter	Indonesia	Sumatra	Lampung		prov. Lampung, Mount Tanggamus	-5.43	104.69	2-5km	SPEC	1200	False	primary forest slightly depleted	prostrate herb with slight solanaceous stench; petals white, anthers yellow; ripe fruit bright red, very glossy
Herbarium specimens	Kanai, H	Ohashi, H; Iwatsuki, K; Ohba, H; Iwatsuki, Z; Shakya, PR		721160		7	7	1972	Solanaceae	Lycianthes	lysimachioides	(Wall.) Bitter	Nepal			Chitre						2400	False		Creeping; sepals 10, needle shaped; filaments erect, stout, white, glabrous; styles longer than stamen.
Herbarium specimens	Kao, Y-C			601		10	7	1998	Solanaceae	Lycianthes	lysimachioides	(Wall.) Bitter	Taiwan	Ilan Hsien		Ayushan	Yuanshan Hsiang, Ayushan (a mountain) trail for Shuangsikou hiking entrance to Ayushan [Taiwan grid 30952E, 274175N]					1100	False	semishaded;Machilus-Castanopsis forest on mountain slopes	herb; at peak anthesis; flowers white; creeping on the groun
Herbarium specimens	Kawagoe, S			s.n.		24	8	1912	Solanaceae	Lycianthes	lysimachioides	(Wall.) Bitter	Japan	Ryuku Islands			Isl. Takarajima, Linshoten Island group	29.15	129.21		GAZ		False
Herbarium specimens	Kerr, AFG			21186		21	4	1932	Solanaceae	Lycianthes	lysimachioides	(Wall.) Bitter	Laos				Pu Tat, Waing-chan [village in Viangchan province just over border from Xiangkhoang province - see Kerr 1933]	18.96	103.36	2-5km	GAZ	1500	False	In evergreen [forest].	Flowers white; climbing.
Herbarium specimens	King, G	Dungboo		s.n.		10	11	1975	Solanaceae	Lycianthes	lysimachioides	(Wall.) Bitter	India	West Bengal	Darjeeling		Balasun [=Balasun Tea Estate]	26.86	88.24	2-5km	GAZ		False		creeper
Herbarium specimens	Kingdon-Ward, F			12849		31	7	1937	Solanaceae	Lycianthes	lysimachioides	(Wall.) Bitter	Myanmar (Burma)	Kachin			Hills east of the Mali Hka.	26.56	98.06	>20km	GAZ	1524	False	Gregarious in places along the bank by the path, on the summit ridge or just below. Open places. (Possibly due to human agency, camping grounds etc.)	Flowers white.
Herbarium specimens	Kingdon-Ward, F			17846		22	7	1948	Solanaceae	Lycianthes	lysimachioides	(Wall.) Bitter	India	Manipur			Sirhoi [Siruhi]	25.12	94.44	5-20k	GAZ	2439	False	Undergrowth in the forest.	Flowers white.
Herbarium specimens	Kingdon-Ward, F			1823		24	4	1914	Solanaceae	Lycianthes	lysimachioides	(Wall.) Bitter	Myanmar (Burma)	Kachin			'ridge of Naung-Chaung, Mwai Divide (Upper Burma)'	27.55	97.61	>20km	GAZ	2439	False	dark forest, damp situation	creeping plant in undergrowth; fls white
Herbarium specimens	Kingdon-Ward, F			18837		8	9	1949	Solanaceae	Lycianthes	lysimachioides	(Wall.) Bitter	India	Meghalaya	East Khasi Hills		Shillong Peak. Khasi Hills.	25.55	91.91	2-5km	GAZ	1829	False	In damp boggy ground in the forest.	A dwarf prostrate plant with erect flowering stem.
Herbarium specimens	Koyama, H		T-	61043		25	7	1988	Solanaceae	Lycianthes	lysimachioides	(Wall.) Bitter	Thailand	North	Chiang Mai	Doi Inathanon	S side of main route (RS-17), Chom Thong District	18.52	98.49		GAZ	1600	False	in evergreen forests, rich humus on forest floor	herbs prostrate; fl. white
Herbarium specimens	Kurz, S			455	[b]	14	6	1863	Solanaceae	Lycianthes	lysimachioides	(Wall.) Bitter	Indonesia	Java			pr. Kabandaengan, Buitenzorg'	-6.60	106.81	>20km	GAZ		False	in coffetis	fl.albi; bacccae coccinae nitidae
Herbarium specimens	Kurz, S			487		17	5	1863	Solanaceae	Lycianthes	lysimachioides	(Wall.) Bitter	Indonesia	Java	West Java	Gunung Salak	'Salak uber Bodjong'	-6.72	106.73	2-5km	GAZ	1219	False	Waldgrand	Flumen pflanze
Herbarium specimens	Kurz, S			487	[b]				Solanaceae	Lycianthes	lysimachioides	(Wall.) Bitter	Indonesia	Java	West Java	Gunung Salak	'Salak pr[ope] Buitenzorg'	-6.71	106.73	2-5km	GAZ	1219	False
Herbarium specimens	Kurz, S			s.n.					Solanaceae	Lycianthes	lysimachioides	(Wall.) Bitter	India	Sikkim			'Sikkim and Terai'						False
Herbarium specimens	Lammers, TG			8511		25	9	1991	Solanaceae	Lycianthes	lysimachioides	(Wall.) Bitter	Taiwan	Taoyuan Hsien		Lalashan Nature Preserve	NE of Shang Paling, in Sacred Tree Grove	24.73	121.43	2-5km	SPEC	1550	False	on cut over banks; mixed broadleaf-Chamaecyparis forest	corolla white; scarce
Herbarium specimens	Leong, WC			1287		7	8	1999	Solanaceae	Lycianthes	lysimachioides	(Wall.) Bitter	Taiwan	Nantou Hsien			Jenai Hsiang, Lihsing Private Road	24.11	121.16		SPEC	1600	False	mised coniferous-broadleaf forest, on mountain slopes; at roadside, exposed	occasional prostrate herb; flowering, corolla white
Herbarium specimens	Li Xuegen			204667		29	7	1959	Solanaceae	Lycianthes	lysimachioides	(Wall.) Bitter	China	Hunan	Yongshun	Yongshun county	Hunan province, Yongshun county, Huaguan commune, Shirong Pioneer Battalion	29.00	109.85	5-20k	GAZ		False
Herbarium specimens	Li Zexian			3189		15	4	1988	Solanaceae	Lycianthes	lysimachioides	(Wall.) Bitter	China	Hainan		Hainan	Hainan sheng, Kanwang Mountain, "on the way from East 4th to East 5th of Kanwang Mountain Ridge"	19.20	109.70	2-5km	GAZ		False
Herbarium specimens	Li Zhen-yu			361		10	9	1981	Solanaceae	Lycianthes	lysimachioides	(Wall.) Bitter	China	Hunan	Xinning	Xinning	Ziyunshan	26.60	111.09	>20km	GAZ	1400	False	growing in moist place under woods	herb, 80 cm
Herbarium specimens	Liu Linhan	He Guanzhou		016358		19	10	1963	Solanaceae	Lycianthes	lysimachioides	(Wall.) Bitter	China	Hunan	Ningyuan	Wuli'an	Hunan, Chengnan xian, The valley on the north side of Wuli'an	25.63	111.96	2-5km	GAZ		False
Herbarium specimens	Liu Linhan			1979		16	6	1958	Solanaceae	Lycianthes	lysimachioides	(Wall.) Bitter	China	Hunan	Sangzhi	Sangzhi county	Sangzhi, Shadiping, Zhuaheshe	29.40	110.17	5-20k	GAZ		False
Herbarium specimens	Liu Ying			275		30	7	1948	Solanaceae	Lycianthes	lysimachioides	(Wall.) Bitter	China	Hunan	Nanyue	Cangjingdian	Hunan province, Nanyue, Cangjingdian	27.27	112.68	2-5km	GAZ		False
Herbarium specimens	Liu, TY	Soejima, A; Lin, YR; Huang, CL		331		24	11	1993	Solanaceae	Lycianthes	lysimachioides	(Wall.) Bitter	Taiwan	Nantou Hsien		Jenai Hsiang	Weifeng, along Provincial Highway 14-A	24.09	121.17		SPEC	2140	False	roadside bank; margin of broadleaf forest	fruits red
Herbarium specimens	Liu, YS			2134			10	1937	Solanaceae	Lycianthes	lysimachioides	(Wall.) Bitter	China	Sichuan	Leshan	Mount Omei		29.51	103.33	>20km	GAZ	700	False
Herbarium specimens	Maire, EE			203			7	1914	Solanaceae	Lycianthes	lysimachioides	(Wall.) Bitter	China	Yunnan			Me-che-i'					800	False	sous bambues	plante annuelle, grimpante; fl. blanches
Herbarium specimens	McClure, FA			9532		11	5	1922	Solanaceae	Lycianthes	lysimachioides	(Wall.) Bitter	China	Hainan	Wuzhishan		South slope of Five Finger Mountain, edge of stream in wooded ravine	18.90	109.70	2-5km	GAZ		False
Herbarium specimens	Meijer, W			5337		30	9	1956	Solanaceae	Lycianthes	lysimachioides	(Wall.) Bitter	Indonesia	Sumatra	West Sumatra		Central Sumatra, Mt. Sago [Malintang] near Pajakumbuh [Payakumbuh] , ravine of Batang Lakin	-0.31	100.68	2-5km	GAZ	1000	False
Herbarium specimens	Mikage, M	Hirano, R; Kondo, N; Mohri, C; Takahashi, A; Yonekura, K	96-	85300		10	9	1996	Solanaceae	Lycianthes	lysimachioides	(Wall.) Bitter	Nepal	W Nepal			Dhawalagiri zone, Myadigi District, Dobang (2360 m) - Lapche Kharka (2060 m) - Lipseh (1840 m) - Boghara (2010 m)	28.58	83.39	2-5km	SPEC	1820	False
Herbarium specimens	Mikage, M	Hirano, R; Kondo, N; Mohri, C; Takahashi, A; et al.		9685300		10	9	1996	Solanaceae	Lycianthes	lysimachioides	(Wall.) Bitter	Nepal	Dhaulagiri Zone	Myagdi Distr.		Dhawalagiri Zone, Myagdi Distr., Dobang (2360m) - Lapche Kharka (2060m) - Lipshe (1840m) - Boghara (2010m); lat long range given as 83�23'E, 28�33'-37'N	28.58	83.38	5-20k	SPEC	1820	False
Herbarium specimens	NGS Hainan Expedition			509	[A]	8	12	2000	Solanaceae	Lycianthes	lysimachioides	(Wall.) Bitter	China	Hainan	Changjiang	Ba Wang Lin	Gibbon forest ca. 20 km from town	19.09	109.20		SPEC	1150	False	evergreen forest with mostly relatively open understory, biggest caopy trees Dacrydium and Dacrycarpus, otherwises species rich, some tree fresn and Livistona, on basement complex, topography very dissected with mostly very steep slopes; disturbed ground near water	[mixed collection with L. biflora] shrub/subshrub ca. 1 m; fruits red when ripe
Herbarium specimens	Nuraliev, MS	Kuznetsov, AN; Kuznetsova, SP		1638		14	6	2016	Solanaceae	Lycianthes	lysimachioides	(Wall.) Bitter	Vietnam	Kon Tum			Kon Phong district, Thach Nam protected forest	14.75	108.30	<2km	SPEC	1300		in the forest
Herbarium specimens	Panigrahi, G			3843		10	12	1956	Solanaceae	Lycianthes	lysimachioides	(Wall.) Bitter	India	Meghalaya	East Khasi Hills	Shillong	Shillong Peak	25.55	91.88		GAZ		False		fairly abundant annual creeping herb, 30 cm long; leaves pubescent; fruit solitary, berry red
Herbarium specimens	Panigrahi, G			4070		29	10	1956	Solanaceae	Lycianthes	lysimachioides	(Wall.) Bitter	India	Meghalaya		Jowai	west of the I.B. of Jowai, Khasia and Jaintia Hills district	25.30	92.15	2-5km	GAZ		False		small herb 1.5-2 ft; stem and leaves glandular hairy; fruits green, red ripe cherry like calyx with 10 glandules; scarce
Herbarium specimens	Parry, NE Mrs			s.n.					Solanaceae	Lycianthes	lysimachioides	(Wall.) Bitter	India	Mizoram			'Assam, Lushai Hills' [Mizoram and Tripura States]	23.10	92.50	2-5km	GAZ		False
Herbarium specimens	Peng, C-I			17304		15	6	1999	Solanaceae	Lycianthes	lysimachioides	(Wall.) Bitter	Taiwan	Hualien Hsien		Taroko National Park	Hsiulin Hsiang, Taroko National Park at road mileage sign 145 km along Prov. Highway 8	24.21	121.41		SPEC	1500	False	on soil slope; semi-original broadleaf forest on mountain slope	trailing herb; at peak anthesis; flowers nodding, corolla white
Herbarium specimens	Peng, TC			13		18	7	1938	Solanaceae	Lycianthes	lysimachioides	(Wall.) Bitter	China	Sichuan	Leshan	Mount Omei		29.51	103.33	>20km	GAZ	800	False	hillside	creeping herb; flower light purple, petal 5 in number
Herbarium specimens	P�telot, A			3167			7	1927	Solanaceae	Lycianthes	lysimachioides	(Wall.) Bitter	Vietnam	Lao Cai	Sa Pa		sin. loc.	22.28	103.90	within 5-20k...	Gazetteer	1500		le long des sentiens en foret
Herbarium specimens	P�telot, A			8694		16	6	1944	Solanaceae	Lycianthes	lysimachioides	(Wall.) Bitter	Vietnam	Lao Cai	Sa Pa		massif du Song Ta Van	22.23	103.87	within 2-5km...	Gazetteer	1800		bord d'un chemin en foret	fleurs blanches
Herbarium specimens	Prain, D			s.n.			7	1886	Solanaceae	Lycianthes	lysimachioides	(Wall.) Bitter	India	Nagaland		Kohima		25.67	94.11	2-5km	GAZ	1981	False
Herbarium specimens	Prain, D			s.n.			7	1886	Solanaceae	Lycianthes	lysimachioides	(Wall.) Bitter	India	Nagaland		Kohima	Naga Hills	25.67	94.11	2-5km	GAZ		False
Herbarium specimens	Prain, D			s.n.			7	1886	Solanaceae	Lycianthes	lysimachioides	(Wall.) Bitter	India	Nagaland		Kohima		25.67	94.11	2-5km	GAZ	1219	False	edge of thick jungle	corolla purple
Herbarium specimens	Price, WR			832				1912	Solanaceae	Lycianthes	lysimachioides	(Wall.) Bitter	Taiwan			Mosha							False	creeping in secondary forest
Herbarium specimens	Qinghai-Tibet group (Expedition Xizang)		73-	672		14	7	1973	Solanaceae	Lycianthes	lysimachioides	(Wall.) Bitter	China	Tibet			Zay� Xian					1700	False	under evergreen forest in a ravine
Herbarium specimens	Rao, RS			14052		24	8	1958	Solanaceae	Lycianthes	lysimachioides	(Wall.) Bitter	India	Meghalaya	East Khasi Hills	Shillong	Shillong Peak	25.55	91.88		GAZ		False		small shrub 1.5 ft; calyx 5; stamens 5; anther white; young fruits green
Herbarium specimens	Rao, RS			3955		22	12	1957	Solanaceae	Lycianthes	lysimachioides	(Wall.) Bitter	India	Meghalaya	East Khasi Hills	Shillong	Shillong Peak	25.55	91.88		GAZ		False		perennial herb or undershrub up to 1 ft long; flowers [fruits] red, when ripe
Herbarium specimens	Robinson, HC	Kloss, CB		34		4	6	1914	Solanaceae	Lycianthes	lysimachioides	(Wall.) Bitter	Indonesia	Sumatra	West Sumatra		Barong baru [Barungbaru] Tapan. N.S.Jaggat..	-0.80	100.48	>20km	GAZ		False
Herbarium specimens	Rogers, CG			324	T	7	1	1919	Solanaceae	Lycianthes	lysimachioides	(Wall.) Bitter	Myanmar (Burma)	Tanintharyi			'Tavoy district, Maungpok, Nwalabo ridge, west slope'	14.08	98.19	>20km	GAZ	1200	False		procumbent herb; flowers white, below leaves
Herbarium specimens	Sahoo, AK		BSHC-	26696		3	7	2004	Solanaceae	Lycianthes	lysimachioides	(Wall.) Bitter	India	Sikkim	South Sikkim	Tendong Reserve Forest		27.21	88.41	2-5km	GAZ		False
Herbarium specimens	Sino-American Expedition			617		3	9	1980	Solanaceae	Lycianthes	lysimachioides	(Wall.) Bitter	China	Hubei	Shennongjia		Shennongjia Forest District, vicinity of Qiujiaping	31.50	110.51	2-5km	SPEC	1440	False	steep, moist slope in mature mixed deciduous-braodleaved evergreen-confierous forest	young plants erect, not vine-like; older plants becoming vine-like and rooting at the nodes
Herbarium specimens	Sino-American Guizhou Botanical Expedition			1240		12	9	1986	Solanaceae	Lycianthes	lysimachioides	(Wall.) Bitter	China	Guizhou	Jiangkou	Daiyenpeng	along the Kaitu River on the SW side of the Fangjing Shan mountain range, Jiangkou Xian	27.85	108.59	>20km	GAZ	750	False	nearly vertical rocks in moss and on clayey banks	creeping on nearly vertical rocks in moss and on clayey banks; fruit turning red at maturity
Herbarium specimens	Smith, H			10068		23	6	1934	Solanaceae	Lycianthes	lysimachioides	(Wall.) Bitter	China	Sichuan		Maoliuchang	between Huangnipu and Yaan [= Ya'an] (Yachou) 'in ditione oppidi Maoliuchang'	30.01	103.04	>20km	GAZ	1000	False	in loco subhumido
Herbarium specimens	Solomon, JC	Hang, S		21218		29	9	2001	Solanaceae	Lycianthes	lysimachioides	(Wall.) Bitter	China	Yunnan			Song Ming Co., Guodong Village, 16 km W of Songming	25.41	102.97	>20km	GAZ	2300	False	heavy shade; limestone hills behid village; evergreen forest with Magnolia, Osmanthus, Machilus, Acer, Lithocarpus and Quercus	creeping herb
Herbarium specimens	Stainton, JDA	Sykes, WR; Williams, LHJ		6505		26	7	1954	Solanaceae	Lycianthes	lysimachioides	(Wall.) Bitter	Nepal				Yeti Ythola					2439	False	In wet forest.	Prostrate. Flowers white, Anthers pale yellow.
Herbarium specimens	Steenis, CGGJ van			6457		3	9	1934	Solanaceae	Lycianthes	lysimachioides	(Wall.) Bitter	Indonesia	Sumatra	Aceh		Atjah [Acheh], helling boven Redelong [Simpang Tiga Redelong]	4.72	96.87		GAZ	1500	False
Herbarium specimens	Steenis, CGGJ van			8085		11	4	1936	Solanaceae	Lycianthes	lysimachioides	(Wall.) Bitter	Indonesia	Bali			'Kleine Sunda Eilanden, Bali, Begoegoel aan het Bratanmeer'	-8.37	115.17	>20km	GAZ		False
Herbarium specimens	Steenis, CGGJ van			9373		27	2	1937	Solanaceae	Lycianthes	lysimachioides	(Wall.) Bitter	Indonesia	Sumatra	Aceh		Gajolanden, from Gadjah [=Gajah] to Blang Kedjeren	3.96	97.42	2-5km	GAZ	1700	False	mixed forest	creeping and rooting; flower white; fruit red
Herbarium specimens	Steward, AN	Chiao, CY; Cheo, TY		130		1	7	1931	Solanaceae	Lycianthes	lysimachioides	(Wall.) Bitter	China	Guizhou			Tsunyi [Zunyi] Hsien, Liang Feng Yah	27.78	106.82	>20km	GAZ	1000	False	in forest, rocky slope near stream	herb; flower white, pendulous, stamens yellowish
Herbarium specimens	Steward, AN	Cheo, TY		683		14	6	1933	Solanaceae	Lycianthes	lysimachioides	(Wall.) Bitter	China	Guangxi	Lingyun		Na Kan, Ling Yun Hsien	24.37	106.65	>20km	GAZ	1360	False	oldforest hillside, near water	herb; fls. blue-reddish
Herbarium specimens	Strachey, R	Winterbottom, JE		3					Solanaceae	Lycianthes	lysimachioides	(Wall.) Bitter	India	Uttarakhand	Kumaon		Gori Valley					1463	False
Herbarium specimens	Sun, CL			743		18	7	1939	Solanaceae	Lycianthes	lysimachioides	(Wall.) Bitter	China	Sichuan	Leshan	Omei Shan	Mount Omei'	29.50	103.33	>20km	GAZ		False		fl. bluish
Herbarium specimens	Suzuki, S			10659		28	8	1932	Solanaceae	Lycianthes	lysimachioides	(Wall.) Bitter	Japan				inter Tipon et Oiwake						False
Herbarium specimens	Suzuki, S			275		12	8	1929	Solanaceae	Lycianthes	lysimachioides	(Wall.) Bitter	Taiwan				Mt. Taiheizhen						False
Herbarium specimens	Suzuki, S			4989		3	7	1930	Solanaceae	Lycianthes	lysimachioides	(Wall.) Bitter	Taiwan			Taihe Shan	Sikikun-Ugann, Mt. Taiheizan.						False
Herbarium specimens	Suzuki, S			5039		3	7	1930	Solanaceae	Lycianthes	lysimachioides	(Wall.) Bitter	Taiwan				Ugan, Annbu, Mt. Taiheizhan						False
Herbarium specimens	Suzuki, S			s.n.		3	11	1928	Solanaceae	Lycianthes	lysimachioides	(Wall.) Bitter	Taiwan				Mt. Sozan, Pref. Taihoku						False
Herbarium specimens	Tamura, M	Shimuzu, T; Kao, MT		21574		31	8	1963	Solanaceae	Lycianthes	lysimachioides	(Wall.) Bitter	Taiwan	Hualien Hsien			Mount Luanshan to Mount Patolushan in the Tailuco Forestry	24.00	121.30	>20km	GAZ	2000	False	gravelly field of limestone
Herbarium specimens	Tsai, HT			52287		21	6	1932	Solanaceae	Lycianthes	lysimachioides	(Wall.) Bitter	China	Yunnan	Zhenxiong		Cheng-hsiung Hsien [= Zhenxiong xian]	27.45	104.87	>20km	GAZ	1800	False	on woodland	herb; fl pale yellow
Herbarium specimens	Tsiang, Y			6719		26	8	1930	Solanaceae	Lycianthes	lysimachioides	(Wall.) Bitter	China	Guizhou	Dushan		Tuhshan [Dushan]	25.83	107.54		GAZ	530	False	on ground in densely shaded ravine	vine; leaves deep dull green above,lighter below; fl. white
Herbarium specimens	Tsiang, Y			7669		17	12	1930	Solanaceae	Lycianthes	lysimachioides	(Wall.) Bitter	China	Guizhou	Yinjiang		Yinkiang [= Yinjiang]	28.01	108.40		GAZ	500	False	densely shaded ravine	herb prostrate; fruit red
Herbarium specimens	Tsiang, Y			7852		26	12	1930	Solanaceae	Lycianthes	lysimachioides	(Wall.) Bitter	China	Guizhou	Jiangkou		Van-ching-shan [= Fanjingshan], Yin-kiang [= Yinjiang]	27.92	108.69	20km	GAZ		False	in dense shade	herb; prostrate on ground
Herbarium specimens	Tsiang, Y			8806		31	8	1930	Solanaceae	Lycianthes	lysimachioides	(Wall.) Bitter	China	Guizhou	Qianxi		Lung-chia-tsing [= Longjiaqing ?], Kiensi [= Qianxi]	27.18	106.24	>2km	GAZ		False	by side of stream	decumbent herb 5'; leaf green, pubescent; flower white
Herbarium specimens	Wallich, N		Cat.	2609				1830	Solanaceae	Lycianthes	lysimachioides	(Wall.) Bitter	Nepal				sin. loc. [protologue: [Bagmati prov.]: �Chondaghery� [Chandragiri]]						False
Herbarium specimens	Wallich, N			s.n.				1821	Solanaceae	Lycianthes	lysimachioides	(Wall.) Bitter	Nepal				sin. loc.						False
Herbarium specimens	Wang Congrong			1355		15	7	1993	Solanaceae	Lycianthes	lysimachioides	(Wall.) Bitter	China	Hubei	Jianshi	Huangjinchongcun	Jianshi county, Longping Huangjin tang/chong, 1300 m	30.80	110.20	2-5km	GAZ		False
Herbarium specimens	Wang Congrong			97341		5	10	1997	Solanaceae	Lycianthes	lysimachioides	(Wall.) Bitter	China	Hubei	Jianshi	Wangjiazhai	Jianshi, Sanli town, Wangjia village, 1000 m	30.55	109.80	2-5km	GAZ		False
Herbarium specimens	Wang Qiansheng			2539		18	7	1985	Solanaceae	Lycianthes	lysimachioides	(Wall.) Bitter	China	Hunan	Guzhang	Gaowangjie	Hunan, Guzhang County, Gaowangjie, 540m above sea level.	28.66	110.07	2-5km	GAZ		False
Herbarium specimens	Wang, C-M	Lin, HM		2294		18	9	1996	Solanaceae	Lycianthes	lysimachioides	(Wall.) Bitter	Taiwan	Ilan Hsien			Tatung Hsiang, Taipingshan-Chienching	24.51	121.52		SPEC	1880	False	on roadside, forest
Herbarium specimens	Wang, FT			23303		11	7	1931	Solanaceae	Lycianthes	lysimachioides	(Wall.) Bitter	China	Sichuan	Leshan	Mount Omei		29.51	103.33	>20km	GAZ	2000	False	herbaceous ground	herb 1 ft; leaf yellow green above, lighter below; flower white
Herbarium specimens	Wang, TP			857		23	9	1933	Solanaceae	Lycianthes	lysimachioides	(Wall.) Bitter	China	Shaanxi			Xianyang					1000	False	undercliff	creeper; stems very slender; leaf quite thin; flower purple
Herbarium specimens	Wilde, WJJO de	Wilde-Duyfjes, BEE de		12445		29	5	1972	Solanaceae	Lycianthes	lysimachioides	(Wall.) Bitter	Indonesia	Sumatra	Aceh	Gunung Leuser Nature Reserve	Ketambe, valley of Lau Alas, near tributary of Lau Ketambe, ca. 35 km NW of Kutatjane	3.67	97.67	2-5km	GAZ	200	False	primeval rainforest, riverine; sandy soil among stones along Ketambe River	creeping herb; corolla white; berries bright red, juicy more or less apically flattened ca. 1.5 cm diam.
Herbarium specimens	Wilson, EH			1374			7	1901	Solanaceae	Lycianthes	lysimachioides	(Wall.) Bitter	China	Hubei			W. Hupeh [georef to centroid Hubei]	31.20	112.30	>20km			False
Herbarium specimens	Wilson, EH			2158			7	1901	Solanaceae	Lycianthes	lysimachioides	(Wall.) Bitter	China	Hubei			W. Hupeh [georef to centroid Hubei]	31.20	112.30	>20km			False
Herbarium specimens	Wilson, EH			4201			6	1903	Solanaceae	Lycianthes	lysimachioides	(Wall.) Bitter	China	Sichuan			Kinling [= Qinling] 'Western China'	33.96	107.62	>20km	GAZ		False	stony places	Fl Lavender
Herbarium specimens	Wilson, EH			5095			7	1904	Solanaceae	Lycianthes	lysimachioides	(Wall.) Bitter	China	Sichuan	Leshan	Mount Omei	Mount Omei	29.56	106.55	>20km	GAZ		False
Herbarium specimens	Xiong, J	Zhang, X; Jiang, X		32197				1952	Solanaceae	Lycianthes	lysimachioides	(Wall.) Bitter	China	Sichuan			Emei						False
Herbarium specimens	Xu Honggui			4615		16	7	1995	Solanaceae	Lycianthes	lysimachioides	(Wall.) Bitter	China	Sichuan	Emeishan city	Zhongfeng temple	Sichuan, Emeishan City, Emeishanm, Zhongfeng East, 800 m	29.57	103.41	<2km	GAZ		False
Herbarium specimens	Xu Honggui			5138		1	8	1985	Solanaceae	Lycianthes	lysimachioides	(Wall.) Bitter	China	Sichuan	Emeishan city	Fuhu temple	Sichuan, Emeishan City, Emeishan, Fuhu temple, 600 m	29.56	103.42	<2km	GAZ		False
Herbarium specimens	Yamamoto, Y			2430			8	1931	Solanaceae	Lycianthes	lysimachioides	(Wall.) Bitter	Taiwan				"in mont. Seikoo"					1219	False
Herbarium specimens	Yao, K			9354		1	9	1985	Solanaceae	Lycianthes	lysimachioides	(Wall.) Bitter	China	Jiangxi			Fenyi City, Dagangshan	27.63	114.55	>20km	GAZ	650	False	in humid and shady places, under the forest	herb; fl. purplish; fr green to yellowish white
Herbarium specimens	Yu, TT			17009		26	7	1938	Solanaceae	Lycianthes	lysimachioides	(Wall.) Bitter	China	Yunnan			Chenkang, Snow Range' [= Meili Snow Mountains]	28.44	98.68	>20km	GAZ	2750	False	under thicket	herb 2-3 ft; flower pink; common
Herbarium specimens	Zhang Guicai			369		5	8	1983	Solanaceae	Lycianthes	lysimachioides	(Wall.) Bitter	China	Guangdong	Heping	Qutan Pond	Guangdong, Heping county, Lianyuan qutan	24.52	114.75	<2km	GAZ		False
Herbarium specimens	Zhang, T	Guo, YJ; Landrein, S; Osborne, J; Borosova, R	10CS-	2128		29	7	2010	Solanaceae	Lycianthes	lysimachioides	(Wall.) Bitter	China	Yunnan			Dali Bai Autonomous Pref., Tian Chi Nature Reserve	25.87	99.29		SPEC	2581	False	Pinus yunnanensis forest with bamboo; growing along pathway	creeping herb 10 cm; corolla white with a green blotch at the base of each lobe and a purple ring at the base; anthers yellow; petal apices hooked
Herbarium specimens	Ziyunshan Expedition			1607		17	9	1984	Solanaceae	Lycianthes	lysimachioides	(Wall.) Bitter	China	Hunan	Xinning	Ziyun Shan	Xinning Co.	26.60	111.09	>20km	GAZ	1250	False
Herbarium specimens	Zollinger, H			705				1847	Solanaceae	Lycianthes	lysimachioides	(Wall.) Bitter	Indonesia	Java			'prov. Bandong'						False
Herbarium specimens	Brass, LJ			12290			1	1939	Solanaceae	Lycianthes	moszkowskii	(Bitter) Bitter	Indonesia	Papua			15 km. southwest of Bernhard Camp, Idenburg River [=Taritatu River], small clearing in the mossy forest	-3.85	138.76	2-5km	GAZ	1800	False	small clearing in the mossy forest	shrub 60 cm; fruit green; pedicels, calyx and lwoer surface of leaves tinged with purple
Herbarium specimens	Clemens, MS			9071		21	10	1938	Solanaceae	Lycianthes	moszkowskii	(Bitter) Bitter	Papua New Guinea	Morobe		Sumanzing	via Heickepe suppl.					1829	False	mt.bush trail	shrub 3-4 ft; flower white
Herbarium specimens	Conn, BJ	Kairo, A		444		8	6	1977	Solanaceae	Lycianthes	moszkowskii	(Bitter) Bitter	Papua New Guinea	Morobe			Manki ridge road	-7.00	146.83	2-5km	SPEC		False	Castanopsis forest	sprawling shrub; flowers blue
Herbarium specimens	Hartley, TG			12523	a	12	12	1963	Solanaceae	Lycianthes	moszkowskii	(Bitter) Bitter	Papua New Guinea	Morobe			Mount Shungol, about 5 miles S of Wagau	-6.86	146.72	2-5km	SPEC	1829	False	upper mid-mountain rain forest	shrub 3 ft tall; fruit red, fleshy
Herbarium specimens	H�ft, R			29018		17	10	1992	Solanaceae	Lycianthes	moszkowskii	(Bitter) Bitter	Papua New Guinea	Morobe	Bulolo District	Gumi	above Gumi Village, Lower Watut TRP	-7.17	146.38	2-5km	SPEC	1950	False	disturbed mid-montane forest with Castanopsis acuminatissima, Lithocarpus spp., Neonauclea gordoniana, Macaranga spp., Piturus spp., Piper spp.
Herbarium specimens	Kairo, A			62		16	7	1978	Solanaceae	Lycianthes	moszkowskii	(Bitter) Bitter	Papua New Guinea	Morobe		Mount Kandi	Wau					2200	False	midmontane, in Fagaceae, Podocarpaceae and Cunoniaceae forest	small cripping plant; leaves simple, alternate; flowers white and small
Herbarium specimens	Kairo, A			70		17	1	1976	Solanaceae	Lycianthes	moszkowskii	(Bitter) Bitter	Papua New Guinea	Morobe		Manki	Bulolo	-7.17	146.57	2-5km	SPEC	600	False	lower montane Castanopsis forest	small shrub; leaves simple alternate, light green both sides
Herbarium specimens	Kairo, A			73		18	1	1976	Solanaceae	Lycianthes	moszkowskii	(Bitter) Bitter	Papua New Guinea	Morobe		Manki	Bulolo	-7.17	146.57	2-5km	SPEC	600	False		small woody shrub; leaves simple alternate; flowers small green immature
Herbarium specimens	Kairo, A			79		19	1	1976	Solanaceae	Lycianthes	moszkowskii	(Bitter) Bitter	Papua New Guinea	Morobe		Manki	Bulolo	-7.17	146.57	2-5km	SPEC	600	False	Castanopsis forest	small shrub ca. 0.7 m; leaves simple alternate,entire margin; flowers small, green
Herbarium specimens	Kerenga, K	Dao, CN	LAE-	56629		19	11	1983	Solanaceae	Lycianthes	moszkowskii	(Bitter) Bitter	Papua New Guinea	Morobe	Wau		north slope of Mt. Kaindi	-7.40	146.73	2-5km	SPEC	2050	False	beside creek in primary mid-montane forest	shrub, 1-2 m; leave dark green; flowers creamy purple
Herbarium specimens	Kerenga, K		LAE-	77590		28	5	1980	Solanaceae	Lycianthes	moszkowskii	(Bitter) Bitter	Papua New Guinea	Morobe			Mount Buruman, Wantoat	-6.18	146.51	<2km	SPEC		False		shrub; leaves dark green; fruit turning red at maturity
Herbarium specimens	Pullen, R			6011		21	10	1964	Solanaceae	Lycianthes	moszkowskii	(Bitter) Bitter	Papua New Guinea	Madang			Track between Budemu and Moro villages, S.Side of Finisterre Range, eastern Madang District.						False	Regrowth vegetation at trackside.	low shrub c. 4 feet tall, rather slender stemmed; calyx tube green; petals 5, white; anthers 5, bright yellow.
Herbarium specimens	Rau, K	Moi, W; Arenaso		73		27	7	1977	Solanaceae	Lycianthes	moszkowskii	(Bitter) Bitter	Papua New Guinea	Morobe		Aseki	beside Aseki road	-7.33	146.17	2-5km	SPEC	2000	False	mid montane forest with Nastus, Schizomeria	shrub; leaves dark green above, light below, serrate, acuminate alternate arranged; fruit green, red when mature and flesh
Herbarium specimens	Sands, MJS	Pattison, GA; Wood, JJ		1751		7	9	1995	Solanaceae	Lycianthes	moszkowskii	(Bitter) Bitter	Papua New Guinea	Eastern Highlands		Mount Piora	Kainantu subprov., above Habi'ina village on lower slopes of Mt. Piora	-6.72	145.97		SPEC	2125	False	mixed montane forest incl. oak and Nothofagus spp.; in forest litter in shade	small subshrub to 1 m; stems greenish grey; leaves dark green above, paler beneath, flushed purple; pedicel and calyx very pale green to white; corolla in bud deep violet-indigo
Herbarium specimens	Sayers, CD		NGF-	19830		10	8	1964	Solanaceae	Lycianthes	moszkowskii	(Bitter) Bitter	Papua New Guinea	Madang		Sewe	Saidor subdistrict	-5.83	146.08	2-5km	SPEC	2286	False	rain forest	small tree much branched, 12 ft; leaves dark green above, shiny, paler below; flowers white, anthers yellow
Herbarium specimens	Sayers, CD		NGF-	21517		5	1	1965	Solanaceae	Lycianthes	moszkowskii	(Bitter) Bitter	Papua New Guinea	Morobe			Wagau, Morobe Dist., T.N.G.	-6.83	146.83		SPEC	1219	False	Oak forest.	small erect shrub, height 3 feet; leaves darkish green above, paler below; fruit ripening red, 1/2' diameter.
Herbarium specimens	Streimann, H	Kairo, A	NGF-	27634		16	5	1968	Solanaceae	Lycianthes	moszkowskii	(Bitter) Bitter	Papua New Guinea	Morobe			Tawa Village near Aseki, Menyamya Subdistrict	-7.40	146.12	2-5km	SPEC	1700	False	disturbed forest on side of limestone ridge	small bush; leaves dull green above, green below; fruit red
Herbarium specimens	Streimann, H	Kairo, A	NGF-	35924		11	5	1968	Solanaceae	Lycianthes	moszkowskii	(Bitter) Bitter	Papua New Guinea	Morobe			Piwi-anga, Menyamya-KaintibaRoad, Menyamya Subdistrict	-7.37	146.07	2-5km	SPEC	1800	False	on flats of lower montane forest	small bush; leaves dull dark green above, green below; fruit red
Herbarium specimens	Streimann, H		NGF-	52968		30	11	1971	Solanaceae	Lycianthes	moszkowskii	(Bitter) Bitter	Papua New Guinea	Sanduan			Vanimo hinterland, Vanimo subdistrict	-2.67	141.25	2-5km	SPEC	500	False	lowland rainforest on side of creek	small, few-branched shrubs, 1 m; leaves dull dark green above, green below; fruit green turning red
Herbarium specimens	Symon, DE	Crutwell, N		10631		29	5	1977	Solanaceae	Lycianthes	moszkowskii	(Bitter) Bitter	Papua New Guinea	Morobe	Wau		Aseki road from Bulolo	-7.29	146.39	2-5km	GAZ	2286	False	on forest floor; submontane Lithocarpus moss forest	sprawling climber, stems to 2 cm diameter; leaves drab dark green; fruit pendant, bright red, largely hidden in fallen debris, moss, undergrowth (plus plants)
Herbarium specimens	Symon, DE	Katik, P		13828		31	5	1984	Solanaceae	Lycianthes	moszkowskii	(Bitter) Bitter	Papua New Guinea	Morobe		Aseki	Aseki road, below crest	-7.17	146.33	2-5km	GAZ	1950	False	in giant upland Pandanus, often in deep shade and on steep slopes	white flowers, mostly solitary, open out flat (lobes not recurved); one ripe fruit bright shiny red and broad elliptic in shape; more erect and slender and branched above than nos. 13827-29
Herbarium specimens	Symon, DE	Katik, P		13830		31	5	1984	Solanaceae	Lycianthes	moszkowskii	(Bitter) Bitter	Papua New Guinea	Morobe		Aseki	Aseki road, below crest	-7.17	146.33	2-5km	GAZ	1950	False	in giant upland Pandanus	more or less erect sparsely branched shrub, may be same as 13828
Herbarium specimens	Symon, DE	Kairo, A		13846		2	6	1984	Solanaceae	Lycianthes	moszkowskii	(Bitter) Bitter	Papua New Guinea	Morobe			Mount Missim, lower slopes	-7.22	146.82	2-5km	SPEC		False		1 plant; 1 bud and 1 fruit and leaves
Herbarium specimens	Symon, DE	Vinas, A		13853		3	6	1984	Solanaceae	Lycianthes	moszkowskii	(Bitter) Bitter	Papua New Guinea	Morobe	Bulolo District	Gumi	Gumi area	-7.20	146.42	2-5km	SPEC	1750	False		straggly shrub to 1 m, more or less flat-topped, mostly in shade; on giant Pandanus
Herbarium specimens	Symon, DE	Vinas, A		13854		3	6	1984	Solanaceae	Lycianthes	moszkowskii	(Bitter) Bitter	Papua New Guinea	Morobe	Bulolo District	Gumi	Gumi area	-7.20	146.42	2-5km	SPEC	1750	False	on giant Pandanus
Herbarium specimens	Takeuchi, WN			10663		10	10	1995	Solanaceae	Lycianthes	moszkowskii	(Bitter) Bitter	Papua New Guinea	Western Highlands			border with Mandang Province, Bismarck range, summit ridge at Camp 2 (Mt. Oibo)	-5.55	144.80	>20km	SPEC	1830	False	mossy montane forest	climbing shrub; apical parts wtih lax indumentum of simple hairs, later glabrescent; leaves distichous, subcoriaceous, sub-bullate, adaxial surface dark dull green and abaxially medium green; lamina apex caudate; minor leaves ovate, usually < 1 cm long; inflorecence axillary, fasciculate, 1-6 flowers per cluster; entire flower and pedicel purple; calyx truncate; corolla of 5 petals
Herbarium specimens	Webster, GL	Hildreth, R		15188		8	9	1968	Solanaceae	Lycianthes	moszkowskii	(Bitter) Bitter	Papua New Guinea	Morobe			near Namie Creek, along Edie Creek road, on flanks of Mount Kaindi, above Wau	-7.32	146.70	>20km	GAZ	1585	False	remnants of rainforest on steep rocky slopes	shrub 1.5 m; flowers white
Herbarium specimens	Brass, LJ			12907			2	1939	Solanaceae	Lycianthes	multifolia	(Merr. & L.M.Perry) A.R.Bean	Indonesia	Papua			6 km. southwest of Bernhard Camp, Idenburg River [=Taritatu River], rainforest gulley	-3.67	140.25	2-5km	GAZ	1150	False	Common in a rain forest gulley.	Very slender shrub 2-3m. high; fr red.
Herbarium specimens	Kalkman, C		BW-	3479		1	4	1956	Solanaceae	Lycianthes	multifolia	(Merr. & L.M.Perry) A.R.Bean	Indonesia	Papua			Res. Hollandia [Jayapura], Nemo	-2.71	140.94		GAZ	5	False		shrub 80 cm; rather common; corolla white, calyx light green, anthers yellow
Herbarium specimens	Wiakabu, J	Mamalai, O	LAE-	70476		9	9	1977	Solanaceae	Lycianthes	multifolia	(Merr. & L.M.Perry) A.R.Bean	Papua New Guinea	Sanduan			near Daunda Bridge, Bewani Highway, subdistrict Vainimo, West Sepik	-2.73	141.25	2-5km	SPEC	120	False	undergrowth of mountain forests, on brown clay soils	shrub ca. 30 cm tall; leaves dull light green above, pale green below; flowers white; fruit unripe green, ripe red
Herbarium specimens	A�t			395		1	7	1941	Solanaceae	Lycianthes	oliveriana	(Lauterb. & K.Schum.) Bitter	Indonesia	Papua			"S Nw Guinea" Sg. A�ndosa near Oeta [=Uta]	-4.63	135.92	5-20k	GAZ	3	False		fruit black
Herbarium specimens	Carr, CE			11670		12	3	1935	Solanaceae	Lycianthes	oliveriana	(Lauterb. & K.Schum.) Bitter	Papua New Guinea	Central		Veiya	Veiya						False	Forest	climber; flowers white suffused pale purple at base; stamens yellow
Herbarium specimens	Carr, CE			15948		4	3	1936	Solanaceae	Lycianthes	oliveriana	(Lauterb. & K.Schum.) Bitter	Papua New Guinea	Oro		Isuarava		-9.00	147.74	2-5km	GAZ	1067	False	secondary forest	tree 15 ft.; flowers green
Herbarium specimens	Clemens, MS			1821		13	2	1936	Solanaceae	Lycianthes	oliveriana	(Lauterb. & K.Schum.) Bitter	Papua New Guinea	Morobe			Sattelberg	-6.48	147.77	2-5km	GAZ	1006	False	forest hill	climb. vine on small tree; fls pedicels deep purple
Herbarium specimens	Conn, BJ	Katik, P; Vinas, AN		1756		3	3	1985	Solanaceae	Lycianthes	oliveriana	(Lauterb. & K.Schum.) Bitter	Papua New Guinea	Morobe			CRA Camp, near Wafi River, east of Tsili Tsili	-6.82	146.47	2-5km	SPEC	200	False	disturbed forest near campsite	common; climbing shrub up to 8 m; leaves mid green, paler below; flowers not seen; fruit green
Herbarium specimens	Craven, LA	Schodde, R		848		18	2	1966	Solanaceae	Lycianthes	oliveriana	(Lauterb. & K.Schum.) Bitter	Papua New Guinea	Gulf		Ravikivau	Gulf District, near Ravikivau, Purari delta	-7.60	145.04	2-5km	GAZ	5	False	swamp-woodland	climber; leaves dull glossy mid green above, duller and paler below; fruit dull dark green
Herbarium specimens	Damas, D	Sundue, MA; He, S; Mitoe, S; Unimba, V	SAJ-	1050		8	2	2013	Solanaceae	Lycianthes	oliveriana	(Lauterb. & K.Schum.) Bitter	Papua New Guinea	Oro		Sibium Mountains	ridge to E of Akupe Camp, Giegari	-9.31	148.29		SPEC	1303	False	montane evergreen moss forest	fragrant woody climber; leaves alternate, distichous, lanceolate, 6.5 x 5.8 cm, glabrous; flowers in axillary fascicles, tepals tubular, white, covered in fine pubesence, pedicels pink, 6 mm
Herbarium specimens	Docters van Leeuwen, WM			9884			8	1926	Solanaceae	Lycianthes	oliveriana	(Lauterb. & K.Schum.) Bitter	Indonesia	Papua			Rouffaer River [=Tariku River, Sungai Tariku]	-2.47	138.23	>20km	GAZ	175	False	forest	liana
Herbarium specimens	Frodin, DG	Morren; Gabir		2352		8	3	1992	Solanaceae	Lycianthes	oliveriana	(Lauterb. & K.Schum.) Bitter	Papua New Guinea	Sanduan			Telefomin District, Hak Valley, lower slopes of Deptabip ridge [Sanduan Province]	-4.99	141.54	2-5km	GAZ	825	False	secondary forest by creek	much-branched climber with drooping branches; leaves mid-green above, pale below; buds green, stamens blue (used as bird hide site)
Herbarium specimens	Gjellerup, K			613		21	8	1911	Solanaceae	Lycianthes	oliveriana	(Lauterb. & K.Schum.) Bitter	Indonesia	Papua		Sawia	'Nova Guinea neerlandica septemtrionalis'	-3.03	140.76	2-5km	GAZ	100	False
Herbarium specimens	Goldie, A			s.n.					Solanaceae	Lycianthes	oliveriana	(Lauterb. & K.Schum.) Bitter	Papua New Guinea	Central			Port Moresby [National Capital District today]	-9.45	147.18	2-5km	SPEC		False
Herbarium specimens	Hartley, TG			10065		26	3	1962	Solanaceae	Lycianthes	oliveriana	(Lauterb. & K.Schum.) Bitter	Papua New Guinea	Morobe			Bewapi Creek, about 4 miles W of Lae	-6.67	146.92	2-5km	SPEC	60	False	rain forest on slope	liana, climbing in trees in rain forest on slope; flowers with whitish perianth, purple receptacle and pedicel; fruit blue-black
Herbarium specimens	Hartley, TG			10136		30	4	1962	Solanaceae	Lycianthes	oliveriana	(Lauterb. & K.Schum.) Bitter	Papua New Guinea	Morobe			Burep River NE of Lae	-6.67	147.08	2-5km	SPEC	30	False	border of rainforest along river	liana; fruit green, hard
Herbarium specimens	Hartley, TG			11428		18	3	1963	Solanaceae	Lycianthes	oliveriana	(Lauterb. & K.Schum.) Bitter	Papua New Guinea	Morobe			Tymne-Wago track	-6.83	146.70	2-5km	SPEC	457	False	rainforest along stream	liana, climbing in trees; corolla pale yellowish blue; calyx purple; leaves dark green above, pale glaucous below
Herbarium specimens	Hollrung, M			776				1887	Solanaceae	Lycianthes	oliveriana	(Lauterb. & K.Schum.) Bitter	Papua New Guinea				Kaiser Wilhelmsland, Agustaflum.						False
Herbarium specimens	Idjan	Mochtar		348		18	10	1951	Solanaceae	Lycianthes	oliveriana	(Lauterb. & K.Schum.) Bitter	Indonesia	Maluku Utara		Halmahera	Halmahera, Toliwang	1.35	127.74	2-5km	GAZ		False		rare; growing on a tree; flower white
Herbarium specimens	Kornassi			649		4	12	1917	Solanaceae	Lycianthes	oliveriana	(Lauterb. & K.Schum.) Bitter	Indonesia	Maluku		Seram Island	"Seran, Hatomete"	-3.18	128.98	>20km	GAZ		False
Herbarium specimens	Kostermans, AJGH			2704		18	8	1948	Solanaceae	Lycianthes	oliveriana	(Lauterb. & K.Schum.) Bitter	Indonesia	Papua Barat		Momi	subdistr. Manokwari, Vogelkop, Momi (S of Manokwari)	-1.58	134.06	2-5km	GAZ		False	on hills, stony soil	woody climber, 20 m high; flowers purple, stamens white
Herbarium specimens	Millar, AN		NGF-	23858		22	2	1965	Solanaceae	Lycianthes	oliveriana	(Lauterb. & K.Schum.) Bitter	Papua New Guinea	Morobe			Oomsis Ridge	-6.67	146.75	2-5km	SPEC	609	False	forest on ridge	climer in forest rees; leaves light green above, yellowish below; petals white, pedicel, ovary and stamens purple
Herbarium specimens	Millar, AN	Dockrill, AW	NGF-	35176		29	7	1967	Solanaceae	Lycianthes	oliveriana	(Lauterb. & K.Schum.) Bitter	Papua New Guinea	East Sepik			Amboin, Angoram subdistrict	-4.67	143.58	2-5km	SPEC	90	False	rainforest	scarmbling vine; leaves light green; flowres mauve, stamens yellow
Herbarium specimens	Molino, J-F	Munzinger, J; Molem, K; Pintaud, J-C		3060		6	11	2012	Solanaceae	Lycianthes	oliveriana	(Lauterb. & K.Schum.) Bitter	Papua New Guinea	Madang			Mt Wilhelm [border of Chimbu, Jiwaka and Madang], near Plot 1200C	-5.72	145.27		SPEC	1200	False	recent treefall	tree, fallen, unknown height; fruit green
Herbarium specimens	Pleyte, DR			623		10	8	1948	Solanaceae	Lycianthes	oliveriana	(Lauterb. & K.Schum.) Bitter	Indonesia	Papua Barat			Sorong, near Klamano [Klamano]	-0.85	131.30	2-5km	GAZ	20	False	open terrain in forest	shrub 3 m; fl. violet [male flowers]
Herbarium specimens	Polak, AM			651		14	7	1995	Solanaceae	Lycianthes	oliveriana	(Lauterb. & K.Schum.) Bitter	Indonesia	Papua Barat		Bird's Head Peninsula	surroundings of Ayawasi	-1.15	132.48	2-5km	SPEC		False	secondary forest at base of limestone hill	scrambling shrub 2 m; flowers entirely dark purple, except for creamy white anthers, which have apical pores [short-styled]
Herbarium specimens	Polak, AM			864		5	9	1995	Solanaceae	Lycianthes	oliveriana	(Lauterb. & K.Schum.) Bitter	Indonesia	Papua Barat		Bird's Head Peninsula	surroundings of Ayawasi	-1.15	132.48	2-5km	SPEC	500	False	secodnayr forest on limestone hill	lian; laves thin-leathery; petiole often purplish; fruting pedicel light brown, warty; fruits green, with purple flesh
Herbarium specimens	Royen, P van	Sleumer, HO		7621		2	11	1961	Solanaceae	Lycianthes	oliveriana	(Lauterb. & K.Schum.) Bitter	Indonesia	Papua Barat		Vogelkop Peninsula	Ife River valley, Bamfot village	-1.37	132.80	>20km	GAZ	850	False	along forest edge	shrub ca. 1.5 m; leaves drk green above, lighter green below; flowers purple, anthers yellow; beautiful ornamental if introduced into horticulture
Herbarium specimens	Royen, P van	Sleumer, HO		7716		7	11	1961	Solanaceae	Lycianthes	oliveriana	(Lauterb. & K.Schum.) Bitter	Indonesia	Papua Barat		Vogelkop Peninsula	Ife River valley, central part of Tamray Range, S. slope, path from Sudjak village to Mt. Kusemun, Aiwa River	-1.37	132.80	>20km	GAZ	840	False	riverine forest	climber on trees; leaves dark green agbove, lighter below; flowers purple, anthers yellow; beautiful
Herbarium specimens	Sands, MJS	Davis, AP; Thomas, S; Mayhar, U; Maturbongs, R; et al.		6744		11	4	1995	Solanaceae	Lycianthes	oliveriana	(Lauterb. & K.Schum.) Bitter	Indonesia	Papua			Kabupaten Manokwari, Kecamantan Manokwari, Arfak Mountains, Mupi Dessa, trail from Mupi village to G. Humibou, near Sungai Mupi, between Kali Umera (stream) and K. Ngwes	-1.10	134.02	2-5km	SPEC	770	False	primary lower montane forest, in shade	arching shrub 4 m; stems light olive-green; leaves thinly coriaceous, mid-green, semi-gloss above, pale yellowish green beneath; flowers? in bud bright violet purple; fruits becoming indigo black
Herbarium specimens	Schlechter, FRR			17961		3	7	1908	Solanaceae	Lycianthes	oliveriana	(Lauterb. & K.Schum.) Bitter	Papua New Guinea	Morobe			"KaiserWilhelmsland, su den Waldern des Finsterre Geb[irge]" [Finisterre Range]	-5.69	146.22	>20km	GAZ	1000	False
Herbarium specimens	Schlechter, FRR			18319		3	10	1908	Solanaceae	Lycianthes	oliveriana	(Lauterb. & K.Schum.) Bitter	Papua New Guinea				"Kaiser Wilhelmsland, am Renegia"					150	False	Galeriewaldern
Herbarium specimens	Schlechter, FRR			18427		18	10	1908	Solanaceae	Lycianthes	oliveriana	(Lauterb. & K.Schum.) Bitter	Papua New Guinea				"Kaiser Wilhelmsland: walden am Renegia"					150	False	walden
Herbarium specimens	Schlechter, FRR			20256		18	9	1909	Solanaceae	Lycianthes	oliveriana	(Lauterb. & K.Schum.) Bitter	Papua New Guinea	Sanduan			"Kaiser Wilhelmsland, Torricelli Geb[irge]" [Torrecelli Range]	-3.41	142.31	5-20k	GAZ	800	False
Herbarium specimens	Symon, DE			10655		7	6	1977	Solanaceae	Lycianthes	oliveriana	(Lauterb. & K.Schum.) Bitter	Papua New Guinea	Morobe		Bewapi Creek	0.5 mile upstream from main road crossing, subdist. Lae						False	at tree butresses 2 m above creekwater	sprawling amongst debris at tree buttress, 2 above creekwater; leaves shiny green above, paler below; petioles and young tips flushed purple; no flowers or fruits; adventitious roots but hardly epiphytic
Herbarium specimens	Symon, DE			10659		15	6	1977	Solanaceae	Lycianthes	oliveriana	(Lauterb. & K.Schum.) Bitter	Papua New Guinea				Sankwet River						False	on bank directly above river; on river terraces in cut-over rainforest	sprawlign to 2 m high, leaves at end of long bare stems; no flowers, no fruits
Herbarium specimens	Symon, DE			13896		17	6	1984	Solanaceae	Lycianthes	oliveriana	(Lauterb. & K.Schum.) Bitter	Papua New Guinea	Morobe			above Bupu village on Lae-Bulolo Road	-6.85	146.60	2-5km	SPEC		False	lower montane forest of Castanopsis, Podoaprus, Anisoptera; distrubed by local gardens	no flowers or fruits; spawlign climber; leaves shiny green, stems to 1.5 cm thick, several > 2 m long + leaf sample
Herbarium specimens	Takeuchi, WN	Towati, A; Ama, D		17743		2	1	2005	Solanaceae	Lycianthes	oliveriana	(Lauterb. & K.Schum.) Bitter	Papua New Guinea	East Sepik			Waskuk Hills, forest edge near Bangwis stream	-4.20	142.77		SPEC	35	False	forest edge	climber on logs; leaves unequal, bifacially green; corolla pale violet; anthers bright yellow [female flowers and fruit]
Herbarium specimens	Takeuchi, WN	Towati, A; Ama, D		17786		3	1	2005	Solanaceae	Lycianthes	oliveriana	(Lauterb. & K.Schum.) Bitter	Papua New Guinea	East Sepik		Waskuk Hills	along Garuka-Bangwis track	-4.19	142.74		SPEC	30	False	alluvial forest	forst climber; leaves fleshy, bifacially green; calyx reddish purple; corolla white [short-styled]
Herbarium specimens	Takeuchi, WN	Ama, D		22112		15	11	2007	Solanaceae	Lycianthes	oliveriana	(Lauterb. & K.Schum.) Bitter	Papua New Guinea	East Sepik			Ambunti District, Waskuk Hills, Seringyam near Mt. Musapien bivouac	-4.18	142.73		SPEC	360	False	hill forest	canopy climber; leaves apayraceous, mid-green; inflorescence axillary, fascicled; perianth pale violet; anthers bright yellow [female flowers and fruit]
Herbarium specimens	Takeuchi, WN	Gambia, T; Jisaka, T		23389		27	3	1978	Solanaceae	Lycianthes	oliveriana	(Lauterb. & K.Schum.) Bitter	Papua New Guinea	Western		Juha North	Bivouac 1, survey track 3	-5.81	142.31		SPEC	245	False	perhumid hill forest	woody climber, leaves unequal, subcoriaceous, dark green or yellow-green; inflorescence in axillary fasicles; flowers tetramerous; pedicels and perianth purple, stamens yellow [long-styled]
Herbarium specimens	Takeuchi, WN	Gambia, A; Jisaka, T		23491		28	3	2008	Solanaceae	Lycianthes	oliveriana	(Lauterb. & K.Schum.) Bitter	Papua New Guinea	Western			Juha North (Bivouac 1) survey track 2, slope immediately east of [coordinates]	-5.81	142.31		SPEC	350	False	perhumid hill forest	forest edge liane [male flowers]
Herbarium specimens	Takeuchi, WN	Gambia, A; Jisaka, T		23895		8	4	2008	Solanaceae	Lycianthes	oliveriana	(Lauterb. & K.Schum.) Bitter	Papua New Guinea	Southern Highlands			Deviation Camp (Expedition Bivouac 5)	-6.10	143.11		SPEC	2090	False	mossy Nothofagus forest	low vine in burn regrowth; stems numerously branched, weak and slender; leaves very unequal, coriacous, bifacially dark or light green; flowers in axillary fascicles, pedicels and calyces purple
Herbarium specimens	Takeuchi, WN			6156		17	7	1990	Solanaceae	Lycianthes	oliveriana	(Lauterb. & K.Schum.) Bitter	Papua New Guinea	East Sepik			Hunstein range, (Mt. Samsai) at site "Camp 3"on slopes above main streamcourse	-4.48	142.68	2-5km	SPEC	450	False	diverse hill forest, primarily of lowland rainforest taxa, slopes above main stream course	woody climber; leaves somewhat 2-ranked, coriaceous, dark green above, yellow green below; calyx purple, tuberculate; petals purple; anthers yellow
Herbarium specimens	Takeuchi, WN			9307			1	1994	Solanaceae	Lycianthes	oliveriana	(Lauterb. & K.Schum.) Bitter	Papua New Guinea	Morobe			Atzera Range, lowland forest near the 9-11 mile settlement	-6.66	146.93	>20km	GAZ	300	False	foothill forest	woody climber; main stem 3.5 cm in diametre, outer bark scaly, pale brown, lenticellate, the lenticels large and knobby; stem radial, out wood whitish, heartwood yellow brown, composed on large pores; twigs terete and glabrate, pale brown, occasionally fractiflex; leaves paired, approximated to one side, coriaceous or slightly fleshy, glabrous, glossy darker green and white punctulate above x aba…
Herbarium specimens	Utteridge, TMA	Edwards, PJ; Tekege, D; Rudall, PJ; Willis, FR		287		9	4	1999	Solanaceae	Lycianthes	oliveriana	(Lauterb. & K.Schum.) Bitter	Indonesia	Papua	Mimika Regency	Mount Jaya	PT-Freeport Indonesia Concession Area, new East Levee road about 1 mile from junction of Main Road at Mile 38	-4.42	136.93	2-5km	SPEC	50	False	lowland tropical rainforest, recently felled in a narrow strip adjacent to road along proposed new levee	climber on tree in felling area; petioles very pale green-yellow; lamina dark green above and dull and lighter below; pedicels pale green; corolla very pale green, stamens purple-green opening by terminal pores; young fruit green
Herbarium specimens	Utteridge, TMA	Triono, T; Johns, RJ; Kasmin, O		295		5	4	2000	Solanaceae	Lycianthes	oliveriana	(Lauterb. & K.Schum.) Bitter	Indonesia	Papua	Mimika Regency	Mount Jaya	PT-Freeport Indonesia Concession Area, Main Road above Mile 38	-4.37	136.93	2-5km	SPEC	230	False	wet mixed lowland tropical rainforest with Pometia, Vatica, Chisocheton, Octomeles and Myristica, to 30 m tall; dense undergrowth of tree ferns and Marattia, many epiphytes including Gesneriaceae and ferns	shrublet/scarmbler clinging to bole of medium sized tree on forest edges; branches pendulous; flowering from the axils and lower down on the leafless branches; leaves opposite, light green below, darker above with the midrib pale green-yellow; petioles tinged purple at the base, especially with young; calyx and corolla lobes pale green; anther very pale aubergine purple, filaments pale green whit…
Herbarium specimens	Vinas, A	Wiakabu, J	LAE-	59477		16	5	1975	Solanaceae	Lycianthes	oliveriana	(Lauterb. & K.Schum.) Bitter	Papua New Guinea	Sanduan			Folongonom, second bush camp below Tamanagabip on track to Busilmin; Telefomin subdist.	-5.00	141.09	2-5km	SPEC	2300	False	secondary forest	climber; leaves dark green above, midgreen below; pedicels purple, perianth parts purplish white, filaments purple, anthers deep yellow
Herbarium specimens	Vink, W			16847		10	6	1966	Solanaceae	Lycianthes	oliveriana	(Lauterb. & K.Schum.) Bitter	Papua New Guinea	Southern Highlands			Tari subdistrict, Tigibi	-6.00	143.00	>20km	SPEC	1570	False	depleted Castanopsis forest	shrub 1 m ; in bud calyx light purplish blue, corolla white; in anthesis (only one open flower) anthers yellow, all other flower parts white
Herbarium specimens	Womersley, JS	Vandenberg, J; Galore, M	NGF-	37289		2	11	1968	Solanaceae	Lycianthes	oliveriana	(Lauterb. & K.Schum.) Bitter	Papua New Guinea	Western Highlands			4 miles from Kopiago on Koroba Rd., Kopiago subdistrict	-5.37	142.55	2-5km	SPEC	1466	False	understory of Nothofagus forest	lian, 6 ft; leaves fleshy, yellow-green; fruit green, cup grey-green
Herbarium specimens	Amin, A	et al.	SAN-	118864		8	10	1987	Solanaceae	Lycianthes	parasitica	(Blume) Bitter	Malaysia	Sabah	Sandakan		Poring, Dist. Ranau	5.95	116.66		GAZ		False		fruits white and yellow
Herbarium specimens	Atkins, S	Cowley, E; Davies, S; Sands, MJS; Awong; Han		524		21	7	1993	Solanaceae	Lycianthes	parasitica	(Blume) Bitter	Brunei Darussalam	Belait			Sukang, Kampong Sukang, cut track through secondary forest behind rest house	4.32	114.62	2-5km	SPEC		False	secondary forest around habitation; Pleistocene terrace, clay and sand	growing in axil of branch of tree, shrub 0.5 m; upper surface of leaves bright green smooth; flowers white; fruits white then orange
Herbarium specimens	Bakar, A		SAN-	25023		19	5	1961	Solanaceae	Lycianthes	parasitica	(Blume) Bitter	Malaysia	Sabah	Sandakan		Sg. Tieang, Kalabakan, Dist. Tawau	4.45	117.52	2-5km	GAZ		False	secondary forset, river bank	white flower
Herbarium specimens	Banang, E		SAN-	51907		7	6	1965	Solanaceae	Lycianthes	parasitica	(Blume) Bitter	Malaysia	Sabah	Sandakan		Dist. Lamag, Tinagang Kechil. Kinabatangan	5.59	117.85	2-5km	GAZ		False	primary forest	wood climber
Herbarium specimens	Bartlett, HH			8178		22	5	1927	Solanaceae	Lycianthes	parasitica	(Blume) Bitter	Indonesia	Sumatra	North Sumatra		E Coast, along Aek Panialalangan, Pargambiran, Asahad	2.73	98.50	>20km	GAZ	270	False
Herbarium specimens	Bartlett, HH			8178		22	5	1927	Solanaceae	Lycianthes	parasitica	(Blume) Bitter	Indonesia	Sumatra	North Sumatra	Pargambiran	along Aek Panialalangan	2.72	98.52	2-5km	GAZ	270
Herbarium specimens	Bernstein, JH			322		29	10	1992	Solanaceae	Lycianthes	parasitica	(Blume) Bitter	Brunei Darussalam	Brunei Muara		Pok Ajung		4.94	115.01	2-5km	GAZ		False	swampy land	shrub; bark light; oragne fruit (white if unripe); planted as a decorative flower
Herbarium specimens	Blume, CL von			s.n.					Solanaceae	Lycianthes	parasitica	(Blume) Bitter	Indonesia	Java			'Kalli tyapoer'/'feterungur'						False
Herbarium specimens	Blume, CL von			s.n.			12	1822	Solanaceae	Lycianthes	parasitica	(Blume) Bitter	Indonesia	Java	West Java	Gunung Salak	'Kampong tyityi lebak by berg Sallak'	-6.71	106.73	2-5km	GAZ		False
Herbarium specimens	Britton, BB			192		22	4	1983	Solanaceae	Lycianthes	parasitica	(Blume) Bitter	Philippines	Mindoro			15 mi S	13.15	121.17	2-5km	GAZ	90	False		small tree, 3 m; flower white; fruit 2-seeded drupe, white yellow
Herbarium specimens	Brooke, WMA			10092		21	6	1955	Solanaceae	Lycianthes	parasitica	(Blume) Bitter	Malaysia	Sarawak			Maputi [two days upriver from Lawas. Methodist Mission]	4.36	115.46	2-5km	GAZ		False	beside the river	epiphyte on a large tree; flowers and fruits white
Herbarium specimens	Brooke, WMA			9992		25	5	1955	Solanaceae	Lycianthes	parasitica	(Blume) Bitter	Malaysia	Sarawak			Lawas	4.83	115.41		GAZ		False	in the forest	shrub; flowers white; fruits first white then pale orange.
Herbarium specimens	Burley, JS	Tukirin; et al.		3214		7	7	1989	Solanaceae	Lycianthes	parasitica	(Blume) Bitter	Indonesia	Borneo	West Kalimantan		Gunung Bentuang area, 5-10 km N of Masa village, 150 km NE of Pontianak, ridge S of G. Bentuang	0.93	100.43	2-5km	SPEC	500	False	mixed Dipterocarp forest	parasitic plant 15 m tall; flower purplish white; fruit yellow
Herbarium specimens	Buwalda, P			6986		23	7	1939	Solanaceae	Lycianthes	parasitica	(Blume) Bitter	Indonesia	Sumatra	Riau		Indragiri Uplands, lower Reteh River, C[entral] Sumatra	-0.65	102.81	2-5km	GAZ		False	silt marsh along river; Ficus vegetation	fl. light purple; fr. yellow
Herbarium specimens	Campbell, EFJ			312		25	3	1992	Solanaceae	Lycianthes	parasitica	(Blume) Bitter	Malaysia	Sabah			Lahad Datu, Danum Valley Conservation Area, Jungle Lodge area	4.92	117.67	2-5km	GAZ		False	lowland dipterocarp forest	epiphyte; flowers white, anthers yellow; fruit white
Herbarium specimens	Copeland, EB			329			3	1904	Solanaceae	Lycianthes	parasitica	(Blume) Bitter	Philippines	Mindanao	Davao	Davao							False
Herbarium specimens	Corner, EJH		SF-	32503		27	10	1936	Solanaceae	Lycianthes	parasitica	(Blume) Bitter	Malaysia	Johor			Sungai Kayu, Mawai-Jemaluang road	1.91	103.92		GAZ		False	low elevation swampy forest	epiphyte
Herbarium specimens	Cuming, H			837				1841	Solanaceae	Lycianthes	parasitica	(Blume) Bitter	Philippines				sin. loc.						False
Herbarium specimens	Curtis, C			1335			12	1887	Solanaceae	Lycianthes	parasitica	(Blume) Bitter	Malaysia	Perak		Waterloo	[estate W of Padang Rengas]	4.76	100.81		GAZ	304	False
Herbarium specimens	Docters van Leeuwen, WM			11573			10	1927	Solanaceae	Lycianthes	parasitica	(Blume) Bitter	Indonesia	Java	West Java		"Legoh Njenang"						False
[truncated: 496 more rows]
