# Supplementary material for: ﻿A revision of Lycianthes (Solanaceae) in tropical Asia
Source: PhytoKeys. 2024 Jul 29;245:1–106. doi: 10.3897/phytokeys.245.121988 (PMC11301032; doi:10.3897/phytokeys.245.121988)
Supplement: Supplementary material 2 — Searchable csv file of Lycianthes collections seen for this revision (including L.rantonnetii over its entire range) [file phytokeys-245-001_article-121988__-s002.csv]

SpecimenCategory	MuseumCode	SpecimenAccession	SpecimenBarcode	TypeCategory	Type of	Collectors	AdditionalCollectors	Prefix	FieldNumber	Suffix	CollectionDay	CollectionMonth	CollectionYear	FamilyName	GenusName	SpeciesName	SpeciesAuthorName	CountryName	MajorAdminName	MinorAdminName	LocalityName	LocalityNotes	Latitude	Longitude	LLResolution	LLOrigin	Elevation	Cultivated	HabitatText	DescriptionText
Herbarium sheet	G		G00415778			Hillebrand, W			s.n.			10	1869	Solanaceae	Lycianthes	biflora	(Lour.) Bitter	China	Guangdong		Guangzhou	Canton [=Guangzhou]	23.13	113.26	>20km	GAZ		False
Herbarium sheet	CAL	315662		lectotype	Lycianthes bigeminata (Nees) Bitter var. calycodonta Bitter	Meebold, A			8878			10	1908	Solanaceae	Lycianthes	laevis	(Dunal) Bitter	India	Karnataka		Kulhutty	'Kulhutty, Bababood'					1829	False
Herbarium sheet	K		K000922378			Cavalerie, PJ			1360				1900	Solanaceae	Lycianthes	biflora	(Lour.) Bitter	China	Yunnan			Yunnan-sen District'	24.48	101.34	>20km	GAZ		False
Herbarium sheet	K		K000922512			Sands, MJS	Jitmau, M; Warpur, M; Magablo, Y		6431		29	4	1994	Solanaceae	Lycianthes	biflora	(Lour.) Bitter	Indonesia	Papua			NE Kepal Burung, Kabupaten Manokwari, Kecamantan Manokwari, mountains S of the Arfak Plains, steep ridges between Arfak Plains and Gunung Itsiwei	-0.85	133.62	2-5km	SPEC	550	False	hill forest including Lithocarpus and Shorea; valley floor; earth bank near stream in shade	spreading shrub to 1 m; stems dull dark green, flushed maroon at the nodes; leaves thin, mat, mid-green above, paler grey-green beneath; calyx light green; corolla white, stamens yellow; fruits dark green, ripening bright red
Herbarium sheet	CAL					Leslie, JE			180		24	11	1902	Solanaceae	Lycianthes	biflora	(Lour.) Bitter	India	Mizoram			Lushai Hills [Asssam on label]	23.17	92.83	2-5km	GAZ		False
Herbarium sheet	CAL					Rao, RS			3955		22	12	1957	Solanaceae	Lycianthes	lysimachioides	(Wall.) Bitter	India	Meghalaya	East Khasi Hills	Shillong	Shillong Peak	25.55	91.88		GAZ		False		perennial herb or undershrub up to 1 ft long; flowers [fruits] red, when ripe
Herbarium sheet	QRS		QRS 41118.2			Hyland, B			5222		10	6	1971	Solanaceae	Lycianthes	shanesii	(F.Muell.) A.R.Bean	Australia	Queensland			Great Dividing Range, S of Byerstown	-16.00	144.75		GAZ		False	Monsoon forest
Herbarium sheet	A		00619933			Hu, SY	But, PPH		23888		22	6	2002	Solanaceae	Lycianthes	biflora	(Lour.) Bitter	China	Hong Kong		Victoria Peak		22.26	114.18		GAZ		False		perennial herbs, 80 cm high; stem lignified; flowers white; fruit bright red
Herbarium sheet	MO	1257973				Degener, O			15032		20	4	1941	Solanaceae	Lycianthes	vitiensis	(Seem.) A.R.Bean	Fiji	Viti Levu		Mbulu	near Sovi Bay, Tholo West	-18.17	177.60	2-5km	GAZ		False	patch of wet forest	tree to 8 m; with spreading (+/- horizontal) branches
Herbarium sheet	CAL					King's collector			10930			9	1886	Solanaceae	Lycianthes	laevis	(Dunal) Bitter	Malaysia	Perak			sin. loc.					762	False	Rocky locality open jungle rich soil.	shrub to 4 to 6ft high; flower waxy while tinged with blue; fruit deep green largest 1/4 inch diameter
Herbarium sheet	BISH		BISH1005075	isolectotype	Solanum angatii Elmer	Elmer, ADE			10762			5	1909	Solanaceae	Lycianthes	parasitica	(Blume) Bitter	Philippines	Mindanao	Davao	Mount Apo	Todaya (Mt. Apo), District of Davao	7.01	125.28		ARC		False
Herbarium sheet	NY		01404948			Clemens, J	Clemens, MS		26139		20	8	1931	Solanaceae	Lycianthes	biflora	(Lour.) Bitter	Malaysia	Sabah			Mt. Kinabalu, B.N.B., Dallas [Kampung Dalas] via Dusan.	6.04	116.50	2-5km	GAZ	914	False	Trails	shrub; herb; height of plant 2-3ft.
Herbarium sheet	BM		BM000900103	syntype	Lycianthes pachypetala (Spreng.) Bitter var. intermedia Bitter	Griffith, W			5904					Solanaceae	Lycianthes	laevis	(Dunal) Bitter	India				Bengalia orientalis						False
Herbarium sheet	L		L.2874500			Mauriasi, R	and collectors	BISP-	13952		16	4	1969	Solanaceae	Lycianthes	vitiensis	(Seem.) A.R.Bean	Solomon Islands	Western Province		Fauro Island	Haliuna River area	-6.91	156.08		GAZ	114	False	well-drained primary forest; hillside	tree 20 ft high, 4 inches diam, bole straight, butresses absent; barke surface light brown, smooth; slash wood softe, white; slash bark soft; flowers white petal with yellow stamen, sweet smell
Herbarium sheet	CAL	315733				Collett, H			43			7	1890	Solanaceae	Lycianthes	lysimachioides	(Wall.) Bitter	India	Meghalaya	East Khasi Hills	Shillong		25.57	91.88	2-5km	GAZ	1524	False		trailing on ground
Herbarium sheet	K		K000923053			Burley, JS	Tukirin; et al.		3628		3	3	1990	Solanaceae	Lycianthes	biflora	(Lour.) Bitter	Indonesia	Sulawesi	Sulawesi Utara		220 km W of Manado, 50 km inland from Pangi, on tributary of Sungai Ilanga	0.68	123.67	2-5km	SPEC	350	False	in open area beside logging road	herb 1 m; ripe fruit red
Herbarium sheet	TCD		TCD51417			Chantaranothai, P	Parnell, J; Simpson, D; Sridit, K	90/	69		11	9	1990	Solanaceae	Lycianthes	biflora	(Lour.) Bitter	Thailand	Northeast (Isan)	Loei		NE17.Loei: Phu Kradung National Park, trail to summit.	16.87	101.72	2-5km	GAZ		False	Evergreen forest. Sandstone soils.	Herb to 1 m. Corolla white; fruits cerise.
Herbarium sheet	KUN	182502				Chen Shaoqing			15735		17	7	1958	Solanaceae	Lycianthes	laevis	(Dunal) Bitter	China	Guangxi	Rongshui Miao	Jiuwan Shan	Guangxi, Damiaoshan xian, Sanfang qu, Luotongxiang, Jiuwan Shan, Yujian	25.22	108.66	2-5km	GAZ		False
Herbarium sheet	P		P00058807			Tsui, TM			827			7	1932	Solanaceae	Lycianthes	biflora	(Lour.) Bitter	China	Guangdong	Yangshan	Yang Shan	and vicinity, S of Linchow [= Lianzhou], Yang Shan District	24.47	112.63	2-5km	GAZ		False		herbaceous erect, 6 ft; fruit red
Herbarium sheet	BM		BM001018832			Henry, A			758					Solanaceae	Lycianthes	biflora	(Lour.) Bitter	Taiwan	Kaohsiung Hsien		Shoushan	Apes Hill						False		Shrub 2 or 3 feet; white flowers.
Herbarium sheet	K		K000759393	isolectotype	Solanum lagunense Elmer	Elmer, ADE			9425			4	1906	Solanaceae	Lycianthes	banahaensis	(Elmer) Bitter	Philippines	Luzon	Calabarzon	Los Ba�os	Los Ba�os, Province of Laguna	14.17	121.22		GAZ		False
Herbarium sheet	HBG		HBG511360	isolectotype	Solanum angatii Elmer	Elmer, ADE			10762			5	1909	Solanaceae	Lycianthes	parasitica	(Blume) Bitter	Philippines	Mindanao	Davao	Mount Apo	Todaya (Mt. Apo), District of Davao	7.01	125.28		ARC		False
Herbarium sheet	AD		AD 98572664			Clarkson, JR			4217		23	12	1981	Solanaceae	Lycianthes	shanesii	(F.Muell.) A.R.Bean	Australia	Queensland	Cook		11.8 km N of the Palmer River on the Peninsula Development Road	-16.02	144.82	2-5km	SPEC	450	False	rocky hills to E of road carrying small pockets of deciduous vine thicket	shrub to 4 m tall; flowers bluish green with almost brown mid vein to petals; anthers yellow (buds, flowers and fruit in spirit collection); fairly common understory plant
Herbarium sheet	A		00077124	isotype	Lycianthes subtruncata (Wall.) Bitter var. paucicarpa C.Y.Wu & S.C.Huang	Cai, X			56685		21	12	1933	Solanaceae	Lycianthes	laevis	(Dunal) Bitter	China	Yunnan			Longling					1600	False
Herbarium sheet	MO	827023				Adduru, M			109		5	6	1917	Solanaceae	Lycianthes	banahaensis	(Elmer) Bitter	Philippines	Luzon	Cagayan Valley		vicinity of Pe�ablanca, Liltoc	17.66	121.95		GAZ		False	mountainside	tree 7 m, 8 cm diam; flower peculiar smell; wood soft
Herbarium sheet	E		E00279459	isolectotype	Solanum vitiense Seem.	Seemann, BC			340			7	1860	Solanaceae	Lycianthes	vitiensis	(Seem.) A.R.Bean	Fiji	Ovalau			(Viti or Fiji Islands)[ 'Port Kinnaird - July 1860 on Kew sheet, town on SE end of Ovalau in the 1860s]	-17.72	178.81	2-5km	GAZ		False
Herbarium sheet	K		K000923143			Muin Chai		SAN-	15531		3	7	1961	Solanaceae	Lycianthes	laevis	(Dunal) Bitter	Malaysia	Sabah			Ulu Tanganipah, District Lahad Datu	5.18	118.16	5-20k	GAZ	121	False	primary forest, hillside	sapling; fruit green and red
Herbarium sheet	CAL	315701				Anderson, T			365		19	10	1868	Solanaceae	Lycianthes	biflora	(Lour.) Bitter	Indonesia	Java	West Java	Gunung Malabar	'Mt Malabar'	-7.13	107.64	>20km	GAZ	1219	False
Herbarium sheet	K		K000923068			Ridley, HN			s.n.		14	2	1921	Solanaceae	Lycianthes	schizocalyx	(Merr.) Bitter	Indonesia	Sumatra	North Sumatra		Berastagi, West Hill	3.19	98.50	2-5km	GAZ		False		flowers white inside, violet outside
Herbarium sheet	BM		BM001035631			Aung, MM	Shine, L; Aung, LS		92543		16	7	2013	Solanaceae	Lycianthes	biflora	(Lour.) Bitter	Myanmar (Burma)	Chin	Mindat District	Taingsi village	Along the roadside between Taingsi village and Swangan village, Matupi Township	21.77	93.45		SPEC	1530	False	Evergreen forest, roadside	Shrub ca. 60 cm in height. Fruits green
Herbarium sheet	MICH		1794915			Fang, WP			2569		5	8	1928	Solanaceae	Lycianthes	biflora	(Lour.) Bitter	China	Sichuan	Leshan	Emei Shan	Mt. Omei	29.53	103.33	>20km	GAZ	1219	False	in thickets	herb 2 m; flower purple
Herbarium sheet	US	2128550	02840788			Yuncker, TG			16103		21	5	1953	Solanaceae	Lycianthes	vitiensis	(Seem.) A.R.Bean	Tonga	Vava'u			above Ha'alaufuli on northeastern side of island	-18.60	-173.94		GAZ	60	False	seaside cliff	tree ca. 9 m, stem about 1 m thick
Herbarium sheet	E		E00781806			Wight, R			s.n.					Solanaceae	Lycianthes	laevis	(Dunal) Bitter	India	Tamil Nadu		Nilghiris	'Nilghiris'						False
Herbarium sheet	K		K000923444			Without Collector			s.n.		21	7		Solanaceae	Lycianthes	laevis	(Dunal) Bitter	India				sin. loc. ("Sikkim")						False
Herbarium sheet	US	446853	02840849			Loher, A			4374					Solanaceae	Lycianthes	schizocalyx	(Merr.) Bitter	Philippines	Luzon	Cordillera (CAR)		Benguet					2200	False
Herbarium sheet	BM		BM001018875			Clarke, CB			36473	A	10	10	1884	Solanaceae	Lycianthes	biflora	(Lour.) Bitter	India	West Bengal	Kalimpong		Mongpo [=Mangpu]	26.97	88.37	2-5km	GAZ	1829	False		Shrub, 2-4 feet high. Berries red, very succulent.
Herbarium sheet	L		L.4153208			Gaerlan, FJ		PPI-	26149		22	6	1996	Solanaceae	Lycianthes	parasitica	(Blume) Bitter	Philippines	Mindanao	ARMM (Muslim Mindanao)		Cape Baluno, Ayala, Basilan Prov.	6.96	121.94		SPEC	830	False	slightly disturbed dipterocarp forest	epiphyte shrub; leaves pale green above, pale green beneath; fruit white, stigma dark
Herbarium sheet	E		E00792531			Kurz, S			462		14	6	1863	Solanaceae	Lycianthes	laevis	(Dunal) Bitter	Indonesia	Java	West Java		'montis Salak pr. Kabandungan, prope Buitenzorg'	-6.71	106.73	2-5km	GAZ	1524	False	in sylvis montis	fl. majisculi an albo violacei; bacc. imat. virides
Herbarium sheet	K		K000923128			Vogel, EF de			5600		28	5	1979	Solanaceae	Lycianthes	banahaensis	(Elmer) Bitter	Indonesia	Sulawesi	Sulawesi Tengah		Sopu valley ca. 80 km SSE of Palu	-1.27	120.30	2-5km	SPEC	1050	False	rather distrubed primary forest ca. 40 m high on alluvial soil derived from grantie, near streamlet; terrain level	solitary treelet 7 m; fruits not mature green; clear bole 4 m, 12 cm dbh, very straight without buttresses; outer bark 0.2-1 mm, greyish ochre; inner bark 3 mm thick, on section out ochre, in whtish, without exudate; sapwood ochre gradually passing into the slightly darker heartwood
Herbarium sheet	P		P00315321			Degener, O			15032		20	4	1941	Solanaceae	Lycianthes	vitiensis	(Seem.) A.R.Bean	Fiji	Viti Levu		Mbulu	near Sovi Bay, Tholo West	-18.17	177.60	2-5km	GAZ		False	patch of wet forest	tree to 8 m; with spreading (+/- horizontal) branches
Herbarium sheet	L		L.2881663			Nooteboom, HP	Tantisewie, B; Phenklai, T		813		21	1	1969	Solanaceae	Lycianthes	shunningensis	C.Y.Wu & S.C.Huang	Thailand	North	Chiang Mai	Doi Inthanon		19.50	98.50	2-5km	SPEC	1750	False		shrub 3 m; fruit red
Herbarium sheet	CAL					Raghavan, RS		WC-	97282		28	3	1964	Solanaceae	Lycianthes	laevis	(Dunal) Bitter	India	Karnataka	Shimoga	Agumbe	Barakana	13.50	75.09	2-5km	GAZ		False	shady areas as undergrowth	herb 2 ft tall; fl. violet sessile, pedicels long; common
Herbarium sheet	PE		00633451			Chen Shaoqing			15735		17	7	1958	Solanaceae	Lycianthes	laevis	(Dunal) Bitter	China	Guangxi	Rongshui Miao	Jiuwan Shan	Guangxi, Damiaoshan xian, Sanfang qu, Luotongxiang, Jiuwan Shan, Yujian	25.22	108.66	2-5km	GAZ		False
Herbarium sheet	MBK	255595				Fujikawa, K	Srisanga, P; Maknoi, C; Man, LS; Shine, L		95404		11	9	2013	Solanaceae	Lycianthes	biflora	(Lour.) Bitter	Myanmar (Burma)	Chin	Mindat District	Kanpetlet	along new constructed road between hydropower station (below Kanpetlet) and Saw Loung village, Kanpetlet Township	21.19	94.05	2-5km	GAZ	1000	False	Evergreen forest, shade	Shrub ca. 80 cm in height. Flowers pink, fruits red
Herbarium sheet	GZU		GZU000255527	isolectotype	Solanum decemdentatum Roxb. ex Wall. [1]	Wallich, N		Cat.	2614	[A]				Solanaceae	Lycianthes	biflora	(Lour.) Bitter	Singapore				sin. loc.						False
Herbarium sheet	GZU		GZU000255675	isolectotype	Solanum macrodon Wall. ex Nees [2]	Wallich, N		Cat.	2621			12	1824	Solanaceae	Lycianthes	biflora	(Lour.) Bitter	Bangladesh	Sylhet			[Pundua - ex protologue] "Laung gunggsao theis was found on the Pandoah Hill at Hoparpunger" [= Companiganj - fide Bulletin of Miscellaneous Information, RBG Kew, 7: 255-262 (1913)]	25.09	91.75	2-5km	GAZ		False		[coll. F. de Silva 1466] Shrub purple flower, stamina white anther yelow
Herbarium sheet	K		K000923019			Steenis, CGGJ van			9354		27	2	1937	Solanaceae	Lycianthes	schizocalyx	(Merr.) Bitter	Indonesia	Sumatra	Aceh		Gaju and Alas Lands, from Gadjah to Blang Kedjeren, N Sumatra	3.94	97.69	2-5km	GAZ	1400	False	mined [mixed] forest	large purple fruits
Herbarium sheet	K		K000923222			Beer's collectors		BSIP-	7225		2	5	1966	Solanaceae	Lycianthes	vitiensis	(Seem.) A.R.Bean	Solomon Islands	Isabel Province			Samusodu, SW Santa Ysabel	-8.00	158.94	2-5km	GAZ	85	False	hillside, primary forest	tree 15 ft, girth 8 inches; bole crooked; bark surface, light brown smooth; slash, wood soft white; slash bark soft light brown; flowers white, scented
Herbarium sheet	P		P00057937			P�telot, A			3167			7	1927	Solanaceae	Lycianthes	lysimachioides	(Wall.) Bitter	Vietnam	Lao Cai	Sa Pa		sin. loc.	22.28	103.90	within 5-20k...	Gazetteer	1500		le long des sentiens en foret
Herbarium sheet	NY		02286484			Kingdon-Ward, F			18837		8	9	1949	Solanaceae	Lycianthes	lysimachioides	(Wall.) Bitter	India	Meghalaya	East Khasi Hills		Shillong Peak. Khasi Hills.	25.55	91.91	2-5km	GAZ	1829	False	In damp boggy ground in the forest.	A dwarf prostrate plant with erect flowering stem.
Herbarium sheet	BM	013515	BM001018853			Clarke, CB			8702		19	8	1869	Solanaceae	Lycianthes	laevis	(Dunal) Bitter	India	West Bengal	Kalimpong		Rishap. Darjeeling.	27.03	88.18	2-5km	GAZ	762	False		Stigma green. Corolla pink purple with two green spots on each petal. Pollen white.
Herbarium sheet	CAL					Sengupta, G			871		15	12	1963	Solanaceae	Lycianthes	laevis	(Dunal) Bitter	Bhutan	Sarbang		Gelephu	Gaylegphug, [=Gelephu] Hatipoaley forests	26.87	90.49	>20km	GAZ	274	False		tall shrub; fruits shining red
Herbarium sheet	US	459363	02840665			Henry, A			12911					Solanaceae	Lycianthes	biflora	(Lour.) Bitter	China	Yunnan			Szemao, S. forests [Simao District]	22.77	100.98	>20km	GAZ	1219	False		shrub 3 ft; fr red small
Herbarium sheet	K		K001155236			Clarkson, JR			4585		14	3	1983	Solanaceae	Lycianthes	shanesii	(F.Muell.) A.R.Bean	Australia	Queensland	Cook		11.7 km N of the Palmer River on the Peninsula Development Road, ca. 500 n E of the road	-16.02	144.82	2-5km	SPEC	450	False	small pocket of low closed forest on a rocky hillside	tall shrub or small tree 6-7 m tall; bark grey-brown, tesselated; flowers mauve with slightly darker mid-petaline bands; petals reflexed at maturity; young buds white with slight flush of pink; a common sub-canopy species (voucher sent to Symon from chromosome counts and chemical analysis)
Herbarium sheet	CAL					Sengupta, G			354		8	11	1961	Solanaceae	Lycianthes	biflora	(Lour.) Bitter	India	West Bengal	Kalimpong	Lava	'Labha, Pankhashari Range'	27.05	88.39	2-5km	GAZ	2000	False		erect shrub; berries bright red, shining
Herbarium sheet	BRI		BRI AQ0451431			Vavryn, D			17		1	1	1987	Solanaceae	Lycianthes	shanesii	(F.Muell.) A.R.Bean	Australia	Queensland	Port Curtis		Cammoo Caves.	-23.17	150.46	2-5km	GAZ		False		Tall tree, trunk ca. 4 ins in diam. Red fruit.
Herbarium sheet	K		K000922466			Kostermans, AJGH			2704		18	8	1948	Solanaceae	Lycianthes	oliveriana	(Lauterb. & K.Schum.) Bitter	Indonesia	Papua Barat		Momi	subdistr. Manokwari, Vogelkop, Momi (S of Manokwari)	-1.58	134.06	2-5km	GAZ		False	on hills, stony soil	woody climber, 20 m high; flowers purple, stamens white
Herbarium sheet	E		E00112755			Herb Univ Hull Flora of India			282			7	1886	Solanaceae	Lycianthes	laevis	(Dunal) Bitter	India	Tamil Nadu			Balfore House						False
Herbarium sheet	BSHC	40758				Jana, SK		BSHC-	17961		25	11	1995	Solanaceae	Lycianthes	laevis	(Dunal) Bitter	India	Sikkim	North Sikkim		Namprik	27.54	88.49		GAZ	1320	False		common; herbs; only stem extract mixed with yak oil (oil extracted from the fats of yaks)and used as massage oil for curing pain of the muscle
Herbarium sheet	CAL	315640				Wight, R			2012	[b]		8	1835	Solanaceae	Lycianthes	laevis	(Dunal) Bitter	India	Tamil Nadu	Tenkasi	Kuttralam	'Courtallum'	8.93	77.28	2-5km	GAZ		False
Herbarium sheet	K		K000922420			Henry, A			12911					Solanaceae	Lycianthes	biflora	(Lour.) Bitter	China	Yunnan			Szemao, S. forests [Simao District]	22.77	100.98	>20km	GAZ	1219	False		shrub 3 ft; fr red small
Herbarium sheet	BM		BM001018930			Robinson, HC	Kloss, CB		5		4	6	1914	Solanaceae	Lycianthes	schizocalyx	(Merr.) Bitter	Indonesia	Sumatra	Jambi		Korinchi [= Mt Kerninci]	-1.63	101.28	2-5km	GAZ		False
Herbarium sheet	E		E00426499	lectotype	Solanum debilissimum Merr.	McClure, FA			9532		11	5	1922	Solanaceae	Lycianthes	lysimachioides	(Wall.) Bitter	China	Hainan	Wuzhishan		South slope of Five Finger Mountain, edge of stream in wooded ravine	18.90	109.70	2-5km	GAZ		False
Herbarium sheet	K		K000923237			Tothill, BH			556					Solanaceae	Lycianthes	vitiensis	(Seem.) A.R.Bean	Fiji	Viti Levu			Nambavatu [Creek]	-17.60	178.37	2-5km	GAZ		False
Herbarium sheet	BM		BM001019014			Mueller, FJH von			13					Solanaceae	Lycianthes	vitiensis	(Seem.) A.R.Bean	Samoa	Upolu			Upalu	-13.91	-171.77	5-20k	GAZ		False
Herbarium sheet	BM		BM000943999			Miyazaki, T			508073	1/2	6	8	2005	Solanaceae	Lycianthes	biflora	(Lour.) Bitter	Japan				Awa coast, Susaki City, Kouchi Pref.	33.35	133.27		SPEC	49	False
Herbarium sheet	US	1991029	02840664			Hu, WK			8921		24	11	1946	Solanaceae	Lycianthes	biflora	(Lour.) Bitter	China	Sichuan	Leshan	Omei Shan	Omei-Hsien, Mt. Omei	29.50	103.33	>20km	GAZ		False
Herbarium sheet	A					L�tjeharmes, WJ			5406		6	7	1936	Solanaceae	Lycianthes	biflora	(Lour.) Bitter	Indonesia	Sumatra	Bengkulu	Enggano Island	Zuid Sumatra: Enggano, bij Bobo�jo' [Enggano Island]	-5.40	102.27		GAZ		False	wegrand in klappertiun	kruid; bl. +/- wit; vr. rood (later zwartz?)
Herbarium sheet	US	1753390	02840694			Lau, SK			4768		1	10	1934	Solanaceae	Lycianthes	biflora	(Lour.) Bitter	China	Jiangxi	Longnan	Oo Chi Shan	Oo Chi Shan, near Lam Uk Village, Lungnan district.						False
Herbarium sheet	CORD		CORD00094685	syntype	Lycianthes bigeminata (Nees) Bitter var. calycodonta Bitter	Hohenacker, RF			1415			1		Solanaceae	Lycianthes	laevis	(Dunal) Bitter	India	Kerala	Chokkad		prope Sispara, Mont. Nilagiri	11.20	76.43	2-5km	GAZ		False
Herbarium sheet	NY		01404852			Graeffe, E			s.n.					Solanaceae	Lycianthes	vitiensis	(Seem.) A.R.Bean	Samoa	Upolu			'Ins. Upolu'	-13.91	-171.77	5-20k	GAZ		False
Herbarium sheet	MO					Elmer, ADE			9208			5	1907	Solanaceae	Lycianthes	banahaensis	(Elmer) Bitter	Philippines	Luzon		Quezon	Lucban	14.15	121.57		ARC		False
Herbarium sheet	E		E00426916			Wenzel, CA			219		4	7	1913	Solanaceae	Lycianthes	banahaensis	(Elmer) Bitter	Philippines	Visayas	Eastern Visayas	Leyte Island		10.81	124.88	>20km	GAZ		False
Herbarium sheet	CAL					Deb, DB			25735		18	6	1961	Solanaceae	Lycianthes	laevis	(Dunal) Bitter	India	Arunachal Pradesh			Longsek hillock (Chenglang)	27.76	96.62	2-5km	GAZ	1500	False		undershrub, dichomtomously brancing; fls. several at the axil, K5, C5, A5, G2
Herbarium sheet	BKF		SN058704			Murata, G	Fukuoka, N; Phengklai, C	T-	17789		5	8	1973	Solanaceae	Lycianthes	biflora	(Lour.) Bitter	Thailand	East	Chanthaburi		SE. Chanthaburi, at the foot of Khao Soi Dao	13.11	102.20		GAZ	200	False	in evergreen forest
Herbarium sheet	AD		AD 99417098			Clarkson, JR			7813		17	2	1993	Solanaceae	Lycianthes	shanesii	(F.Muell.) A.R.Bean	Australia	Queensland		Dauan Island	Mount Cornwallis	-9.42	142.55	2-5km	SPEC		False	boulder stream on slopes of mountain	shrub 4 m; flowers pale mauve, anthers yellow
Herbarium sheet	CAL					Mann, G			s.n.					Solanaceae	Lycianthes	laevis	(Dunal) Bitter	India	Meghalaya			'Khasia'	23.58	91.64	>20km	GAZ		False
Herbarium sheet	W	1940-0010355				Tsiang, Y			9505		2	11	1930	Solanaceae	Lycianthes	biflora	(Lour.) Bitter	China	Guizhou	Liuzhi	Langtai	Langtai [= Langdai]	26.09	105.34	>2km	GAZ		False	open hillsides	herb 1 m; lvs. green; frt. young green, old red
Herbarium sheet	MO	2369688				Halim, MR		EC-	32553		9	9	1963	Solanaceae	Lycianthes	lysimachioides	(Wall.) Bitter	India	Meghalaya	East Khasi Hills	Shillong	Shillong Peak	25.55	91.88		GAZ		False		a pubescent semi-erect herb or undershrub; stem chocolate coloured, covered with soft haris, lvs. margin ciliate have longer on the up side than that of lower; most of the plant seen in vegetative, ony 2 plants with a terminal frts' frts with persistent calyx, calyx 10-toothed, irregularity also seen; number in B1
Herbarium sheet	NY		01404826			Degener, O	Degener, I; Ketewai, TB		32083		29	12	1968	Solanaceae	Lycianthes	vitiensis	(Seem.) A.R.Bean	Fiji	Viti Levu			Mt. Victoria [Mount Tomanivi]	-17.61	178.02		GAZ		False	rainforest
Herbarium sheet	MO	2822732				Murata, G	Iwatsuki, K; Phengklai, C	T-	15042		26	9	1971	Solanaceae	Lycianthes	biflora	(Lour.) Bitter	Thailand	North	Chiang Mai	Doi Chiang Dao	higher elevation of Doi Chang Dao	19.37	98.78		GAZ	1300	False	dense evergreen forest
Herbarium sheet	P		P00368996			Elmer, ADE			20597			10	1922	Solanaceae	Lycianthes	biflora	(Lour.) Bitter	Malaysia	Sabah			Tawao [Tawau], Elphinstone Province, British North Borneo.	4.25	117.89	2-5km	GAZ		False
Herbarium sheet	K		K000922862			Shah, M	Noor		695		28	9	1959	Solanaceae	Lycianthes	laevis	(Dunal) Bitter	Malaysia	Pahang		Fraser's Hill	below the Bishop's bungalow	-3.71	101.74		GAZ	1219	False	forest	shrub to 5 ft; flowers purplish; fruits dark green
Herbarium sheet	E		E00426518			Streimann, H	Katik, P	NGF-	34091		25	7	1972	Solanaceae	Lycianthes	cladotrichota	(Bitter) Bitter	Papua New Guinea	Milne Bay			Raba Raba subdistrict, junction Ugat and Mayu Rivers, near Mayu Island (Mt Suckling complex)	-9.62	149.17	2-5km	SPEC	400	False	lowland rainforest, along creek bank	climber on tree trunk; leaves dull dark green above, green below; flower buds white
Herbarium sheet	E		E00775047			Hanoi-UBC-Logan-Longwood-Kew Expedition to Vietnam		NHE-	210		3	11	2014	Solanaceae	Lycianthes	biflora	(Lour.) Bitter	Vietnam	Lao Cai			Khoang village	22.38	103.80		SPEC	1749	False		red berries on clusters 0.5 cm wide leaves ovate 10 cm x 5 cm stellate calyx
Herbarium sheet	E		E00310896			Kessler, PJA	Arbainsyah		3014		13	3	2001	Solanaceae	Lycianthes	biflora	(Lour.) Bitter	Indonesia	Sulawesi	Sulawesi Tengah	Kamarora	Palolo, forest garden behind Lore Lindu National Park field station	-1.15	120.13	2-5km	SPEC	650	False	forest garden; primary forest trees ringed; understorey with some old coffee trees and newly planted Theobroma seedlings	shrub ca. 1 m tall; flowers white; fruits red
Herbarium sheet	LAE	99558				Kairo, A	Emos, J	NGF-	30983		5	1	1968	Solanaceae	Lycianthes	kaernbachii	(Lauterb. & K.Schum.) Bitter	Papua New Guinea	Morobe			Sankwet L.A., Lae	-6.50	147.33	2-5km	SPEC	30	False	alongside road in rainforest	climbing on Celtis; leaves green; fruits green attach in pairs
Herbarium sheet	BM		BM001018901	isotype	Numaeacampa kerrii Gagnep.	Kerr, AFG			21186		21	4	1932	Solanaceae	Lycianthes	lysimachioides	(Wall.) Bitter	Laos				Pu Tat, Waing-chan [village in Viangchan province just over border from Xiangkhoang province - see Kerr 1933]	18.96	103.36	2-5km	GAZ	1500	False	In evergreen [forest].	Flowers white; climbing.
Herbarium sheet	P		P00058830			Faurie, U			4104			7	1900	Solanaceae	Lycianthes	biflora	(Lour.) Bitter	Japan				Oshima (Suikui) inter rudera.						False
Herbarium sheet	NY		01404888			Clemens, J	Clemens, MS		40315		11	9	1935	Solanaceae	Lycianthes	schizocalyx	(Merr.) Bitter	Malaysia	Sabah		Mount Kinabalu	'Penibukan, Dehobang falls'	6.11	116.60	>20km	GAZ	1524	False	forest hill	flower purple; fruit cherry red
Herbarium sheet	K		K000923469			Sauli�re, A			22		26	2	1913	Solanaceae	Lycianthes	laevis	(Dunal) Bitter	India	Tamil Nadu	Dindigul	Kodaikanal	"Shembaganur, Madras, Madura Dist." [Shembaganur, Kodaikanal]					1829	False
Herbarium sheet	US	2647387	02840668			Fosberg, FR			37656		21	6	1956	Solanaceae	Lycianthes	biflora	(Lour.) Bitter	Japan	Ryuku Islands		Ishigakijima	"Ishigaki Shima", Ntana Yama, ridge above Ozato					100	False	degraded, tangled forest, dominantly Ficus	rare along trail; branched herb 0.8 m; fruit bright red, soft
Herbarium sheet	K		K000923076			Collenette, IS			21604		6	9	1963	Solanaceae	Lycianthes	biflora	(Lour.) Bitter	Malaysia	Sabah		Mount Kinabalu	S slope of Mt. Kinabalu, eastern route, at right bank of eastern tributary of the Sungai (River) Mesilau, underneath the Mesilau Cave above campsite	6.04	116.58	2-5km	GAZ	1960	False	in crevice of large boulder immediately at river bank in eastern esp.	bushy herb, ca. 75 cm; flowers lilac, without scent
Herbarium sheet	MICH		1795095			Zwickey, AL			163		13	9	1938	Solanaceae	Lycianthes	biflora	(Lour.) Bitter	Philippines	Mindanao	ARMM (Muslim Mindanao)		south of Ganassi [Lanao del Sur]	7.83	124.11	2-5km	GAZ		False	secondary forest slope	four feet high; sparsely branched
Herbarium sheet	MO	6632596				Maxwell, JF		05-	456		17	7	2005	Solanaceae	Lycianthes	biflora	(Lour.) Bitter	Thailand	North	Chiang Mai		Doi Lohn (Lahn) west side, along Mae Lie Stream, above Mae Lie Village, Huay Gayo subdistrict, Mae Awn [= Mae On] district	18.79	99.31	>20km	GAZ	1150	False	partly open, disturbed spaces near the stream in degraded, fire-damaged primary, evergreen, seasonal hardwood + bamboo forest; granite bedrock	erect, branching evergreen herb to 1+ m tall; stems dull green, turning light brown; pedicels light green and light violet; calyx tube very pale whitish-pale light green, lobes light green; corolla white, tube light green inside; anthers orange; filaments, stigma, style whitish; blades dark green above, light green beneath
Herbarium sheet	CAL			syntype	Lycianthes pachypetala (Spreng.) Bitter var. intermedia Bitter	Craib, WG			396		27	11	1908	Solanaceae	Lycianthes	laevis	(Dunal) Bitter	India	Sikkim	North Sikkim	Tumlong		27.42	88.58	2-5km	GAZ	640	False
Herbarium sheet	E		E00617558			Cooper, RE			4710		28	8	1915	Solanaceae	Lycianthes	laevis	(Dunal) Bitter	Bhutan				Kuru Chu Valley					914	False	In shade on dry hillside.	6' Bush
Herbarium sheet	MICH		1519437			Koelz, WN			28282		1	9	1951	Solanaceae	Lycianthes	laevis	(Dunal) Bitter	India	Meghalaya			Mawyngkneng, Khasi Hills	25.55	92.06	2-5km	GAZ	1400		forest	white to rose purple, 3 ft; branching
Herbarium sheet	K		K000923345			Put Phraisurind			156		17	7	1926	Solanaceae	Lycianthes	biflora	(Lour.) Bitter	Thailand	Central	Saraburi			14.63	101.06	>20km	GAZ		False		[although has a Kerr label, number and locality indicate it was collected by Nai Put]
Herbarium sheet	K		K000922897			Wilde, WJJO de	Wilde-Duyfjes, BEE de		12173		20	5	1972	Solanaceae	Lycianthes	parasitica	(Blume) Bitter	Indonesia	Sumatra	Aceh	Gunung Leuser Nature Reserve	Ketambe, valley of Lau Alas, near tributary of Lau Ketambe, ca. 35 km NW of Kutatjane	3.67	97.67	2-5km	GAZ	200	False	primeval rainforest, riverine	epiphytic; leaves rather fleshy; corolla pale orange
Herbarium sheet	K		K000922418			Faurie, U			918		9	7	1897	Solanaceae	Lycianthes	lysimachioides	(Wall.) Bitter	Japan				Sonda						False
Herbarium sheet	CAL					Panigrahi, G		EC-	4047		28	10	1956	Solanaceae	Lycianthes	laevis	(Dunal) Bitter	India	Meghalaya		Jowai	within 1.5 miles to the W of I.B. of Jowai, K & J Hills District	25.30	92.15	2-5km	GAZ		False		not rare; herb 3 ft; leaves deep green; fruits green, ripe fruits pulpy red, K5 persistent
Herbarium sheet	L		L.4153188			Gaerlan, FJ	Fuentes, R; Romero, E	PPI-	26273		13	7	1996	Solanaceae	Lycianthes	banahaensis	(Elmer) Bitter	Philippines	Luzon	Calabarzon		prov. Cavite; Mount Palaypalay/Mataas na Gulod National Park, So. Maluayas, Brgy. Sapang, Ternate	14.22	120.48		SPEC	266	False	evergreen secondary forest; soil dark brown clay	tree 7 m; leaves dark dull green above, pale green beneath; fruits green
Herbarium sheet	K		K000923413			Krishnappa, DG			420		6	9	1962	Solanaceae	Lycianthes	laevis	(Dunal) Bitter	India	Karnataka	Uttara Kannada	Yellapur	Yellapur, Karwar Dist.					609	False		strangling unarmed undershrub, 3 ft, lower leaves solitary, upper ones twinned; corolla pale purple; fruit globose, scarlet
Herbarium sheet	GH					Bembower, W			297		7	5	1925	Solanaceae	Lycianthes	laevis	(Dunal) Bitter	India	Tamil Nadu	Dindigul	Kodaikanal		10.23	77.48	>20km	GAZ		False
Herbarium sheet	K		K000922900			Kornassi			649		4	12	1917	Solanaceae	Lycianthes	oliveriana	(Lauterb. & K.Schum.) Bitter	Indonesia	Maluku		Seram Island	"Seran, Hatomete"	-3.18	128.98	>20km	GAZ		False
Herbarium sheet	K		K000922373			Shin Ying Hu			5523		15	6	1968	Solanaceae	Lycianthes	biflora	(Lour.) Bitter	China	Hong Kong		Ta Mao Shan	New Territories	22.41	114.14		GAZ		False	growing by a rock along a stream	perennial herb, 0.5 m; flowers white, solitary or paired
Herbarium sheet	K		K000923309			Song Xianghou			929		27	5	1983	Solanaceae	Lycianthes	biflora	(Lour.) Bitter	China	Guizhou			"Lipo County"						False
Herbarium sheet	BM		BM000900110			Matthew, KM			16287		24	1	1979	Solanaceae	Lycianthes	laevis	(Dunal) Bitter	India	Tamil Nadu			Tirunelveli Dt., Nanguneri tk., Sengelteri					1300	False	on floor of sholas	shrub, 2m tall, fruits globose, green
Herbarium sheet	K		K000923235			Tothill, BH			633					Solanaceae	Lycianthes	vitiensis	(Seem.) A.R.Bean	Fiji	Viti Levu			Nambavatu [Creek]	-17.60	178.37	2-5km	GAZ		False
Herbarium sheet	P		P00368991			Ramos, M	Eda�o, GE		40472			10	1921	Solanaceae	Lycianthes	schizocalyx	(Merr.) Bitter	Philippines	Luzon	Cordillera (CAR)	Mount Pangualaytacay	Lepanto subprov. [Mankayan Mun.]	16.86	120.75	5-20k	GAZ		False
Herbarium sheet	CAL	315705				Griffith, W			5903					Solanaceae	Lycianthes	laevis	(Dunal) Bitter	Bangladesh				"India. East Bengal"						False
Herbarium sheet	K		K000922917			Burley, JS	Tukirin; et al.		3531		26	2	1990	Solanaceae	Lycianthes	banahaensis	(Elmer) Bitter	Indonesia	Sulawesi			North Sulawesi, 220 km W of Manado, km 50 inland from Pangi on Sungai Ilanga	0.68	123.67	2-5km	SPEC	400	False	lowland primary rainforest	treelet 5 m, 7 cm diameter; bark brown, rugose, inner bark whitish; flower yellow green
Herbarium sheet	MICH		1794586			Hamel, C			1242		4	9	1928	Solanaceae	Lycianthes	biflora	(Lour.) Bitter	Indonesia	Sumatra	North Sumatra		Bangoen Dolok to Natoras, Asahan						False
Herbarium sheet	G		G00301677	isotype	Solanum caulorhizum Dunal	Zollinger, H			705				1847	Solanaceae	Lycianthes	lysimachioides	(Wall.) Bitter	Indonesia	Java			'prov. Bandong'						False
Herbarium sheet	BM	013510	BM001018857			Cave, GH			s.n.					Solanaceae	Lycianthes	laevis	(Dunal) Bitter	India	Sikkim			sin. loc. ("Sikkim")						False
Herbarium sheet	NY		01404847			Smith, AC			5270		7	7	1947	Solanaceae	Lycianthes	vitiensis	(Seem.) A.R.Bean	Fiji	Viti Levu			western and southern slopes of Mount Tomonivi (Mt. Victoria), Mba (formerly Tholo North)	-17.62	178.00	2-5km	GAZ	850	False	edge of forest; dense forest	slender tree 7 m; corolla white, anthers yellow
Herbarium sheet	K		K000922564			Elmer, ADE			11576			8	1909	Solanaceae	Lycianthes	laevis	(Dunal) Bitter	Philippines	Mindanao	Davao		Todaya (Mt. Apo), District of Davao. Island of Mindanao.	7.00	125.30		GAZ		False
Herbarium sheet	K		K000922372			Lau, SY			20223		22	7	1932	Solanaceae	Lycianthes	biflora	(Lour.) Bitter	China	Guangdong	Gaoyao		Hing Wan monastery [= Qingyun Temple], Ting Woo Shan, Kao-Yao District [= Gaoyao]	23.17	112.55	<2km	GAZ		False	in forest	herb 1 m; fl. white; fr. red
Herbarium sheet	A					Keenan, J	Tun Aung, U; Rule, RH		1124		22	8	1961	Solanaceae	Lycianthes	biflora	(Lour.) Bitter	Myanmar (Burma)	Mandalay			2.5 miles E of Paungdaw Power Station, Tenasserim Division, Tavoy District (area within a radius of 12 miles from Paungdaw)	14.00	98.50	2-5km	SPEC	365	False	on wet areas where shade is light and open association; palms and elephant grass	abundant shrub
Herbarium sheet	G					Kajewski, SF			1863		12	6	1930	Solanaceae	Lycianthes	vitiensis	(Seem.) A.R.Bean	Papua New Guinea	Bougainville (North Solomons)	Bougainville Island		Kugumaru, Buin.					150	False	Rain-forest	small tree up to 10m. high; fruit 1.4cm long, 1.2 cm diam., oblong, light green-blue when ripe; common
Herbarium sheet	CAL					Clemens, J	Clemens, MS		20624		21	10	1929	Solanaceae	Lycianthes	biflora	(Lour.) Bitter	Malaysia	Sarawak			Bidi Cave [Gunung Buan Bidi]	1.40	110.10	2-5km	GAZ		False	In forest; limestone bowl	'Vine'; flower cream; fruit red
Herbarium sheet	BISH	182918	BISH1005077	isolectotype	Solanum debilissimum Merr.	McClure, FA			9532		11	5	1922	Solanaceae	Lycianthes	lysimachioides	(Wall.) Bitter	China	Hainan	Wuzhishan		South slope of Five Finger Mountain, edge of stream in wooded ravine	18.90	109.70	2-5km	GAZ		False
Herbarium sheet	CAL	315649				Sauli�re, A			73		20	2	1913	Solanaceae	Lycianthes	laevis	(Dunal) Bitter	India	Tamil Nadu	Dindigul	Kodaikanal		10.23	77.48	2-5km	GAZ	2134	False
Herbarium sheet	US	1173788	02840705			Native Collector			2127			2	1914	Solanaceae	Lycianthes	schizocalyx	(Merr.) Bitter	Malaysia	Sarawak			sin. loc.						False
Herbarium sheet	K		K000923381			Gardner, G			s.n.					Solanaceae	Lycianthes	laevis	(Dunal) Bitter	India	Tamil Nadu	Nilgiris		"Nellygherries"						False
Herbarium sheet	K		K000923219			Comins, RB			235					Solanaceae	Lycianthes	vitiensis	(Seem.) A.R.Bean	Solomon Islands	Central Province			Florida Island, Popinisura [=Nggela Islands, Nggela Sule]	-9.05	160.21	5-20k	GAZ		False		tree up to 25 ft; leaves opposite, one beign very much larger than the other; flowers white, 5-lobed corolla with conspicuous yellow anthers; fruit red berries, full of small seeds
Herbarium sheet	K		K000172383			Johns, RJ	Puradyatmika, P; Sadili, A		8900		25	1	1998	Solanaceae	Lycianthes	cladotrichota	(Bitter) Bitter	Indonesia	Papua	Mimika Regency	Mount Jaya	PT-Freeport Indonesia Concession Area, Kuala Kencana, near Ecological Plot 5	-4.40	136.83	2-5km	SPEC	65	False	mixed lowland tropical rainforest on alluvial materials	cilmber in lowland tropical rainforest; growing to 10 m; leaves dark green above, pale green beneath; fruits yellow-green
Herbarium sheet	TCD		TCD51386	syntype	Solanum bigeminatum Nees var. zeylanica C.B.Clarke	Thwaites, GHK			1900					Solanaceae	Lycianthes	laevis	(Dunal) Bitter	Sri Lanka				sin.loc.						False
Herbarium sheet	QRS		QRS 500901.2			Nicholson, DI		AFO-	4776		23	11	1972	Solanaceae	Lycianthes	shanesii	(F.Muell.) A.R.Bean	Australia	Queensland			Rocky knob just S of the divide on the Palmer River road	-16.00	144.83		GAZ		False	Dry scrub
Herbarium sheet	CAL	315608				Anderson, T			366			10	1896	Solanaceae	Lycianthes	schizocalyx	(Merr.) Bitter	Indonesia	Java	West Java	Gunung Malabar	'Mt. Malabar'	-7.13	107.64	>20km	GAZ		False
Herbarium sheet	QRS		QRS 91038.1			Gray, B			4974		26	1	1989	Solanaceae	Lycianthes	shanesii	(F.Muell.) A.R.Bean	Australia	Queensland			Maitland Downs Holding	-16.02	144.82		GAZ		False	Deciduous vine thicket	Small tree 5 m tall. Ripe fruits orange or reddish orange. Fruit in F.A.A.
Herbarium sheet	SING		SING0080332			Takeuchi, WN			9307			1	1994	Solanaceae	Lycianthes	oliveriana	(Lauterb. & K.Schum.) Bitter	Papua New Guinea	Morobe			Atzera Range, lowland forest near the 9-11 mile settlement	-6.66	146.93	>20km	GAZ	300	False	foothill forest	woody climber; main stem 3.5 cm in diametre, outer bark scaly, pale brown, lenticellate, the lenticels large and knobby; stem radial, out wood whitish, heartwood yellow brown, composed on large pores; twigs terete and glabrate, pale brown, occasionally fractiflex; leaves paired, approximated to one side, coriaceous or slightly fleshy, glabrous, glossy darker green and white punctulate above x aba…
Herbarium sheet	US	3227057	00922849			Si Boeea, R			10780		15	10	1936	Solanaceae	Lycianthes	schizocalyx	(Merr.) Bitter	Indonesia	Sumatra	North Sumatra		headwaters of Aek Liang, Asahan, region between Solok Si Manoek-manoek and Tor Maroetoeng	2.46	98.43	>20km	GAZ	1300	False
Herbarium sheet	BM		BM001018866			Clarke, CB			38718	D	9	8	1885	Solanaceae	Lycianthes	lysimachioides	(Wall.) Bitter	India	Meghalaya	East Khasi Hills		Shillong	25.55	91.91	2-5km	GAZ	1951	False
Herbarium sheet	US	1429748	02840721			Bartlett, HH			8567		24	6	1927	Solanaceae	Lycianthes	schizocalyx	(Merr.) Bitter	Indonesia	Sumatra	North Sumatra		East Coast, Deleng Singkoet [Deleng Singkut], N of Berastagi, Karo Plateau	3.20	98.53		GAZ		False
Herbarium sheet	NY		01404881			Carr, CE			14991		16	11	1935	Solanaceae	Lycianthes	biflora	(Lour.) Bitter	Papua New Guinea	Central			Boridi					914	False	Secondary forest	c. 6ft tall; flowers white
Herbarium sheet	MO	04206812				Li Zexian			3594		21	4	1988	Solanaceae	Lycianthes	biflora	(Lour.) Bitter	China	Hainan		Hainan	Hainan sheng, Kanwang Mountain, "Quanwei 4th / E District"	19.20	109.70	2-5km	GAZ		False
Herbarium sheet	US	802558	02840739			Clarke, CB			15891		4	11	1871	Solanaceae	Lycianthes	laevis	(Dunal) Bitter	India	Meghalaya			Normai, Khasia [=Nunklow]	25.68	91.64	2-5km	GAZ	1219	False
Herbarium sheet	MO	3717134	MO-716043	isolectotype	Solanum manucaling Elmer	Elmer, ADE			10489			5	1909	Solanaceae	Lycianthes	banahaensis	(Elmer) Bitter	Philippines	Mindanao	Davao		Todaya (Mount Apo), Davao del Sur	6.97	125.35		ARC		False
Herbarium sheet	US		02840676	syntype	Solanum biflorum Lour. var. glabrum Hatus.	Narita, T			s.n.		6	8	1968	Solanaceae	Lycianthes	biflora	(Lour.) Bitter	Japan	Ryuku Islands		Iriomote Island	along the Kuira River						False
Herbarium sheet	CAL					Wight, R			2012				1852	Solanaceae	Lycianthes	laevis	(Dunal) Bitter	India	Tamil Nadu	Nilgiris		Kouthagerry' [=Kotagiri]						False
Herbarium sheet	A		00307002			Gaoligong Shan Biodiversity Survey			22292		10	11	2004	Solanaceae	Lycianthes	biflora	(Lour.) Bitter	China	Yunnan			Gaoligong Shan Region. Gongshan Zizhixian, Cikai Zheng. W side of the Nujiang in the vicinity of Danzhu near the army border station. E facing 10-30(degrees) slope.	27.67	98.72		SPEC	1400	False	Subtropical evergreen broadleaf forest. Disturbed by clearing. Disturbed secondary forest and thickets. Growing along trail in a shaded wet area. In loam on decomposed granite.	Herb ca. 60 cm tall. Fruit red. Occasional.
Herbarium sheet	UBC	205417				Wu, MJ			1331		4	5	1991	Solanaceae	Lycianthes	biflora	(Lour.) Bitter	Taiwan	Taipei Hsien		Nankang	Mu-chih shan					10	False	roadside
Herbarium sheet	NY		01404848			Smith, AC			5501		4	8	1947	Solanaceae	Lycianthes	vitiensis	(Seem.) A.R.Bean	Fiji	Viti Levu			northern portion of Rairaimatuku Plateau, between Nandrau and Nanga, Nandronga and Navosa (formerly Tholo North)	-17.68	177.98	2-5km	GAZ	725	False	edge of forest	shrub 3-4 m; corolla white, anthers yellow
Herbarium sheet	A					Floto, F			7615		21	7	1959	Solanaceae	Lycianthes	biflora	(Lour.) Bitter	Thailand	West	Tak		between Tak and Mae Sot	16.77	98.93		GAZ	400	False		plant with white flowers and red berries
Herbarium sheet	CAL					Kayal, RN	Tribedi, GN		608		2	7	1973	Solanaceae	Lycianthes	laevis	(Dunal) Bitter	India	Tamil Nadu	Nilgiris	Kotagiri		11.41	76.87	2-5km	GAZ	1985	False
Herbarium sheet	L		L.2859609			Larsen, K			10513		5	7	1963	Solanaceae	Lycianthes	biflora	(Lour.) Bitter	Thailand	West	Ratchaburi	Thung Kang Yang						350	False	evergreen forest	flowers white
Herbarium sheet	BO	BO-1324388		lectotype	Lycianthes minutipila Bitter	Daalen, GCE van	Pringgo Atmodjo, RM		21		16	2	1904	Solanaceae	Lycianthes	schizocalyx	(Merr.) Bitter	Indonesia	Sumatra	Aceh		Gahoe Loeas, Boernipaja [Galo and Alas Lands = Aceh province]	4.84	97.04	5-20k	GAZ		False
Herbarium sheet	MO	6159159				Gray, B			4972		26	1	1989	Solanaceae	Lycianthes	shanesii	(F.Muell.) A.R.Bean	Australia	Queensland			Maitland Downs Holding	-16.02	144.82	2-5km	SPEC	560	False	deciduous thicket	small tree 6 m; fruit orange or reddish orange
Herbarium sheet	LAE	105429				Womersley, JS	Vandenberg, J; Galore, M	NGF-	37289		2	11	1968	Solanaceae	Lycianthes	oliveriana	(Lauterb. & K.Schum.) Bitter	Papua New Guinea	Western Highlands			4 miles from Kopiago on Koroba Rd., Kopiago subdistrict	-5.37	142.55	2-5km	SPEC	1466	False	understory of Nothofagus forest	lian, 6 ft; leaves fleshy, yellow-green; fruit green, cup grey-green
Herbarium sheet	DD					Gamble, JS			11712			6	1883	Solanaceae	Lycianthes	laevis	(Dunal) Bitter	India	Tamil Nadu	Nilgiris	Coonoor	Coonoor Peak	11.35	76.80	2-5km	GAZ	1981	False
Herbarium sheet	BM		BM001014584	type (unspecified)	Solanum peranomalum Wernham ex Ridl.	Kloss, CB			s.n.		5	12	1912	Solanaceae	Lycianthes	peranomala	(Wernham ex Ridl.) A.R.Bean	Indonesia	Papua			Utakwa River to Mt. Carstensz; Canoe Camp. Dutch New Guinea.	-4.57	137.03	2-5km	GAZ	45	False
Herbarium sheet	BM		BM001035643			Fujikawa, K	Watthana, S; Kertsawang, K; Man, LS; Shine, L		89302		26	5	2012	Solanaceae	Lycianthes	schizocalyx	(Merr.) Bitter	Myanmar (Burma)	Chin	Mindat District	Mindat	Ca. 37 miles (Mindat-Matupi) from Mindat, Mindat Township, Natma Taung National Park	21.57	93.80		SPEC	2460	False	Evergreen forest, shade	Flowers white
Herbarium sheet	LAE	89751				Sayers, CD		NGF-	21517		5	1	1965	Solanaceae	Lycianthes	moszkowskii	(Bitter) Bitter	Papua New Guinea	Morobe			Wagau, Morobe Dist., T.N.G.	-6.83	146.83		SPEC	1219	False	Oak forest.	small erect shrub, height 3 feet; leaves darkish green above, paler below; fruit ripening red, 1/2' diameter.
Herbarium sheet	K		K000224100			Pendry, CA	Jebb, M; Pooma, R	95-	016		12	8	1995	Solanaceae	Lycianthes	schizocalyx	(Merr.) Bitter	Thailand	North	Chiang Mai	Doi Inthanon	Aang-ka Nature Trail	18.58	98.48	2-5km	SPEC	2500	False	mossy montane forest	shrub to 2 m, much branched; stems green, but somewhat purplish borwn at nodes; leaves glossy dark green above, dull light green below; flowers white; calyx greenish; petals with a pair of green dots at base; anthers reddish brown
Herbarium sheet	MO	5818037				Utteridge, TMA	Triono, T; Johns, RJ; Kasmin, O		295		5	4	2000	Solanaceae	Lycianthes	oliveriana	(Lauterb. & K.Schum.) Bitter	Indonesia	Papua	Mimika Regency	Mount Jaya	PT-Freeport Indonesia Concession Area, Main Road above Mile 38	-4.37	136.93	2-5km	SPEC	230	False	wet mixed lowland tropical rainforest with Pometia, Vatica, Chisocheton, Octomeles and Myristica, to 30 m tall; dense undergrowth of tree ferns and Marattia, many epiphytes including Gesneriaceae and ferns	shrublet/scarmbler clinging to bole of medium sized tree on forest edges; branches pendulous; flowering from the axils and lower down on the leafless branches; leaves opposite, light green below, darker above with the midrib pale green-yellow; petioles tinged purple at the base, especially with young; calyx and corolla lobes pale green; anther very pale aubergine purple, filaments pale green whit…
Herbarium sheet	NY		02286510			Carr, CE			13738		11	12	1935	Solanaceae	Lycianthes	rostellata	(Merr. & L.M.Perry) A.R.Bean	Papua New Guinea	Oro		Alola		-9.01	147.74	2-5km	GAZ		False		climber, fruit of 13737, green
Herbarium sheet	K		K000923349			Kerr, AFG			7529		9	8	1923	Solanaceae	Lycianthes	schizocalyx	(Merr.) Bitter	Thailand	South	Pattani		Betong, Pattani [Betong, prov. Pattari]	5.75	101.03	2-5km	GAZ	200	False	By stream in evergreen forest.	Shrub c. 1m high; flowers purple.
Herbarium sheet	K		K000922463			Royen, P van	Sleumer, HO		7716		7	11	1961	Solanaceae	Lycianthes	oliveriana	(Lauterb. & K.Schum.) Bitter	Indonesia	Papua Barat		Vogelkop Peninsula	Ife River valley, central part of Tamray Range, S. slope, path from Sudjak village to Mt. Kusemun, Aiwa River	-1.37	132.80	>20km	GAZ	840	False	riverine forest	climber on trees; leaves dark green agbove, lighter below; flowers purple, anthers yellow; beautiful
Herbarium sheet	K		K000923253			Kanai, H	Murata, G; Togashi, M	63-	03553		9	11	1963	Solanaceae	Lycianthes	biflora	(Lour.) Bitter	Nepal	East Nepal			Iladanda-Salep						False
Herbarium sheet	K		K000923115			Beccari, O			119			6	1878	Solanaceae	Lycianthes	biflora	(Lour.) Bitter	Indonesia	Sumatra	West Sumatra		Sul Mt. Singalau, Padangshe bovenlanden (alto Padang)	-0.91	100.57	5-20k	GAZ		False
Herbarium sheet	NY		01404987			Clemens, MS			16471			12	1925	Solanaceae	Lycianthes	schizocalyx	(Merr.) Bitter	Philippines	Luzon	Cordillera (CAR)		Benguet Province						False
Herbarium sheet	K		K000923147			Afriastini, JJ	Rohajawati		2859		22	12	1994	Solanaceae	Lycianthes	schizocalyx	(Merr.) Bitter	Indonesia	Sulawesi	Gorontalo		Motomboto, Desa Tulabolo, Kec. Suwawa, Kab. Gorontalo [Sulawesi Utara on label]	0.47	123.33	2-5km	GAZ	400	False	scattered, shade open place	herb ca. 30 cm; calyx dark green; corolla pure white, stamen yellow; fruit bright red (ripe)
Herbarium sheet	K		K000923231			Meebold, A			17036			7	1932	Solanaceae	Lycianthes	vitiensis	(Seem.) A.R.Bean	Fiji	Viti Levu			9 miles above Suva	-18.02	178.38	2-5km	GAZ		False
Herbarium sheet	P		P00369014	syntype	Solanum denticulatum Blume var. lanceolatum Miq.	Zollinger, H			s.n.			8	1844	Solanaceae	Lycianthes	biflora	(Lour.) Bitter	Indonesia	Java	West Java		prope Lamadjang [Tji Lamadjang]	-7.40	108.18	2-5km	GAZ		False	in sylva
Herbarium sheet	LE		LE 01093073			Nuraliev, MS		NUR-	182	a	21	11	2009	Solanaceae	Lycianthes	biflora	(Lour.) Bitter	Vietnam	Lao Cai	Sa Pa		San Sa Ho municip., Hoang Lien National Park, Tram Ton area	22.34	103.78		SPEC	2000	False		[photos of live plants only - at https://en.herbariumle.ru/?t=occ&id=45006]
Herbarium sheet	CAL					Panigrahi, G			14531		22	8	1958	Solanaceae	Lycianthes	biflora	(Lour.) Bitter	India	Arunachal Pradesh			Khonsa to Khela, Tirap District (NEFA)	27.00	95.53		GAZ		False		annual herb to 2 m; fls white; stem hairy; a[nthers] yellowish; scarce
Herbarium sheet	LAE	118670				Mauriasi, R	and collectors	BISP-	13952		16	4	1969	Solanaceae	Lycianthes	vitiensis	(Seem.) A.R.Bean	Solomon Islands	Western Province		Fauro Island	Haliuna River area	-6.91	156.08		GAZ	114	False	well-drained primary forest; hillside	tree 20 ft high, 4 inches diam, bole straight, butresses absent; barke surface light brown, smooth; slash wood softe, white; slash bark soft; flowers white petal with yellow stamen, sweet smell
Herbarium sheet	CAL	315721				Anderson, T			1019			7	1862	Solanaceae	Lycianthes	biflora	(Lour.) Bitter	Bhutan				"Sinchul, Sikkim" [=Sinchula now in Bhutan]	27.41	89.40	>20km	GAZ	2439	False
Herbarium sheet	K		K000922489			Streimann, H	Kairo, A	NGF-	25854		15	3	1971	Solanaceae	Lycianthes	bitteriana	(Symon) A.R.Bean	Papua New Guinea	Morobe			Hump L.A. 5 mi SE Bulolo, Wau subdistrict	-7.18	146.70	2-5km	SPEC	1067	False	secondary regrowth beside road	small, bushy treelet; leaves dark green above, green below; flowers whitish blue, stamens yellow; fruit green
Herbarium sheet	K		K000923467			Wight, R			2025	[a]		9	1835	Solanaceae	Lycianthes	laevis	(Dunal) Bitter	India	Tamil Nadu	Palni Hills		"Pulney Mountains"						False
Herbarium sheet	K		K000922834			Argent, G		8/	19		19	5	1975	Solanaceae	Lycianthes	rostellata	(Merr. & L.M.Perry) A.R.Bean	Papua New Guinea	Southern Highlands			Onim Hill, Mt. Gilwe Timber area, Mendi subdistrict	-6.17	143.95	2-5km	SPEC	2500	False	mixed Nothofagus and Castanopsis forest	climber; corolla mauve, stamens yellow, style purple, sigma green
Herbarium sheet	L		L.2876980			Croft, JR	Lelean, Y	NGF-	34800		17	9	1973	Solanaceae	Lycianthes	rostellata	(Merr. & L.M.Perry) A.R.Bean	Papua New Guinea	Central			subdsitrict Port Moresby, east slope of Lake Myola No. 1	-9.15	147.72	2-5km	SPEC	1920	False	secondary regrowth, since war	climber; leaves dull dark green above, mid green below; fruit green
Herbarium sheet	CAL	316466				Elmer, ADE			15895			4	1916	Solanaceae	Lycianthes	parasitica	(Blume) Bitter	Philippines	Luzon	Bicol		Irosin (Mt. Bulusan), Province of Sorsogon	12.74	124.04	>20km	GAZ		False
Herbarium sheet	LAE	39561				Brass, LJ			30845		6	8	1959	Solanaceae	Lycianthes	cladotrichota	(Bitter) Bitter	Papua New Guinea	Eastern Highlands			M[oun]t Otto, south slopes	-6.05	145.47	5-20k	GAZ	2340	False	on edge of forest	scrambling to 2 m; corolla pink; anthers yellow
Herbarium sheet	K		K000759466	syntype	Brachistus feddei Reinecke	Reinecke, F			58	a		9	1894	Solanaceae	Lycianthes	vitiensis	(Seem.) A.R.Bean	Samoa	Savai'i			ueber Aopo [A'opo]	-13.55	-172.52	5-20k	GAZ		False		[male]
Herbarium sheet	US	1990703	02840663			Wang, WH			8113		29	10	1942	Solanaceae	Lycianthes	biflora	(Lour.) Bitter	China	Sichuan			sin. loc.	30.13	102.93	>20km	GAZ		False
Herbarium sheet	E		E00426965			Amin, A	et al.	SAN-	117897		11	6	1987	Solanaceae	Lycianthes	laevis	(Dunal) Bitter	Malaysia	Sabah			Bambangan, Ranau District	5.81	118.00	2-5km	GAZ		False		herbs; fruits green, red when ripen
Herbarium sheet	K		K000759395			Copeland, EB			329			3	1904	Solanaceae	Lycianthes	parasitica	(Blume) Bitter	Philippines	Mindanao	Davao	Davao							False
Herbarium sheet	L		L.2859520			Afriastini, JJ			479		26	11	1982	Solanaceae	Lycianthes	biflora	(Lour.) Bitter	Indonesia	Java	Central Java		Blumbang, Mt. Lawu	-7.63	111.16	5-20k	GAZ		False	Fagac[eae] forest; open place; common	herb ca. 75 cm; fl.white; berry red when ripe
Herbarium sheet	BM		BM001035650			Kuroiwa, N	Maeda, A; Srisanga, P; Man, LS		51266		25	5	2007	Solanaceae	Lycianthes	schizocalyx	(Merr.) Bitter	Myanmar (Burma)	Chin	Mindat District	Kanpetlet	Road between Kampetlet and Mindat, 6-8 miles from Kampetlet, Natma Taung National Park	21.20	93.98		SPEC	2400	False	Evergreen forest. Forest floor, shade	Herb, ca. 80 cm. Flowers white
Herbarium sheet	CAL					Russell, PT			2219		25	11	1921	Solanaceae	Lycianthes	biflora	(Lour.) Bitter	Myanmar (Burma)	Tanintharyi			Himye headwaters, 'Tavoy' [Dawei]					609	False
Herbarium sheet	BM		BM001018956			Alston, AHG			15100		1	4	1954	Solanaceae	Lycianthes	schizocalyx	(Merr.) Bitter	Indonesia	Sumatra	North Sumatra		E. of Lae Pondon, E. of Sidikalang.	2.84	98.48	2-5km	GAZ		False		fls mauve
Herbarium sheet	BM		BM001019010			Kloss, CB			s.n.		22	11	1912	Solanaceae	Lycianthes	impar	(Warb.) Bitter	Indonesia	Papua			Dutch New Guinea: Utakwa Expedition to Mt. Carstensz. Camp I-III	-4.35	136.96	2-5km	GAZ		False		purple blue
Herbarium sheet	P		P00057921			P�telot, A			5459			8	1931	Solanaceae	Lycianthes	schizocalyx	(Merr.) Bitter	Vietnam	Quang Ninh			Tonkin, Mont Bavi' [=Mont Ba Vi]	21.07	105.37	2-5km	GAZ	500	False		arbuste � rameaux retombant sur un rocher humide
Herbarium sheet	A					Hoogland, RD			3979		23	9	1953	Solanaceae	Lycianthes	cladotrichota	(Bitter) Bitter	Papua New Guinea	Oro			"Northern Div." near Pitoki village, ca. 3 km S of Kokoda station	-8.92	147.74		GAZ		False	dense shrubby undergrowth in partly felled rainforest	climber in dense shrubby undergrowth in partly felled rainforest; calyx pale green with purple dots at margin; corolla (buds only) cream
Herbarium sheet	CAL					Sengupta, G			354		8	11	1961	Solanaceae	Lycianthes	biflora	(Lour.) Bitter	India	West Bengal	Kalimpong	Lava	'Labha, Pankhashari Range'	27.05	88.39	2-5km	GAZ	2000	False		erect shrub; berries bright red, shining
Herbarium sheet	P		P00368984			Ramos, M			27477			2	1917	Solanaceae	Lycianthes	banahaensis	(Elmer) Bitter	Philippines	Luzon	Ilocos		Bangui. Prov. of Ilocos Norte	18.50	120.74		GAZ		False
Herbarium sheet	K		K000922884			Meijer, W		SAN-	19246		24	6	1959	Solanaceae	Lycianthes	parasitica	(Blume) Bitter	Malaysia	Sabah	Sandakan		Dist. Tawau, Mile 12 1/4, Apas road	4.30	118.06	2-5km	GAZ	45	False		Epiphyte; flowers white
Herbarium sheet	K		K000923144			Schiffner, V			2505		28	1	1894	Solanaceae	Lycianthes	laevis	(Dunal) Bitter	Indonesia	Java	West Java	Gunung Salak	"ad decliv, septentr. montis Salak in faucibus torrentis Tjiapus"	-6.69	106.77	2-5km	GAZ	600	False	regio pluvialis
Herbarium sheet	US	2391735	02840711			Brass, LJ			30845		6	8	1959	Solanaceae	Lycianthes	cladotrichota	(Bitter) Bitter	Papua New Guinea	Eastern Highlands			M[oun]t Otto, south slopes	-6.05	145.47	5-20k	GAZ	2340	False	on edge of forest	scrambling to 2 m; corolla pink; anthers yellow
Herbarium sheet	K		K000923459	syntype	Solanum bigeminatum Nees var. zeylanica C.B.Clarke	Thwaites, GHK			1900					Solanaceae	Lycianthes	laevis	(Dunal) Bitter	Sri Lanka				sin.loc.						False
Herbarium sheet	K		K000922557			Ramos, M			30519		14	11	1917	Solanaceae	Lycianthes	biflora	(Lour.) Bitter	Philippines	Luzon	Bicol	Catanduanes Island		13.76	124.25	<2km	GAZ		False
Herbarium sheet	E		E00426565			Stainton, JDA	Sykes, WR; Williams, LHJ		6505		26	7	1954	Solanaceae	Lycianthes	lysimachioides	(Wall.) Bitter	Nepal				Yeti Ythola					2439	False	In wet forest.	Prostrate. Flowers white, Anthers pale yellow.
Herbarium sheet	MO	5313301				Cuong, NM	Kien, DT; Sinh, MV		662		21	10	1999	Solanaceae	Lycianthes	biflora	(Lour.) Bitter	Vietnam	Ninh Binh		Cuc Phuong National park	Bong Landmark, helipad, SW corner, Site CP107	20.34	105.59		SPEC		False	overlap between primary and secondary forest	creeping herb 40 cm; stem dull green, pubescences; flowers pinkish white; fruits dull green turning red
Herbarium sheet	K		K000923240			Gillespie, JW			4446		26	1	1928	Solanaceae	Lycianthes	vitiensis	(Seem.) A.R.Bean	Fiji	Ovalau			near summit of main range W of Levuka	-17.68	178.81	2-5km	GAZ	200	False	near summit
Herbarium sheet	NY		01404851			Degener, O			15032		20	4	1941	Solanaceae	Lycianthes	vitiensis	(Seem.) A.R.Bean	Fiji	Viti Levu		Mbulu	near Sovi Bay, Tholo West	-18.17	177.60	2-5km	GAZ		False	patch of wet forest	tree to 8 m; with spreading (+/- horizontal) branches
Herbarium sheet	US	2155852	02840808			Zwickey, AL			670		5	11	1938	Solanaceae	Lycianthes	banahaensis	(Elmer) Bitter	Philippines	Mindanao	Northern Mindanao		vicinity of Abaga	7.89	123.92		GAZ	400	False	clearing	small tree, 8 ft., diam. 5 inches; bark creamy crown; frts red, sweet
Herbarium sheet	K		K000922472			Carr, CE			16109		15	3	1936	Solanaceae	Lycianthes	cladotrichota	(Bitter) Bitter	Papua New Guinea	Oro			Isuarava [Isurava]	-9.00	147.74	5-20k	GAZ	1067	False	secondary forest	climber; flowers violet; the petals with 3 paler veins
Herbarium sheet	E		E00100385			Gaoligong Shan Expedition			8709		9	9	1997	Solanaceae	Lycianthes	biflora	(Lour.) Bitter	China	Yunnan			Road from Gongshan to Binzhonglou - Chang Wang He Bridge, Gongshan Co., Nujiang Lisu Aut. Pref.	27.83	91.69		GAZ	1600	False	Remnant primary forest in steep ravine	Shrub to 50cm; fruits green; growing at stream edge
Herbarium sheet	BO	BO-1324391		lectotype	Lycianthes biflora (Lour.) Bitter var. velutinella Bitter	Koorders, SH			18041		26	2	1895	Solanaceae	Lycianthes	biflora	(Lour.) Bitter	Indonesia	Sulawesi	Sulawesi Utara		"Provincia Minahassa" [protologue: "Biwak Penamarangan bei Kajoevaroe", label on specimen very faint and hard to read] = Kajoewatoe [Kakas, Kaywatu]	1.15	124.94	2-5km	GAZ	500	False
Herbarium sheet	A					Grierson, AJC	Long, DC		2290		27	6	1979	Solanaceae	Lycianthes	biflora	(Lour.) Bitter	Bhutan		Tashigang	Khaling	4.5 km S of Khaling, SW of Tashigang.	27.15	91.43	2-5km	SPEC	2225	False	Amongst shrubs in steep valley in warm broad leaved forest.	Scrambling shrub 2 m, flowers white, young fruit green.
Herbarium sheet	K		K000923283			Gamble, JS			18034			8	1886	Solanaceae	Lycianthes	laevis	(Dunal) Bitter	India	Tamil Nadu			Madras, Nilgiris district					2134	False
Herbarium sheet	A		00619969			Hoover, WS	Wiriadinata, H; Hunter, JM		31315		7	3	2000	Solanaceae	Lycianthes	laevis	(Dunal) Bitter	Indonesia	Java	West Java	Gunung Halimun National Park	Gunung Cikanaki	-6.75	106.53	>20km	GAZ	1000	False	submontane forest	erect herb to 1 m tall; fruits green turning red
Herbarium sheet	K		K000922388			Henry, A			12009	B				Solanaceae	Lycianthes	biflora	(Lour.) Bitter	China	Yunnan			Szemei [Simao District]	22.77	100.98	>20km	GAZ	1219	False	forests	shrub 4 ft; white fls.
Herbarium sheet	P		P00057860			Thorel, C			2087				1866	Solanaceae	Lycianthes	biflora	(Lour.) Bitter	Cambodia	Kampong Speu		Oudong	"Ou dun"	11.81	104.74	2-5km	GAZ		False
Herbarium sheet	MICH		1519452			Rup Chand, T			3698		30	10	1950	Solanaceae	Lycianthes	laevis	(Dunal) Bitter	India	Manipur	Senapati		Karong, Manipur	25.30	94.04	2-5km	GAZ	1100		forest	3 ft;fruit crimson
Herbarium sheet	K		K000923388			Thwaites, GHK			2429					Solanaceae	Lycianthes	laevis	(Dunal) Bitter	Sri Lanka				sin. loc.						False
Herbarium sheet	AAU					Beusekom, CF van	Phengklai, C		1360		20	6	1968	Solanaceae	Lycianthes	biflora	(Lour.) Bitter	Thailand	North	Chiang Mai		Doi Chiengao [Doi Chiang Dao], along trail from Ban Tham to summit	19.39	98.88		GAZ	1700	False	moist dense hill evergreen forest	slender shrublet ca. 2 m tall; fls bluish purple growing much paler when older
Herbarium sheet	A		00619919			Feng, KM			3061		24	10	1939	Solanaceae	Lycianthes	biflora	(Lour.) Bitter	China	Yunnan			S. Chungtien, Chiao-tou on Yangtze bank [=Chungtien, Chung-tien-hsien]	27.83	99.60	>20km	GAZ	1900	False	open hillsides	plant 3 ft.; fruit scarlet
Herbarium sheet	E		E00610192	isolectotype	Brachistus feddei Reinecke	Reinecke, F			78			10	1893	Solanaceae	Lycianthes	vitiensis	(Seem.) A.R.Bean	Samoa	Upolu			Mulifanua	-13.85	-172.04	<2km	GAZ		False	wald	[hermaphrodite]
Herbarium sheet	L		L.2881451			Meijer, W			5337		30	9	1956	Solanaceae	Lycianthes	lysimachioides	(Wall.) Bitter	Indonesia	Sumatra	West Sumatra		Central Sumatra, Mt. Sago [Malintang] near Pajakumbuh [Payakumbuh] , ravine of Batang Lakin	-0.31	100.68	2-5km	GAZ	1000	False
Herbarium sheet	CANB		CANB135300	isotype	Solanum pustulatum Symon	Royen, P van		NGF-	18229		5	9	1963	Solanaceae	Lycianthes	rostellata	(Merr. & L.M.Perry) A.R.Bean	Papua New Guinea	Eastern Highlands			confluent of Warapuri and Warrangga Rivers, Wahgi-Jimmy Divide, N of Nondugl, Minj subdistrict	-6.17	144.83	2-5km	SPEC	2134	False	in shrubbery along river	shrub with lax branches 10 ft high; leaves dark green above, light green below; flowers purple with darker stripes; anthers yellow
Herbarium sheet	A					Burley, JS	Tukirin; et al.		3531		26	2	1990	Solanaceae	Lycianthes	banahaensis	(Elmer) Bitter	Indonesia	Sulawesi			North Sulawesi, 220 km W of Manado, km 50 inland from Pangi on Sungai Ilanga	0.68	123.67	2-5km	SPEC	400	False	lowland primary rainforest	treelet 5 m, 7 cm diameter; bark brown, rugose, inner bark whitish; flower yellow green
Herbarium sheet	K		K000923446			Gamble, JS			9928			10	1881	Solanaceae	Lycianthes	laevis	(Dunal) Bitter	India				"Sureil, Sikkim Himalaya"					1524	False
Herbarium sheet	QRS		QRS 64568.1			Hyland, B			11071		26	5	1981	Solanaceae	Lycianthes	shanesii	(F.Muell.) A.R.Bean	Australia	Queensland			Mutee Head.	-10.92	142.25	5-20k	GAZ		False	Rain forest.
Herbarium sheet	A					Hoover, WS	Cognets, L de		30007		16	1	1998	Solanaceae	Lycianthes	lysimachioides	(Wall.) Bitter	Indonesia	Sumatra	Lampung		Lampung Province, Gunung Tanggamus	-5.42	104.70	>20km	SPEC	1100	False	shady forest floor; trail through natural forest	vine creeping on shady forest floor
Herbarium sheet	K		K000922473			Millar, AN		NGF-	23549		28	7	1964	Solanaceae	Lycianthes	cladotrichota	(Bitter) Bitter	Papua New Guinea	Oro		Kokoda	'Northern District, Papua'	-8.83	-147.75	2-5km	SPEC	400	False	regorwth near cocoa garden	Sprawling vine; young stems with fine brown hairs; leaves dark on top pale below; immature fruit green
Herbarium sheet	L		L.2876970			Schodde, R			5705		14	9	1970	Solanaceae	Lycianthes	rostellata	(Merr. & L.M.Perry) A.R.Bean	Papua New Guinea	Central			Efogi environs, Owen Stanley range	-9.17	147.70	5-20k	GAZ	1830	False	primary laurel ridge forest	shrub ca. 2 m; leaves dull rather dark green above, paler below; petioles dull purple; calyx purplish green; ovary dull green
Herbarium sheet	NY		01404905			Kuntze, CEO			s.n.		20	2	1875	Solanaceae	Lycianthes	biflora	(Lour.) Bitter	India	West Bengal	Darjeeling	Darjeeling		27.05	88.27	2-5km	GAZ	2134	False
Herbarium sheet	LAE	280352				Takeuchi, WN			11804		16	3	1997	Solanaceae	Lycianthes	rostellata	(Merr. & L.M.Perry) A.R.Bean	Papua New Guinea	Eastern Highlands			Crater Mountain Wildlife Area, E of Haia village along Wara Sename, Chimbu (Simbu) province, Crater	-6.72	145.00	2-5km	SPEC	740	False	riverine regrowth	woody climber; stems and twigs pale brown, leaves alternate, distichous; reduced auriculiform member evanescent; major blades papyraceous, sub-bullate, adaxial surface shing medium green, abaxiallly yellowish green; inflorescence infrafoliar, fascicled; flowers with calyx white or cream, petals 5 free, recurved, mostly white with faint purple tint; stamens 5 white; style also white; infructescenc…
Herbarium sheet	LAE	16326				Floyd, AG			7459		9	6	1955	Solanaceae	Lycianthes	biflora	(Lour.) Bitter	Papua New Guinea	Morobe			1955 Planting area, Bulolo. Morobe District, T.N.G.	-7.17	146.08		SPEC	1067	False	On forest edge.	small shrub about 4' high; leaves tomentose greyish green, flaccid; fls pale mauve with yellow connate anthers; fruit a succulent globular red berry; calyx accrescent with narrow lobes
Herbarium sheet	CAL	315752				King, G			s.n.		17	7	1876	Solanaceae	Lycianthes	laevis	(Dunal) Bitter	India	Sikkim			sin. loc. ('Sikkim Himalaya')					914	False
Herbarium sheet	NY		01404834			Smith, AC			574		21	11	1933	Solanaceae	Lycianthes	vitiensis	(Seem.) A.R.Bean	Fiji	Vanua Levu			southern slope of Korotini Range, below Navitho Pass, Thakaundrove	-16.62	179.23	2-5km	GAZ	300	False	dense forest	slender tree 4 m high
Herbarium sheet	E		E00426609			Cooper, RE			467		15	8	1913	Solanaceae	Lycianthes	biflora	(Lour.) Bitter	India	Sikkim	East Sikkim	Karponang		27.36	88.70	>20km	GAZ	2743	False	in mixed forest	shrubb 2 ft; pink flowers
Herbarium sheet	K		K000923474			Without Collector			s.n.			8	1836	Solanaceae	Lycianthes	laevis	(Dunal) Bitter	India				"Shenagherry Hills"						False
Herbarium sheet	LAE	112241				Bowers, N			796		13	7	1969	Solanaceae	Lycianthes	rostellata	(Merr. & L.M.Perry) A.R.Bean	Papua New Guinea	Western Highlands			Wapalepa, Kepaka, Upper Kaugel Valley, Hagen [Mt Hagen?]					2652	False		60 ft high climbing No. 795; fl.s pale lavender with yellow centre
Herbarium sheet	BM		BM001035648			Tanaka, N	Sugawara, T; Murakami, N; Aoki, K; Sakai, S; Watanabe, K; Htwe, KM		23001		9	6	2002	Solanaceae	Lycianthes	biflora	(Lour.) Bitter	Myanmar (Burma)	Chin	Mindat District	Mount Victoria	Along the roadside, Natma Taung National Park	21.24	93.94	2-5km	GAZ	2100	False
Herbarium sheet	IBSC		0060310			Hainan Station			340		17	12	1955	Solanaceae	Lycianthes	biflora	(Lour.) Bitter	China	Hainan	Ledong Li	Jianfengling	Hainan, Dongfang third district, Jianfengling	18.70	108.81	2-5km	GAZ		False
Herbarium sheet	CAS	CAS-1033696				Gaoligong Shan Biodiversity Survey			15819		8	10	2002	Solanaceae	Lycianthes	biflora	(Lour.) Bitter	China	Yunnan		Pengdangxiang	Gaoligong Shan Region. Gongshan Xian, Pengdang Xiang. Road from Yonglaga to Di, N of Gongshan on the E side of the Nu Jiang.	27.89	98.67	>20km	GAZ	1640	False	Disturbed thicket and cultivated fields. Growing along road.	Perennial herb ca. 1 m tall. Fruit red. Common.
Herbarium sheet	K		K000923317			Hu, SY	But, PPH		23888		22	6	2002	Solanaceae	Lycianthes	biflora	(Lour.) Bitter	China	Hong Kong		Victoria Peak		22.26	114.18		GAZ		False		perennial herbs, 80 cm high; stem lignified; flowers white; fruit bright red
Herbarium sheet	K		K000923243			Strachey, R	Winterbottom, JE		3					Solanaceae	Lycianthes	lysimachioides	(Wall.) Bitter	India	Uttarakhand	Kumaon		Gori Valley					1463	False
Herbarium sheet	CAL					Panigrahi, G		EC-	4047		28	10	1956	Solanaceae	Lycianthes	laevis	(Dunal) Bitter	India	Meghalaya		Jowai	within 1.5 miles to the W of I.B. of Jowai, K & J Hills District	25.30	92.15	2-5km	GAZ		False		not rare; herb 3 ft; leaves deep green; fruits green, ripe fruits pulpy red, K5 persistent
Herbarium sheet	BM		BM001018820			Wilson, EH			4202			6	1903	Solanaceae	Lycianthes	biflora	(Lour.) Bitter	China	Sichuan		Kinting	Kinting [= Kiading = Jiading = Leshan]. Western China.	29.55	103.77	5-10k	GAZ		False		2ft.
Herbarium sheet	K		K000923188			Smith, AC			574		21	11	1933	Solanaceae	Lycianthes	vitiensis	(Seem.) A.R.Bean	Fiji	Vanua Levu			southern slope of Korotini Range, below Navitho Pass, Thakaundrove	-16.62	179.23	2-5km	GAZ	300	False	dense forest	slender tree 4 m high
Herbarium sheet	G		G00415805	holotype	Lycianthes lysimachioides (Wall.) Bitter var. formosana Bitter	Faurie, U			640			6	1914	Solanaceae	Lycianthes	lysimachioides	(Wall.) Bitter	Taiwan			Alishan	Arisan, in futionis.					762	False
Herbarium sheet	MO	04626071				Argent, G	Burley, JS; Tukirin; et al.		1047		19	10	1988	Solanaceae	Lycianthes	schizocalyx	(Merr.) Bitter	Indonesia	Java	West Java	Gunung Salak	near Bogor, on path from Curugnangka to summit [ on label georef 108�E, 8�S - way too far south]	-6.71	106.73	>20km	GAZ		False	common in moist and shaded places	herb ca. 0.75 m tall; flower white; anther yellow; fruit bright red
Herbarium sheet	US	2191547	02840761			Smith, AC			8930		15	10	1953	Solanaceae	Lycianthes	vitiensis	(Seem.) A.R.Bean	Fiji	Viti Levu			hills W of Wainikoroiluva River, near Namuamua, Namosi	-17.91	178.43	2-5km	GAZ	50	False	dense forest	tree 15 m; calyx white; corolla and anthers white with faint blue markings
Herbarium sheet	IBSC		0529630			Hou Kuanzhao			73538		29	8	1935	Solanaceae	Lycianthes	biflora	(Lour.) Bitter	China	Hainan	Baoting Li and Miao	Baoting Li and Miao Autonomous County	Hainan, Baoting County, Xinglong Shuangxina	18.64	109.78	2-5km	GAZ		False
Herbarium sheet	LAE	211220				Croft, JR	Lelean, Y	NGF-	34800		17	9	1973	Solanaceae	Lycianthes	rostellata	(Merr. & L.M.Perry) A.R.Bean	Papua New Guinea	Central			subdsitrict Port Moresby, east slope of Lake Myola No. 1	-9.15	147.72	2-5km	SPEC	1920	False	secondary regrowth, since war	climber; leaves dull dark green above, mid green below; fruit green
Herbarium sheet	A					Si Boeea, R			10242		5	10	1936	Solanaceae	Lycianthes	schizocalyx	(Merr.) Bitter	Indonesia	Sumatra	North Sumatra		lower slopes of Dolok Si Manoek-manoek, Asahan, NWward from Taloen na Oeli, Toba	2.54	98.68	>20km	GAZ		False
Herbarium sheet	NY		01404898			Merrill, ED			9525			4	1913	Solanaceae	Lycianthes	biflora	(Lour.) Bitter	Philippines	Luzon	Mimaropa		Mt. Capoas, Palawan Island	10.80	119.29		GAZ		False
Herbarium sheet	BSHC	38509				Sahoo, AK		BSHC-	26696		3	7	2004	Solanaceae	Lycianthes	lysimachioides	(Wall.) Bitter	India	Sikkim	South Sikkim	Tendong Reserve Forest		27.21	88.41	2-5km	GAZ		False
Herbarium sheet	K		K000610965			Phuong, VX	Du, NV; Cuong, NV; Xuyen, DT; Kok, R de; Bramlet, G; Challen, G; et al.	HNK-	116		11	9	2005	Solanaceae	Lycianthes	biflora	(Lour.) Bitter	Vietnam	Lao Cai			Sa Pa distr., Khoang Village	22.37	103.79		SPEC	1700	False	humus soil, under shade, wet place; secondary evergreen forest on high mountain
Herbarium sheet	US	2071451	02840631			Kawagoe, S			s.n.		24	8	1912	Solanaceae	Lycianthes	lysimachioides	(Wall.) Bitter	Japan	Ryuku Islands			Isl. Takarajima, Linshoten Island group	29.15	129.21		GAZ		False
Herbarium sheet	K		K000923148			Ridley, HN			s.n.		7	2	1921	Solanaceae	Lycianthes	schizocalyx	(Merr.) Bitter	Indonesia	Sumatra	North Sumatra	Berastagi	Berastagi Woods, Karoo Plateau	3.25	98.52	2-5km	GAZ		False	woods	shrubby about 3 ft tall; fruit red
Herbarium sheet	IBSC		0529320			Wang Xuewen	Zhang Guicai		8233		22	11	1981	Solanaceae	Lycianthes	biflora	(Lour.) Bitter	China	Guangdong	Longmen	Dipaizhen	Guangdong, Longmen county, Dipai commune, Dipai Pioneer Battalion, along the river	23.84	114.08	2-5km	GAZ		False
Herbarium sheet	BO	1593059				Koorders, SH			18050	B	14	2	1895	Solanaceae	Lycianthes	banahaensis	(Elmer) Bitter	Indonesia	Sulawesi	Sulawesi Utara		Pinamorongan "oerwand bij bivak Pinamorongan naby Kajoewatoe, Minahassa" "	1.24	124.67	2-5km	GAZ	500	False		heester 5 m; diam. 10 cm; bacca groen (gebruik geen)
Herbarium sheet	IBK		IBK00050697			Chen Shaoqing			11848		13	6	1957	Solanaceae	Lycianthes	lysimachioides	(Wall.) Bitter	China	Guangxi	Longzhou	Daqingshan [= Daqing mountain]	Guangxi, Longjin County [= Longzhou], Daqingshan Nadong Village	22.29	106.71	2-5km	GAZ		False
Herbarium sheet	NY		01404917			Chow, KS	Wan, PP		80151				1980	Solanaceae	Lycianthes	biflora	(Lour.) Bitter	China	Yunnan			sin. loc.	24.48	101.34	>20km	GAZ	700	False	on slopes
Herbarium sheet	BRI		BRI AQ0565875			Fensham, RJ			579		17	12	1992	Solanaceae	Lycianthes	shanesii	(F.Muell.) A.R.Bean	Australia	Queensland	South Kennedy		Mount Bella Vista, grid ref: 8456-703254.	-20.57	147.68	<2km	GAZ		False	On rocky slope, in dry rainforest.	Shrub to 3metres.
Herbarium sheet	K		K000923380			Dalzell, NA			s.n.					Solanaceae	Lycianthes	laevis	(Dunal) Bitter	India				"Bombay" [locality totally uncertain!]						False
Herbarium sheet	K		K000923454			Hara, H	Kanai, H; Kurosawa, S; Murata, G; Togashi, M; Tuyama, T	63-	03549		19	11	1963	Solanaceae	Lycianthes	laevis	(Dunal) Bitter	Nepal				East Nepal : Ghatte-Khebang.						False		Fruits red.
Herbarium sheet	AD		AD 236946			Clarkson, JR			8205		20	12	1989	Solanaceae	Lycianthes	shanesii	(F.Muell.) A.R.Bean	Australia	Queensland			Mt White, c. 2 km SSW of Coen	-13.97	143.19	<2km	GAZ		False	Scree slope on W side of mountain	BRI Notes: Scree slope on western side of mountain. Shrub or small tree 4m tall. Bark grey, mottled. Flowers deep lilac, anthers yellow. Material in spirit collection at BRI.
Herbarium sheet	HBG		HBG511354	syntype	Solanum manucaling Elmer	Elmer, ADE			11693			9	1909	Solanaceae	Lycianthes	banahaensis	(Elmer) Bitter	Philippines	Mindanao	Davao	Mount. Apo	Todaya,Davao del Sur	7.62	125.60		SPEC		False
Herbarium sheet	NY		02286539			Without Collector			s.n.				1885	Solanaceae	Lycianthes	biflora	(Lour.) Bitter	Singapore				sin. loc.						False
Herbarium sheet	BM		BM001018840			Henry, A			6670				1885	Solanaceae	Lycianthes	lysimachioides	(Wall.) Bitter	China	Hubei			sin. loc. [georef to centroid Hubei]	31.20	112.30	>20km			False
Herbarium sheet	P		P00057858			Godefroy, A			139		1	6	1875	Solanaceae	Lycianthes	biflora	(Lour.) Bitter	Cambodia	Phnom Penh		Phnom Penh		11.55	104.89	2-5km	GAZ		False
Herbarium sheet	NY		02286500	syntype	Lycianthes lysimachioides (Wall.) Bitter var. sinensis Bitter	Wilson, EH			1374			7	1901	Solanaceae	Lycianthes	lysimachioides	(Wall.) Bitter	China	Hubei			W. Hupeh [georef to centroid Hubei]	31.20	112.30	>20km			False
Herbarium sheet	GH			isolectotype	Lycianthes lysimachioides (Wall.) Bitter var. sinensis Bitter	Henry, A			6080				1885	Solanaceae	Lycianthes	lysimachioides	(Wall.) Bitter	China	Hubei			sin. loc. [georef to centroid Hubei]	31.20	112.30	>20km			False
Herbarium sheet	QRS		QRS 91436.1			Gray, B			4981		8	2	1989	Solanaceae	Lycianthes	shanesii	(F.Muell.) A.R.Bean	Australia	Queensland			Yam Island, Torres Strait	-9.90	142.75		GAZ		False	Rain forest	Small tree 4 m tall with red fruit. Fruit in F.A.A.
Herbarium sheet	L		L.2881341			Lam, HJ			706		23	7	1920	Solanaceae	Lycianthes	impar	(Warb.) Bitter	Indonesia	Papua			reg. flum. Mamberamo, pr. Pioniersbiv [Sungai Mamberano] [Geelvink Bay]	-2.24	138.12	>20km	GAZ	10	False
Herbarium sheet	MO	04528468				Xu Honggui			5138		1	8	1985	Solanaceae	Lycianthes	lysimachioides	(Wall.) Bitter	China	Sichuan	Emeishan city	Fuhu temple	Sichuan, Emeishan City, Emeishan, Fuhu temple, 600 m	29.56	103.42	<2km	GAZ		False
Herbarium sheet	US	705184	02840859			Elmer, ADE			9208			5	1907	Solanaceae	Lycianthes	banahaensis	(Elmer) Bitter	Philippines	Luzon		Quezon	Lucban	14.15	121.57		ARC		False
Herbarium sheet	MICH		1794576			Gressitt, JL			272		7	6	1934	Solanaceae	Lycianthes	biflora	(Lour.) Bitter	Taiwan									650	False	Canyon	Ht. 20cm. Fl white. Hori.
Herbarium sheet	K		K000923357			Du, NV	Quang, BH; Chinh, VT; The, PV; Kok, R de; Xanthos, MD; et al.	HNK-	2950		15	10	2008	Solanaceae	Lycianthes	biflora	(Lour.) Bitter	Vietnam	Nghe An			Cay Da valley, Trung Huong hamlet, Yen Khe commune, Con Cuong, Nghe An	18.97	104.80		SPEC		False	near the trail, limestone mountain	herb 50-60 cm; flower white
Herbarium sheet	K		K000923256			Khan, MS			s.n.		19	1	1965	Solanaceae	Lycianthes	biflora	(Lour.) Bitter	Bangladesh	Chittagong			Chittagong Hill tracts, Ruma P.C., Langlakropara-Kairuva						False	shady places	bush ca. 10-15 inches high
Herbarium sheet	K		K000922867			Ridley, HN			10688				1899	Solanaceae	Lycianthes	schizocalyx	(Merr.) Bitter	Malaysia	Perak		Maxwell Hill		4.86	100.80	2-5km	GAZ		False
Herbarium sheet	L		L.2859558			Krispinus, F		SAN-	120254		25	3	1987	Solanaceae	Lycianthes	biflora	(Lour.) Bitter	Malaysia	Sabah		Sungai Kaang	Tenon [=Tenom]	5.12	115.96	5-20k	GAZ		False	lowland (riverside)	small tree; flowers whitish; fruits greenish
Herbarium sheet	K		K000923034			Erwin, ?	Paul, ?	S.	27459		4	3	1969	Solanaceae	Lycianthes	schizocalyx	(Merr.) Bitter	Malaysia	Sarawak			Bukit Medagang, Padawan, 38 miles from Kuching	1.19	110.27	>20km	GAZ	91	False	limestone slope	shrublet 3 ft tall, 1 inch girth; sepals 10 green; fruits green, ripening red
Herbarium sheet	K		K000922530			Docters van Leeuwen, WM			9884			8	1926	Solanaceae	Lycianthes	oliveriana	(Lauterb. & K.Schum.) Bitter	Indonesia	Papua			Rouffaer River [=Tariku River, Sungai Tariku]	-2.47	138.23	>20km	GAZ	175	False	forest	liana
Herbarium sheet	CAS	CAS-1061280				Gaoligong Shan Biodiversity Survey			22292		10	11	2004	Solanaceae	Lycianthes	biflora	(Lour.) Bitter	China	Yunnan			Gaoligong Shan Region. Gongshan Zizhixian, Cikai Zheng. W side of the Nujiang in the vicinity of Danzhu near the army border station. E facing 10-30(degrees) slope.	27.67	98.72		SPEC	1400	False	Subtropical evergreen broadleaf forest. Disturbed by clearing. Disturbed secondary forest and thickets. Growing along trail in a shaded wet area. In loam on decomposed granite.	Herb ca. 60 cm tall. Fruit red. Occasional.
Herbarium sheet	P		P00058784			Chun, WY			6764			10	1928	Solanaceae	Lycianthes	biflora	(Lour.) Bitter	China	Hong Kong	New Territories		'New Territory'	22.44	114.17	5-20k	GAZ		False
Herbarium sheet	L		L.2881780			Soewarta			143		3	6	1948	Solanaceae	Lycianthes	biflora	(Lour.) Bitter	Indonesia	Java	West Java		Tjibodas [Cibodas], Mandalawangi	-6.75	106.98	5-20k	GAZ	1800	False		terrestrial, scattered; fl. violet-white
Herbarium sheet	MO	no number				Elmer, ADE			11576			8	1909	Solanaceae	Lycianthes	laevis	(Dunal) Bitter	Philippines	Mindanao	Davao		Todaya (Mt. Apo), District of Davao. Island of Mindanao.	7.00	125.30		GAZ		False
Herbarium sheet	US	2738213	02840791			Whistler, A			891		16	10	1973	Solanaceae	Lycianthes	vitiensis	(Seem.) A.R.Bean	Samoa	Savai'i			above Asau in Block 28	-13.56	-172.62	2-5km	GAZ	550	False	growing in the forest	small tree; purplish flowers and green fruit
Herbarium sheet	US	1293804	02840834			Mabesa, C			25381			3	1916	Solanaceae	Lycianthes	banahaensis	(Elmer) Bitter	Philippines	Luzon	Calabarzon		"province of Laguna"						False
Herbarium sheet	K		K000923040			Yii		S.	70379		15	11	1985	Solanaceae	Lycianthes	biflora	(Lour.) Bitter	Malaysia	Sarawak		Bukit Bidi	Bau limestone hills, 1st Division [Gunung Buan Bidi]	1.40	110.10	2-5km	GAZ	40	False	limestone hills at altitude	terrestrial herbs 40-50 cm; peduncles green; fruits green turning red when ripe
Herbarium sheet	A		00619922			Wang, C			40894		24	6	1937	Solanaceae	Lycianthes	biflora	(Lour.) Bitter	China	Guangxi	Donglan		Nam Tanyuen ["probably Nan Tan Hsien" (see Source)]	24.59	107.32	>20km	GAZ	762	False	dense forest	small shrub 1 m; flower white; fruit green
Herbarium sheet	K		K000923386			Without Collector			s.n.					Solanaceae	Lycianthes	laevis	(Dunal) Bitter	India				"Madras"						False
Herbarium sheet	CAL					Safni, B			1834		24	9	1962	Solanaceae	Lycianthes	laevis	(Dunal) Bitter	India	West Bengal	Darjeeling		way from Ramam and 'Rishawok' [illegible] [Rammam Hydroelect. Project]	27.10	88.13		GAZ		False
Herbarium sheet	K		K000923155			Vogel, EF de			1326		16	3	1972	Solanaceae	Lycianthes	biflora	(Lour.) Bitter	Indonesia	Sumatra	South Sumatra		Barisan Range, Bukit Seburong near Muara Dua	-4.35	103.97	2-5km	SPEC	250	False	undisturbed primary forest ca. 45 m high, with little undergrowth; terrain floping, deep clayey soil	herb; fl. white, anthers yellow; fruit a bright red berry 1.5 cm big; seeds many
Herbarium sheet	MO	6194094				Barbon, EB	Garcia, ?; Sagcal, ?	PPI-	5786		31	1	1992	Solanaceae	Lycianthes	banahaensis	(Elmer) Bitter	Philippines	Visayas			Ils. Samar, prov. Samar, Mount Sohoton Natural Bridge National Park, Basey						False	limestone secondary forest	tree 7 m x 15 cm; leaves decussate, bse rounded; flowers white, axillary
Herbarium sheet	W	0003086		lectotype	Solanum osbeckii Dunal var. stauntonii Dunal	Staunton, G			s.n.					Solanaceae	Lycianthes	biflora	(Lour.) Bitter	China				sin. loc.						False
Herbarium sheet	BM		BM001018816			Tang Siu Ging			7094		12	1	1927	Solanaceae	Lycianthes	biflora	(Lour.) Bitter	China	Fujian		Fuzhou	House side. Hung Sang Gio [= Upper Bridge]. Foochow.	26.05	119.31	<2 km	GAZ		False	Dry place
Herbarium sheet	US	1525279	02840687			Fang, WP			2569		5	8	1928	Solanaceae	Lycianthes	biflora	(Lour.) Bitter	China	Sichuan	Leshan	Emei Shan	Mt. Omei	29.53	103.33	>20km	GAZ	1219	False	in thickets	herb 2 m; flower purple
Herbarium sheet	E		E00196406	isolectotype	Solanum anisophyllum Elmer [1]	Elmer, ADE			13887			9	1912	Solanaceae	Lycianthes	banahaensis	(Elmer) Bitter	Philippines	Mindanao			Cabadbaran (Mount Urdaneta [=Mount Hilong-Hilong or Masay]), Agusan del Norte	9.17	125.63		ARC		False
Herbarium sheet	L		L.2881633			Kairo, A	Streimann, H	NGF-	30943		30	11	1967	Solanaceae	Lycianthes	kaernbachii	(Lauterb. & K.Schum.) Bitter	Papua New Guinea	Morobe			Sankwet L.A., Lae	-6.50	147.33	2-5km	SPEC	60	False	lowland rainforest	climber on Ceodes; leaves shiney green above, green below, slightly hairy and greasy on both sides; flowers reddish cream and fragrant [male flowers]
Herbarium sheet	MO	3707408				Symon, DE	Katik, P		13830		31	5	1984	Solanaceae	Lycianthes	moszkowskii	(Bitter) Bitter	Papua New Guinea	Morobe		Aseki	Aseki road, below crest	-7.17	146.33	2-5km	GAZ	1950	False	in giant upland Pandanus	more or less erect sparsely branched shrub, may be same as 13828
Herbarium sheet	BM		BM001018902			Garrett, HBG			1136		2	6	1939	Solanaceae	Lycianthes	biflora	(Lour.) Bitter	Thailand	North	Chiang Mai		Doi Angka [= Doi Inthanon] Me K� Pak drainage.	18.53	98.51	2-5km	GAZ	1400	False		Plant 3-4ft. Fl: Violet 506-516
Herbarium sheet	L		L.4153173			Middleton, DJ	Argent, G; Santisuk, T		139		2	9	1999	Solanaceae	Lycianthes	biflora	(Lour.) Bitter	Thailand	North	Nan		Near fire control station on summit of road towards Doi Phu Kha.	19.18	101.08		GAZ		False	Disturbed primary forest.	Herb. Leaves only slightly paler green beneath than above. Corolla white, stamens yellow.
Herbarium sheet	K		K000923322			Luke, A	Baines, R; Taylor, M; Hill, A; Harbage, J		210		3	11	2014	Solanaceae	Lycianthes	biflora	(Lour.) Bitter	Vietnam	Lao Cai		Khoang Village		22.38	103.80		SPEC	1749	False		red berries on clusters; 0.5 cm wide leaves ovate 10 cm by 5 cm wide calyx
Herbarium sheet	E		E00100401			Gaoligong Shan Expedition			8727		9	9	1997	Solanaceae	Lycianthes	biflora	(Lour.) Bitter	China	Yunnan			Road from Gongshan to Binzhonglou, Gongshan Co., Nujiang Lisu Aut. Pref.	27.75	98.67		GAZ	1550	False	Secondary forest on steep banks above roadside; Araliaceae, Aleurites and Alangium	Shrub to 1.5m; fruits green, red when ripe
Herbarium sheet	E		E00189532			Hendrian, R	Newman, M; Scott, S; et al.		927		26	2	2004	Solanaceae	Lycianthes	banahaensis	(Elmer) Bitter	Indonesia	Sulawesi	Sulawesi Tengah	Luwuk	Sumber Agung, Gunung Hek, Sungai Hek, path from camp 1 to camp 2., Bunta Subdistrict, Luwuk	-1.02	122.18		GAZ		False	Evergreen forest.	Treelet, 3 m. Leaves dark green above, mid green below. Fruit dark green.
Herbarium sheet	BO	1579910		isoneotype	Solanum impar Warb.	A�t			407		4	7	1941	Solanaceae	Lycianthes	impar	(Warb.) Bitter	Indonesia	Papua			Sg. Oemar near Oeta [Uta] [Mimika]	-4.63	135.92	5-20k	GAZ	3	False		fruit green
Herbarium sheet	NY		01404914			Henry, A			12009		30	5		Solanaceae	Lycianthes	biflora	(Lour.) Bitter	China	Yunnan	Pu'er		Ta Meng Po, Szemao [=Simao District]	22.78	100.98	2-5km	GAZ		False		405 ft shrub; fls purple
Herbarium sheet	BM		BM001014583	type (unspecified)	Solanum wollastonii Wernham	Kloss, CB			s.n.			8	1913	Solanaceae	Lycianthes	wollastonii	(Wernham) A.R.Bean	Indonesia	Papua			"Dutch New Guinea Camp VIII-IX" [AFR Wollaston Expedition to Mt. Carstenz, =Puncak Jaya] [itinerary in Trans. Linn. Soc. 9: 1-9. 1916]	-4.25	137.04	2-5km	GAZ	1493	False
Herbarium sheet	MO	1621181	MO-037819			Vaupel, F			s.n.		7	9	1905	Solanaceae	Lycianthes	vitiensis	(Seem.) A.R.Bean	Samoa	Savai'i		Olomono	Uber Olomono	-13.67	-172.42	<2km	GAZ	600	False
Herbarium sheet	L		L.2881555			Backer, CA			3630					Solanaceae	Lycianthes	laevis	(Dunal) Bitter	Indonesia	Java			sin. loc.						False
Herbarium sheet	K		K000923099			Powell, DA			164			8	1980	Solanaceae	Lycianthes	biflora	(Lour.) Bitter	Australia	Christmas Island				-10.49	105.65	<2km	GAZ		False
Herbarium sheet	BM		BM001018868			Hooker, JD			s.n.					Solanaceae	Lycianthes	lysimachioides	(Wall.) Bitter	India	Sikkim			sin. loc. ("Sikkim")					1829	False
Herbarium sheet	K		K000922536			Mauriasi, R	and collectors	BISP-	13952		16	4	1969	Solanaceae	Lycianthes	vitiensis	(Seem.) A.R.Bean	Solomon Islands	Western Province		Fauro Island	Haliuna River area	-6.91	156.08		GAZ	114	False	well-drained primary forest; hillside	tree 20 ft high, 4 inches diam, bole straight, butresses absent; barke surface light brown, smooth; slash wood softe, white; slash bark soft; flowers white petal with yellow stamen, sweet smell
Herbarium sheet	W	1904-0008133				Faurie, U			4104			7	1900	Solanaceae	Lycianthes	biflora	(Lour.) Bitter	Japan				Oshima (Suikui) inter rudera.						False
Herbarium sheet	BM		BM001018884			Beddome, RH			5481					Solanaceae	Lycianthes	laevis	(Dunal) Bitter	India	Tamil Nadu	Coimbatore		Anamallays [=Anaimalai Hills]	10.30	77.00	2-5km	GAZ	914	False
Herbarium sheet	MICH		1519436			Koelz, WN			26456		6	10	1950	Solanaceae	Lycianthes	laevis	(Dunal) Bitter	India	Manipur	Senapati		Karong, Manipur	25.30	94.04	2-5km	GAZ	1200		forest	4 ft; fruits scarlet
Herbarium sheet	K		K000922476			Royen, P van			11511		19	7	1976	Solanaceae	Lycianthes	rostellata	(Merr. & L.M.Perry) A.R.Bean	Papua New Guinea	Southern Highlands		Mount Giluwe	track from Onim to SW summit [Eastern Highlands on label]	-6.16	143.89	2-5km	GAZ	2290	False	in partly cleared Nothofagus forest	climber; leaves dark green above, yellowish green below; petals purple on inside, much paler outside
Herbarium sheet	US	712396	02840810			Weber, CM			1207			3	1911	Solanaceae	Lycianthes	parasitica	(Blume) Bitter	Philippines	Mindanao	Caraga		Butuan Province						False
Herbarium sheet	BM		BM001018811			Forrest, G			11035			9	1913	Solanaceae	Lycianthes	biflora	(Lour.) Bitter	China	Yunnan			Yong-Pe mountains, 26 degrees 45 min N	27.83	115.50	>20km	GAZ	3000	False	Open dry situations on the margins of thickets.	Shrubby plant of 2-4 ft. Flowers pale purple, anthers orange.
Herbarium sheet	L		L.4154191			Takeuchi, WN			11204		16	9	1996	Solanaceae	Lycianthes	peranomala	(Wernham ex Ridl.) A.R.Bean	Papua New Guinea	Chimbu		Crater Mountain Wildlife Management Area	Vicinity of Haia, along the Wara oo streamcourse (first river E o Mt. Widau)	-6.72	145.00		SPEC	640	False	Riverine forest.	Woody climber on forest margin; stems terete, fractiflex, apical intervals yellow-green becoming pale brown on older surfaces; leaves distichous (one member of each pair reduced and retrorsely directed), lamina pliant, bullate, adaxially very dark green, abaxially yellow-green; leaf galls globose, yellowish-green; flowers fascicled; pedicels white or pale purple; calyx white, tuberculate, hairs b…
Herbarium sheet	A					Maxwell, JF		93-	1320		26	10	1993	Solanaceae	Lycianthes	biflora	(Lour.) Bitter	Thailand	North	Lamphun	Doi Kuhn Dahn National Park	upper water catchment valley of the east side of Doi Kuhn Dahn, Mae Tha District.					1175	False	Shaded area near a small stream, primary evergreen hardwood forest with pine on the ridges; granite bedrock.	Shrub-like herb to 1.5 m tall; branchlets green; pedicels, sepals light green; fruits green, ripening bright red, 7-8 mm diameter; blades dull dark green above, light green below.
Herbarium sheet	NY		00172276	lectotype	Solanum biflorum Lour. var. corynephorum Kuntze	Kuntze, CEO			4574		25	5	1875	Solanaceae	Lycianthes	schizocalyx	(Merr.) Bitter	Indonesia	Java	West Java	Tjibodas	"Tjibodas 4,600 '"	-6.55	106.67	5-20km		1400			3-5 ', lilla
Herbarium sheet	K		K000923234			Tothill, BH			636		5	8	1926	Solanaceae	Lycianthes	vitiensis	(Seem.) A.R.Bean	Fiji	Viti Levu			path Kalumbo (Suva) [georef to Suva]	-18.12	178.45	5-20k	GAZ		False		calyx not absolutely truncate, but obscurely toothed; peduncles shorter than pedicels, not "nearly twice as long"
Herbarium sheet	GH		00077841	isolectotype	Solanum anisophyllum Elmer [1]	Elmer, ADE			13887			9	1912	Solanaceae	Lycianthes	banahaensis	(Elmer) Bitter	Philippines	Mindanao			Cabadbaran (Mount Urdaneta [=Mount Hilong-Hilong or Masay]), Agusan del Norte	9.17	125.63		ARC		False
Herbarium sheet	K		K000923072			Amin, G	Alidain	SAN-	93928		18	2	1982	Solanaceae	Lycianthes	biflora	(Lour.) Bitter	Malaysia	Sabah	Ranau		K[ampon]g Biton Ranau	6.13	116.97	>20km	GAZ		False	flat land with sandy soil	tree bole small tree,bark greenish white chocolate, innder bark whitish; flwoers whitish; fruits greenish; edible as vegetation
Herbarium sheet	MICH		1795093			Chou, CY			44			9	1953	Solanaceae	Lycianthes	biflora	(Lour.) Bitter	China	Fujian			Nanping City and vicinity	26.64	118.18	2-5km	GAZ
Herbarium sheet	K		K000922498			Carr, CE			13737		11	12	1933	Solanaceae	Lycianthes	rostellata	(Merr. & L.M.Perry) A.R.Bean	Papua New Guinea	Oro		Alola		-9.01	147.74	2-5km	GAZ	1981	False	forest	flowers mauve; stamens yellow
Herbarium sheet	K		K000922454			Utteridge, TMA	Willis, FR; Johns, RJ; Edwards, PJ; Sutrisna; Hamzah; Puradyatmika, P		119		15	3	1999	Solanaceae	Lycianthes	impar	(Warb.) Bitter	Indonesia	Papua	Mimika Regency		PT-Freeport Indonesia Concession Area, Rimba Irian Golf Course, on outskirts of Kuala Kencana	-4.40	136.87	2-5km	SPEC	10	False	undisturbed lowland tropical rainforest with and surrounding the course with mixed species composition	small tree to ca. 3.5 m; leaves dull green above, lighter below; leaves opposite? with a reduced leaf; inflorescences axillary, recurving and hanging under leaves; ovary inferior? whten as fuirt matures becoming semi-inferior in a cupule like structure; ripe fruits bright blue, immmature fruits pale blue, almost white, on prupe receptacles; fruit flesh dark purple with numerous white kidney shape…
Herbarium sheet	GH		00619912			Fang, WP			2568		5	8	1928	Solanaceae	Lycianthes	lysimachioides	(Wall.) Bitter	China	Sichuan	Leshan	Omeishan	Mt Omei, Omei Hsien	29.50	103.33	>20km	GAZ	1219	False	in thickets	herbaceous vine; flower purple; fruit globose
Herbarium sheet	TCD		TCD51387	isolectotype	Solanum bigeminatum Nees var. zeylanica C.B.Clarke	Gardner, G			628			4	1837	Solanaceae	Lycianthes	laevis	(Dunal) Bitter	Sri Lanka				sin. loc.						False
Herbarium sheet	K		K000922888			Amin, A	et al.	SAN-	118864		8	10	1987	Solanaceae	Lycianthes	parasitica	(Blume) Bitter	Malaysia	Sabah	Sandakan		Poring, Dist. Ranau	5.95	116.66		GAZ		False		fruits white and yellow
Herbarium sheet	K		K000923031			Chew, WL	Corner, EJH; Stainton, A	RSNB-	126		21	6	1961	Solanaceae	Lycianthes	schizocalyx	(Merr.) Bitter	Malaysia	Sabah		Mount Kinabalu	eastern shoulder	6.08	116.63	2-5km	GAZ	914	False		herb ca. 3 ft; petals white; sepals green; stamens yellow; stigmas creamy
Herbarium sheet	E		E00426482			Maire, EE			203			7	1914	Solanaceae	Lycianthes	lysimachioides	(Wall.) Bitter	China	Yunnan			Me-che-i'					800	False	sous bambues	plante annuelle, grimpante; fl. blanches
Herbarium sheet	L		L.2874553			Schodde, R	Craven, L		4094		21	9	1964	Solanaceae	Lycianthes	vitiensis	(Seem.) A.R.Bean	Papua New Guinea	Bougainville (North Solomons)	Bougainville Island		Vicinty of Aku [Aka] village, ca. 10 miles W of Buin Station	-6.72	155.63		GAZ	30	False	margins of tall secondary rainforest	slender tree ca. 5 m; bark smooth flaky green brown; leaves dull glossy rather dark green above, paler below; flowers white; fruit green
Herbarium sheet	MO	4045232				Lammers, TG			8511		25	9	1991	Solanaceae	Lycianthes	lysimachioides	(Wall.) Bitter	Taiwan	Taoyuan Hsien		Lalashan Nature Preserve	NE of Shang Paling, in Sacred Tree Grove	24.73	121.43	2-5km	SPEC	1550	False	on cut over banks; mixed broadleaf-Chamaecyparis forest	corolla white; scarce
Herbarium sheet	BM		BM001018994			Zollinger, H			1262			5	1843	Solanaceae	Lycianthes	laevis	(Dunal) Bitter	Indonesia	Java	West Java		'Mt. Salak'	-6.72	106.73	2-5km	GAZ		False	Wald	full violatt
Herbarium sheet	BM		BM001035652			Fujikawa, K	Srisanga, P; Maknoi, C; Man, LS; Shine, L		94109		21	8	2013	Solanaceae	Lycianthes	schizocalyx	(Merr.) Bitter	Myanmar (Burma)	Chin	Mindat District	Kanpetlet	6 miles from entrance of Natma Taung National Park, along unpaved road between Kanpetlet and 10 miles base camp of National Park, Natma Taung National Park	20.22	93.98		SPEC	2400	False	Evergreen forest. Forest edge, shade	Shrub 40 cm in height. Flowers white, fruits green in immature
Herbarium sheet	E		E00426957			Sinclair, J			9347		1	7	1957	Solanaceae	Lycianthes	parasitica	(Blume) Bitter	Malaysia	Sabah			Cpl-13, Sepilok Forest Reserve, Sandakan, N Borneo	5.86	117.95	2-5km	GAZ		False	transitional mangrove between dry primary forest and tidal zone	epiphyte, rare; flower white, anthers yellow; leaves medium green above, pale beneath, dull on both surfaces
Herbarium sheet	P		P00369045	isolectotype	Solanum bimense Miq.	Zollinger, H			3458		10	10	1847	Solanaceae	Lycianthes	bimensis	(Miq.) Bitter	Indonesia	West Nusa Tenggara			Ins. Sumbawa (Lesser Sunda Islands), Ins. Bima [on L sheet] [on BO & P sheet is the locality as given in protologue 'in montosis prope Oo Ins. Bima, 10 x 47 +/- 2400']	-8.40	118.60	<2km	GAZ	730	False	In montosis Po [BO, P sheet]	[shrub] Cor. lilicina [BO, P sheet]
Herbarium sheet	MO	6489068				Takeuchi, WN	Gambia, A; Jisaka, T		23895		8	4	2008	Solanaceae	Lycianthes	oliveriana	(Lauterb. & K.Schum.) Bitter	Papua New Guinea	Southern Highlands			Deviation Camp (Expedition Bivouac 5)	-6.10	143.11		SPEC	2090	False	mossy Nothofagus forest	low vine in burn regrowth; stems numerously branched, weak and slender; leaves very unequal, coriacous, bifacially dark or light green; flowers in axillary fascicles, pedicels and calyces purple
Herbarium sheet	G					Carr, CE			15946		4	3	1936	Solanaceae	Lycianthes	cladotrichota	(Bitter) Bitter	Papua New Guinea	Oro			Isuarava [Isurava]	-9.00	147.74	5-20k	GAZ	1067	False	secondary forest	climber; flowers deep lilac
Herbarium sheet	BM		BM000900104			Without Collector			s.n.					Solanaceae	Lycianthes	laevis	(Dunal) Bitter	Sri Lanka				sin. loc.						False
Herbarium sheet	MO	6194101				Gaerlan, FJ	Sagcal, ?; Romero, ?	PPI-	10658		1	3	1993	Solanaceae	Lycianthes	parasitica	(Blume) Bitter	Philippines	Visayas	Eastern Visayas	Leyte Island	Leyte, prov. Leyte, Hubasan, VISCA, Baybay, along the slope of Lake Danao						False	evergreen forest, disturbed; soil clay, dark	herb, epiphyte; lvs very dark dull green, pale below; petals white; stamen yellow
Herbarium sheet	W	0003088		lectotype	Solanum rechingeri Witasek	Rechinger, K	Rechinger, L		4398				1905	Solanaceae	Lycianthes	vitiensis	(Seem.) A.R.Bean	Solomon Islands	Western Province			"Shortlands Inseln, Insel Poperang" [Poperang Island, near Shortlands Island]	-7.09	155.87	2-5km	GAZ		False
Herbarium sheet	CAL					Rao, RS			10869		28	11	1957	Solanaceae	Lycianthes	laevis	(Dunal) Bitter	India	Arunachal Pradesh			Paya to Shoeliang, 1/5 miles from Paya; Lohit F.D. (NEFA)	28.12	95.83	>20km	GAZ	1000	False	moist soil	shrub; frt red
Herbarium sheet	K		K000922458	isoneotype	Solanum balanidium Bitter	Takeuchi, WN			6156		17	7	1990	Solanaceae	Lycianthes	oliveriana	(Lauterb. & K.Schum.) Bitter	Papua New Guinea	East Sepik			Hunstein range, (Mt. Samsai) at site "Camp 3"on slopes above main streamcourse	-4.48	142.68	2-5km	SPEC	450	False	diverse hill forest, primarily of lowland rainforest taxa, slopes above main stream course	woody climber; leaves somewhat 2-ranked, coriaceous, dark green above, yellow green below; calyx purple, tuberculate; petals purple; anthers yellow
Herbarium sheet	BM		BM000886241			Carr, CE			13611		4	12	1935	Solanaceae	Lycianthes	rostellata	(Merr. & L.M.Perry) A.R.Bean	Papua New Guinea	Oro		Alola		-9.01	147.74	2-5km	GAZ	1829	False	forest	climber
Herbarium sheet	P		P00379577			Ramos, M			23438			7	1915	Solanaceae	Lycianthes	laevis	(Dunal) Bitter	Philippines	Luzon	Bicol		Prov. Sorsogon						False
Herbarium sheet	US	1290102	02840846			Ramos, M			30357		14	11	1917	Solanaceae	Lycianthes	biflora	(Lour.) Bitter	Philippines	Luzon	Bicol		Catanduanes						False
Herbarium sheet	MO	04156918				Chen Shaoqing			11848		13	6	1957	Solanaceae	Lycianthes	lysimachioides	(Wall.) Bitter	China	Guangxi	Longzhou	Daqingshan [= Daqing mountain]	Guangxi, Longjin County [= Longzhou], Daqingshan Nadong Village	22.29	106.71	2-5km	GAZ		False
Herbarium sheet	W					Hooker, JD			s.n.					Solanaceae	Lycianthes	laevis	(Dunal) Bitter	India	Sikkim			sin. loc. ("Sikkim")					1219	False		[these sheets may not all be duplicates, but impossible to tell!]
Herbarium sheet	E		E00792541			Wight, R			s.n.			9	1835	Solanaceae	Lycianthes	laevis	(Dunal) Bitter	India	Tamil Nadu	Tirunelveli	Courtallum		8.93	77.27	>20km	GAZ		False
Herbarium sheet	TCD		TCD51332			Hooker, JD	Thomson, T		s.n.					Solanaceae	Lycianthes	biflora	(Lour.) Bitter	India	Meghalaya		Khasia Hills	'Mont Khasia'	23.58	91.64	2-5km	GAZ	1219	False
Herbarium sheet	US	456785	02840689			Henry, A			9160					Solanaceae	Lycianthes	biflora	(Lour.) Bitter	China	Yunnan			Mengtse, S.E. mts.	23.03	103.17	>20km	GAZ	1219	False		purple fls, 2 ft shrub
Herbarium sheet	A					Corner, EJH		SF-	32503		27	10	1936	Solanaceae	Lycianthes	parasitica	(Blume) Bitter	Malaysia	Johor			Sungai Kayu, Mawai-Jemaluang road	1.91	103.92		GAZ		False	low elevation swampy forest	epiphyte
Herbarium sheet	CAL	315596				King's collector			2234			8	1881	Solanaceae	Lycianthes	laevis	(Dunal) Bitter	Malaysia	Terengganu			[Gunung] Sarut, Perak [Gunung Sarut is in Terengganu State]	5.33	102.72	>20km	GAZ	548	False		herb 4-6 ft
Herbarium sheet	L		L.2876636			Symon, DE			10655		7	6	1977	Solanaceae	Lycianthes	oliveriana	(Lauterb. & K.Schum.) Bitter	Papua New Guinea	Morobe		Bewapi Creek	0.5 mile upstream from main road crossing, subdist. Lae						False	at tree butresses 2 m above creekwater	sprawling amongst debris at tree buttress, 2 above creekwater; leaves shiny green above, paler below; petioles and young tips flushed purple; no flowers or fruits; adventitious roots but hardly epiphytic
Herbarium sheet	BM		BM001018823			Faurie, U			1192			10	1914	Solanaceae	Lycianthes	biflora	(Lour.) Bitter	Taiwan				in monte Kwannin						False
Herbarium sheet	K		K000922908			Bernstein, JH			322		29	10	1992	Solanaceae	Lycianthes	parasitica	(Blume) Bitter	Brunei Darussalam	Brunei Muara		Pok Ajung		4.94	115.01	2-5km	GAZ		False	swampy land	shrub; bark light; oragne fruit (white if unripe); planted as a decorative flower
Herbarium sheet	PNH					Meijer, W			7242		28	7	1957	Solanaceae	Lycianthes	laevis	(Dunal) Bitter	Indonesia	Sumatra	West Sumatra		Ladang Laweh, Mt. Sago [Malintang]	-0.33	100.67	2-5km	GAZ	900	False		flowers violet
Herbarium sheet	W	1889-0292189				Hooker, JD	Thomson, T		s.n.					Solanaceae	Lycianthes	biflora	(Lour.) Bitter	India	Meghalaya			Mont Khasia [Khasi Hills]	25.58	91.63	2-5km	GAZ	1219	False		[these sheets may not all be duplicates, but impossible to tell!]
Herbarium sheet	K		K000922471			Carr, CE			15946		4	3	1936	Solanaceae	Lycianthes	cladotrichota	(Bitter) Bitter	Papua New Guinea	Oro			Isuarava [Isurava]	-9.00	147.74	5-20k	GAZ	1067	False	secondary forest	climber; flowers deep lilac
Herbarium sheet	K		K000183237			Gaerlan, FJ	Fuentes, R; Romero, E	PPI-	26273		13	7	1996	Solanaceae	Lycianthes	banahaensis	(Elmer) Bitter	Philippines	Luzon	Calabarzon		prov. Cavite; Mount Palaypalay/Mataas na Gulod National Park, So. Maluayas, Brgy. Sapang, Ternate	14.22	120.48		SPEC	266	False	evergreen secondary forest; soil dark brown clay	tree 7 m; leaves dark dull green above, pale green beneath; fruits green
Herbarium sheet	BM		BM001018873			Kanai, H	Ohashi, H; Iwatsuki, K; Ohba, H; Iwatsuki, Z; Shakya, PR		721160		7	7	1972	Solanaceae	Lycianthes	lysimachioides	(Wall.) Bitter	Nepal			Chitre						2400	False		Creeping; sepals 10, needle shaped; filaments erect, stout, white, glabrous; styles longer than stamen.
Herbarium sheet	US	2654841	02840649			Saldanha, CJ	Ramamoorthy, TP	HFP-	409		5	8	1970	Solanaceae	Lycianthes	laevis	(Dunal) Bitter	India	Karnataka	Hassan	Kenchankumri State Forest	Shiradi ghat, Hassan District, Mysore	12.91	75.69		GAZ		False	in partial shade along the road in semi-evergreen forest	rare annual herbs; leaves apparently opposite with distant hairs; flowers whie, in axillary clusters; fruits round, green, 1 cm in diameter
Herbarium sheet	L		L.2881745			Millar, AN		NGF-	23549		28	7	1964	Solanaceae	Lycianthes	cladotrichota	(Bitter) Bitter	Papua New Guinea	Oro		Kokoda	'Northern District, Papua'	-8.83	-147.75	2-5km	SPEC	400	False	regorwth near cocoa garden	Sprawling vine; young stems with fine brown hairs; leaves dark on top pale below; immature fruit green
Herbarium sheet	A					Hara, H	Kanai, H; Kurosawa, S; Murata, G; Togashi, M; Tuyama, T	63-	03549		19	11	1963	Solanaceae	Lycianthes	laevis	(Dunal) Bitter	Nepal				East Nepal : Ghatte-Khebang.						False		Fruits red.
Herbarium sheet	CAL			isolectotype	Lycianthes laevis (Dunal) Bitter subsp. luzonensis Bitter	Curran, HM			5029			8	1906	Solanaceae	Lycianthes	schizocalyx	(Merr.) Bitter	Philippines	Luzon	Cordillera (CAR)	Mount Santo Tomas	"Mount Tonglon, prov. of Benguet" [=Mount Santo Tomas]	16.55	120.92	within 2-5km...	Gazetteer		False
Herbarium sheet	CAL					Chatterjee's collector			118		8	7	1956	Solanaceae	Lycianthes	biflora	(Lour.) Bitter	India	Sikkim			Lepcha forest' [georef to Lepcha near Lingchem N of Dikchu]	27.50	88.48	>20km	GAZ	1829	False
Herbarium sheet	K		K000922556			Merrill, ED			8266			11	1911	Solanaceae	Lycianthes	schizocalyx	(Merr.) Bitter	Philippines	Mindanao	Zamboanga Peninsula	Zamboanga							False
Herbarium sheet	SING		SING0031022			Henderson, MR		SF-	22709		13	8	1929	Solanaceae	Lycianthes	biflora	(Lour.) Bitter	Malaysia	Kelantan		Gua Musang		4.88	101.97		GAZ		False
Herbarium sheet	NY		01404949			Clemens, J	Clemens, MS		20171				1929	Solanaceae	Lycianthes	biflora	(Lour.) Bitter	Malaysia	Sarawak		Gunung Pueh	'Mount Poi'	1.80	109.68	2-5km	GAZ		False
Herbarium sheet	E		E00320726			Toppin, S			4187					Solanaceae	Lycianthes	laevis	(Dunal) Bitter	Myanmar (Burma)	Kachin			Kachin Hills. Coll. N. of Myitkyina on road to Kanpti Long via Mali hka branch.	26.41	97.25	>20km	GAZ		False
Herbarium sheet	CAL	315670				Forbes, HO			3464		2	3	1883	Solanaceae	Lycianthes	biflora	(Lour.) Bitter	Timor Leste				Fatunaba					518	False	In damp shade.	straggling shrub; fls white; fr scented
Herbarium sheet	MO	04770398				Liu Linhan			1979		16	6	1958	Solanaceae	Lycianthes	lysimachioides	(Wall.) Bitter	China	Hunan	Sangzhi	Sangzhi county	Sangzhi, Shadiping, Zhuaheshe	29.40	110.17	5-20k	GAZ		False
Herbarium sheet	K		K000923225			Kere, F		BSIP-	5057		23	12	1964	Solanaceae	Lycianthes	vitiensis	(Seem.) A.R.Bean	Solomon Islands	Guadalcanal Province			NW Guadalcanal, Mt. Austen, W side of the trial plot	-9.48	159.98	<2km	GAZ	304	False	ridge top, well drained secondary forest	tree 12 ft; flower violet, scented
Herbarium sheet	BM		BM001018944			Merrill, ED			1719			5	1914	Solanaceae	Lycianthes	biflora	(Lour.) Bitter	Philippines	Luzon	Cordillera (CAR)		Benguet Subprovince.						False
Herbarium sheet	BM		BM001014585	isolectotype	Solanum anisophyllum Elmer [1]	Elmer, ADE			13887			9	1912	Solanaceae	Lycianthes	banahaensis	(Elmer) Bitter	Philippines	Mindanao			Cabadbaran (Mount Urdaneta [=Mount Hilong-Hilong or Masay]), Agusan del Norte	9.17	125.63		ARC		False
Herbarium sheet	BRI		BRI AQ0647709			Wannan, BS	Jago, RL		2328		6	1	2002	Solanaceae	Lycianthes	shanesii	(F.Muell.) A.R.Bean	Australia	Queensland	Cook		Cooktown Developmental Road - Sackleys Hill.	-15.69	145.08		GAZ		False	Rocky quartzite hillslope. Low rainforest to 15 m with Paraserianthes toona, Gyrocarpus americanus, Canarium australianum, Corymbia tessellaris, Memecylon pauciflora, Austromyrtus sp. 'Byerstown', Euroschinus falcata var angustafolia, Pleiogynium timorie	Tree to 3 m. Datum AUS66. Voucher for DMR. Community incorrectly mapped as vmu 126 (Deciduous vine thicket dominated by Cochlospermum gillivraei + Canarium australianum + Acacia aulacocarpa on granite slopes.
Herbarium sheet	LAE	249504				Royen, P van			11511		19	7	1976	Solanaceae	Lycianthes	rostellata	(Merr. & L.M.Perry) A.R.Bean	Papua New Guinea	Southern Highlands		Mount Giluwe	track from Onim to SW summit [Eastern Highlands on label]	-6.16	143.89	2-5km	GAZ	2290	False	in partly cleared Nothofagus forest	climber; leaves dark green above, yellowish green below; petals purple on inside, much paler outside
Herbarium sheet	K		K000923254			Williams, LHJ	Stainton, JDA		8144		20	8	1967	Solanaceae	Lycianthes	biflora	(Lour.) Bitter	Nepal				Nagar Jong, Kathmandu Valley. Central Nepal.	27.75	85.27		SPEC	1829	False	In damp gully.	Shrub of 6ft. Corolla white.
Herbarium sheet	MICH		101444 B			Si Boeea, R			9034		10	6	1936	Solanaceae	Lycianthes	biflora	(Lour.) Bitter	Indonesia	Sumatra	North Sumatra		vicinity of Tomoean Dolok, Asahan (East Coast)	1.78	99.53	>20km	GAZ		False
Herbarium sheet	K		K000923220			Beer's collectors		BSIP-	7306		13	6	1966	Solanaceae	Lycianthes	vitiensis	(Seem.) A.R.Bean	Solomon Islands	Isabel Province			Korigole Bay, SW Santa Ysabel	-8.39	159.72	5-20k	GAZ	48	False	valley bottom, primary forest	tree 25 ft, girth 1 inch; bole crooked; bark surface grey, smooth; slash, wood soft; flowers yellow (not open) scented; fruits light green
Herbarium sheet	L		L.2859499			Afriastini, JJ			755		10	2	1983	Solanaceae	Lycianthes	biflora	(Lour.) Bitter	Indonesia	Sumatra	South Sumatra		Bukit Palelawan Natural Reserve [South Sumatra on label]					800	False	primary forest; rare	herb ca. 50 cm; berry bright red when ripe
Herbarium sheet	NY		01404993			Elmer, ADE			9208			5	1907	Solanaceae	Lycianthes	banahaensis	(Elmer) Bitter	Philippines	Luzon		Quezon	Lucban	14.15	121.57		ARC		False
Herbarium sheet	A					Sands, MJS	Maturbongs, R		6791		14	4	1995	Solanaceae	Lycianthes	biflora	(Lour.) Bitter	Indonesia	Papua Barat			North East Kepala Burung, Kabupatem Manokwari, Arfak Mountains, Mupi Dessa, trail from Mupi village to G[unung] Humibou, near Sungai Mupi between confluence of Kali Ngwes and Sungai Mupi and site of Kamnpong Mubri Lama	-1.12	134.00	2-5km	SPEC	875	False	montane forest, by stream in partial shade	subshrub to 1.5 m; stems green; leaves thin, mid-green above, paler beneath; pedicel and calyx dull green; petals white; stamens yellow; fruits green, ripening scarlet
Herbarium sheet	NY		01404988			Henry, A			9160	A	20	12		Solanaceae	Lycianthes	biflora	(Lour.) Bitter	China	Yunnan			Mengtse, S. mts. (rel. Kech'ing)	23.03	103.17	>20km	GAZ		False		6 ft shrub; red fruit
Herbarium sheet	P		P00315315			Christophersen, E	Hume, EP		2324	[a]	9	8	1931	Solanaceae	Lycianthes	vitiensis	(Seem.) A.R.Bean	Samoa	Savai'i		Olo	[Mount Olomanu]	-13.39	-172.25	<2km	GAZ		False	open woodland	tree 5 m; fl. petals purple, darker in the center; stamens yellow; fr. immature
Herbarium sheet	G		G00415781			Kostermans, AJGH			1024		8	11	1938	Solanaceae	Lycianthes	biflora	(Lour.) Bitter	Indonesia	Java	East Java		'E. Raoeng/Tdjen pl[ateau]'	-8.06	114.15	>20km	GAZ	2000	False		"tjenara a vochgung bosch [illegible]"
Herbarium sheet	MICH		1794591			Hamel, C	Si Toroes, R		496		7	6	1928	Solanaceae	Lycianthes	laevis	(Dunal) Bitter	Indonesia	Sumatra	North Sumatra		Karo Highlands, near waterfall km 57 on Medan Road	3.25	98.54		GAZ		False
Herbarium sheet	E		E00792544			Wight, R			691				1836	Solanaceae	Lycianthes	laevis	(Dunal) Bitter	India				sin. loc.						False
Herbarium sheet	A		00619956			Takeuchi, WN			9181		10	9	1993	Solanaceae	Lycianthes	impar	(Warb.) Bitter	Papua New Guinea	Southern Highlands			Kutubu patrol area, karst limestone NW of Yorokobaiu village	-6.53	143.15	2-5km	SPEC	600	False	matue hill forest; karst limestone	low climber at height of 1.5 m, inermous; twigs pale brown, pustulate, flexuous; leaves alternate or in unequal pairs, obliquely spreading, estipulate, herbaceous, essentially glabrous, adaxially shining dark green, abaxially yellow-green; primary blades elliptic or sublanceolate, typical 30 x 6 cm; apex acuminate, the acumen sometimes falcate; leaf margins entire; base acute or rounded and often…
Herbarium sheet	NY		01404969			Ching, RC			7526		18	9	1926	Solanaceae	Lycianthes	laevis	(Dunal) Bitter	China	Guangxi			Bako Shan, W. Poseh [= Baise]	23.90	106.62	>20km	GAZ	1000	False	under forest	spreading herb 3 ft; bark green; leaves deep green above, light green below, thin; flower white, tipped purple
Herbarium sheet	NSW		NSW841001			Kairo, A	Streimann, H	NGF-	30943		30	11	1967	Solanaceae	Lycianthes	kaernbachii	(Lauterb. & K.Schum.) Bitter	Papua New Guinea	Morobe			Sankwet L.A., Lae	-6.50	147.33	2-5km	SPEC	60	False	lowland rainforest	climber on Ceodes; leaves shiney green above, green below, slightly hairy and greasy on both sides; flowers reddish cream and fragrant [male flowers]
Herbarium sheet	MO	3744630				Wang, C			40596		9	12	1936	Solanaceae	Lycianthes	biflora	(Lour.) Bitter	China	Guangxi	Lingchuan		Yao Shan	25.32	110.39		GAZ		False	stream side	woody herb; young fruit green, red when matured
Herbarium sheet	US	3532394	02840717			Beaman, JH	Beaman, RS; Beaman, TS; Tan, KW		7195		13	10	1983	Solanaceae	Lycianthes	schizocalyx	(Merr.) Bitter	Malaysia	Sabah			Pinosak Plateau, Mount Kinabalu golf course site near East Mesilau river, Ranau District	6.03	116.60	2-5km	SPEC	1650	False	oak-laurel forest recently much disturbed	herb 1 m high; flowers violet; ripe fruits red
Herbarium sheet	BM		BM001018864			Stainton, JDA			6077		19	10	1967	Solanaceae	Lycianthes	laevis	(Dunal) Bitter	Nepal				Mardi Khola. Sisaghat.	28.10	84.25		SPEC	457	False	In wet forest gulley.	Shrub. 10ft. Flowers white. Fruit red.
Herbarium sheet	L		L.4156805			Croft, JR		LAE-	71421		23	3	1979	Solanaceae	Lycianthes	lucens	S.Knapp	Papua New Guinea	Milne Bay			Mt. Oiatau, West Misima Island, subprov. Misima	-10.60	152.75	2-5km	SPEC	700	False	lower montane rainforest	shrub; deaves dull mid-green above, pale below; flowers pale mauve; fruit green
Herbarium sheet	A					A�onuevo, P			270		6	9	1950	Solanaceae	Lycianthes	banahaensis	(Elmer) Bitter	Philippines	Mindanao	SOCCSKSARGEN	Allah Valley	Banga, Cotabato Prov.	6.38	124.80		GAZ		False	virgin forest near open field	tree 8 m; 9 cm diam.; flower white
Herbarium sheet	CAL	315646				Clarke, CB			11083		19	3	1870	Solanaceae	Lycianthes	laevis	(Dunal) Bitter	India	Tamil Nadu	Nilgiris	Coonoor	'Court, Nilgheris'	11.35	76.80	>20km	GAZ	2134	False		duplicate of the oen with 7-8 minute calyx teet below rim
Herbarium sheet	BRI		BRI AQ0654793			Jago, RL			4014		8	6	1996	Solanaceae	Lycianthes	shanesii	(F.Muell.) A.R.Bean	Australia	Queensland	Cook		Cooktown Development Road opposite Bonnie Glen Station turnoff.	-16.02	144.83	2-5km	GAZ		False		A tree 6m tall, fruit a pinkish red.
Herbarium sheet	P		P00315313			Christophersen, E	Hume, EP		2249		4	8	1931	Solanaceae	Lycianthes	vitiensis	(Seem.) A.R.Bean	Samoa	Savai'i		Olo	[Mount Olomanu]	-13.39	-172.25	<2km	GAZ	700	False	open woodland	tree 6 m, diam. 30 cm; fruit green
Herbarium sheet	US	1261433	02840853			Ramos, M	Eda�o, GE		40336			10	1921	Solanaceae	Lycianthes	schizocalyx	(Merr.) Bitter	Philippines	Luzon	Cordillera (CAR)	Mount Simacoco	Benguet subprovince						False
Herbarium sheet	A		00619962			Hoover, WS	Hendra, M; Hunter, JM		32632		4	3	2000	Solanaceae	Lycianthes	schizocalyx	(Merr.) Bitter	Indonesia	Java	West Java		Mount Halimun National Park, south of Gunung Botol	-6.73	106.49	2-5km	GAZ		False	submontane forest	shrub; flowers violet white
Herbarium sheet	B		B 10 1234079			Voogd, CNA de			2819		14	9	1936	Solanaceae	Lycianthes	bimensis	(Miq.) Bitter	Indonesia	East Nusa Tenggara	Flores	Keo	[=Nage Keo]	-8.87	121.21	5-20k	GAZ	1000	False
Herbarium sheet	A					Kaudern, WA			450			12	1919	Solanaceae	Lycianthes	biflora	(Lour.) Bitter	Indonesia	Sulawesi	Sulawesi Barat	Poh	'Ost Celebes'	-0.78	122.85	2-5km	GAZ		False		Buske
Herbarium sheet	A		00619952			Takeuchi, WN	Gambia, A; Jisaka, T		23491		28	3	2008	Solanaceae	Lycianthes	oliveriana	(Lauterb. & K.Schum.) Bitter	Papua New Guinea	Western			Juha North (Bivouac 1) survey track 2, slope immediately east of [coordinates]	-5.81	142.31		SPEC	350	False	perhumid hill forest	forest edge liane [male flowers]
Herbarium sheet	US	1599947	02840771			Gillespie, JW			2016		6	8	1928	Solanaceae	Lycianthes	vitiensis	(Seem.) A.R.Bean	Fiji	Viti Levu			Tamavua woods 8 miles above Suva	-18.05	178.37	2-5km	GAZ	150	False	Clearing in forest.
Herbarium sheet	K		K000923393			Hooker, JD	Thomson, T		s.n.			11	1850	Solanaceae	Lycianthes	shunningensis	C.Y.Wu & S.C.Huang	India	Meghalaya	East Khasi Hills		"Churra" (Khasia) [Cherrapunji] [probably collected Nov 19850, inferred from label but not explicity]	25.28	91.72	within 5-20k...	Gazetteer		False
Herbarium sheet	K		K000922567			Mabesa, C			24889			6	1915	Solanaceae	Lycianthes	laevis	(Dunal) Bitter	Philippines	Luzon	Calabarzon		province of Laguna						False
Herbarium sheet	L		L.2874711			Katik, P	et al.	LAE-	70954		19	3	1979	Solanaceae	Lycianthes	lucens	S.Knapp	Papua New Guinea	Milne Bay		Rossel Island	Mount Rossel, subprovince Misima	-11.33	154.17	2-5km	SPEC	700	False	hill forest	shrub 2 m; leaves dark green above, light green below; flowers white; fruit green, become red when ripe
Herbarium sheet	BM		BM001018935			Carr, CE			15965		5	3	1936	Solanaceae	Lycianthes	biflora	(Lour.) Bitter	Papua New Guinea	Oro			Isuarava [Isurava]	-8.99	147.74		GAZ		False	Secondary forest	c. 4 feet tall; flowers white
Herbarium sheet	SING		SING0031019			Henderson, MR		SF-	22323		31	7	1929	Solanaceae	Lycianthes	biflora	(Lour.) Bitter	Malaysia	Pahang			Pahang: Gunong Senyum.	3.71	102.44	2-5km	GAZ		False
Herbarium sheet	K		K000923039			Andrews, CW			s.n.				1898	Solanaceae	Lycianthes	biflora	(Lour.) Bitter	Australia	Christmas Island			middle of Island, Lombok utan						False
Herbarium sheet	NY		01404958			Blume, CL von			s.n.					Solanaceae	Lycianthes	laevis	(Dunal) Bitter	Indonesia	Java			sin. loc.						False
Herbarium sheet	L		L.2881333			Carr, CE			15946		4	3	1936	Solanaceae	Lycianthes	cladotrichota	(Bitter) Bitter	Papua New Guinea	Oro			Isuarava [Isurava]	-9.00	147.74	5-20k	GAZ	1067	False	secondary forest	climber; flowers deep lilac
Herbarium sheet	MICH		1519451			Koelz, WN			25576		23	7	1950	Solanaceae	Lycianthes	biflora	(Lour.) Bitter	India	Nagaland			Naga Hills, Takubama	25.97	95.00	>20km	GAZ	1800		forest bank	white to rose purple
Herbarium sheet	US	2647386	02840669			Fosberg, FR			37890		5	7	1956	Solanaceae	Lycianthes	biflora	(Lour.) Bitter	Japan	Ryuku Islands		Ishigakijima	"Ishigaki Shima", Kara Gawa, 2 km S of Hirakubo					60	False	low rather dry wooded ridge	rare; branched herb 0.5 m; fruit red, fleshy
Herbarium sheet	BM		BM001070232			Gaoligong Shan Biodiversity Survey			33476		17	8	2006	Solanaceae	Lycianthes	biflora	(Lour.) Bitter	China	Yunnan	Nujiang	Nujiang	Gongshan: Bingzhongluo. Wuli Cun, in the vicinity of Zhaohong Bridge over the Nujiang, ca. 6 direct km NW of Bingzhongluo on the W side of the Nujiang	28.06	98.59		SPEC	1460	False	Sclerophyllous evergreen broadleaf forest. Disturbed by clearing. Subtropical. Dominated by Carpinus and Rhus. In loam on granite. Growing along rocky road	Herb 50 cm tall. Fruit green. Occasional.
Herbarium sheet	MO	2418656				Wilde, WJJO de	Wilde-Duyfjes, BEE de		16685		7	5	1975	Solanaceae	Lycianthes	schizocalyx	(Merr.) Bitter	Indonesia	Sumatra	Aceh	Gunung Leuser Nature Reserve	climbing Gunung Mamas, ca. 12 km SW form the mouth of Lau Ketambe, ca. 30 km NW of Kutatjane; Camp 2-3	3.65	97.56		GAZ	1500	False	at abse of dolomite rock-block; montane rainforest	shrub ca. 1.5 m; stem ca. 1.5 cm at base; lvs dark green above; caly dirty purplish green; corolla white, faintly tinged purplish outsdie; anthers yellow; fls. pendent
HS	K-W		K001116562	isolectotype	Solanum lysimachioides Wall.	Wallich, N		Cat.	2609				1830	Solanaceae	Lycianthes	lysimachioides	(Wall.) Bitter	Nepal				sin. loc. [protologue: [Bagmati prov.]: �Chondaghery� [Chandragiri]]						False
Herbarium sheet	PE		00633290			Chen Shaoqing			15217		20	8	1958	Solanaceae	Lycianthes	laevis	(Dunal) Bitter	China	Guangxi	Rongshui Miao	Jiuwan Shan	Guangxi, Damiaoshan xian, Sanfang qu, Luotongxiang, Jiuwan Shan, Longbianwan	25.22	108.66	2-5km	GAZ		False
Herbarium sheet	P		P00369011	isotype	Solanum javanicum Dunal	Zollinger, H			1981				1845	Solanaceae	Lycianthes	biflora	(Lour.) Bitter	Indonesia	Java			sin. loc.						False
Herbarium sheet	LAE	74088				Millar, AN		NGF-	23549		28	7	1964	Solanaceae	Lycianthes	cladotrichota	(Bitter) Bitter	Papua New Guinea	Oro		Kokoda	'Northern District, Papua'	-8.83	-147.75	2-5km	SPEC	400	False	regorwth near cocoa garden	Sprawling vine; young stems with fine brown hairs; leaves dark on top pale below; immature fruit green
Herbarium sheet	K		K000759401	lectotype	Lycianthes bigeminata (Nees) Bitter subsp. nodocalyx Bitter	Hohenacker, RF			803					Solanaceae	Lycianthes	laevis	(Dunal) Bitter	India	Karnataka			Canara, in campis aridis prope Mercara						False
Herbarium sheet	K		K000922548			Escritor, L			21606			8	1913	Solanaceae	Lycianthes	parasitica	(Blume) Bitter	Philippines	Mimaropa	Palawan		island of Balabac	8.17	117.17	2-5km	GAZ		False
Herbarium sheet	CAL			lectotype	Lycianthes macrodon (Wall.) Bitter var. manipurensis Bitter	Meebold, A			6906			12	1907	Solanaceae	Lycianthes	biflora	(Lour.) Bitter	India	Manipur	Ukhrul	Ukhrul	'Ukrul, Naga Hills'	25.12	94.37	2-5km	GAZ	1829	False
Herbarium sheet	L		L.2881453			Steenis, CGGJ van			6457		3	9	1934	Solanaceae	Lycianthes	lysimachioides	(Wall.) Bitter	Indonesia	Sumatra	Aceh		Atjah [Acheh], helling boven Redelong [Simpang Tiga Redelong]	4.72	96.87		GAZ	1500	False
Herbarium sheet	L		L.2881479			Voogd, CNA de			2819		14	9	1936	Solanaceae	Lycianthes	bimensis	(Miq.) Bitter	Indonesia	East Nusa Tenggara	Flores	Keo	[=Nage Keo]	-8.87	121.21	5-20k	GAZ	1000	False
Herbarium sheet	BM		BM013420344			Phuong, VX	Du, NV; Cuong, NT; Xuyen, DT; Kok, RPJ; Bramley, G; et al.	HNK-	797		23	9	2005	Solanaceae	Lycianthes	laevis	(Dunal) Bitter	Vietnam	Hoa Binh		Pa Co	Mai Chau district	20.74	104.93		SPEC	1059	False	secondary evergreen forest on limestone; on ground, sunlight place	herbaceous plant, 80-120 cm tall; petiole and peduncle violet; young fruits green
Herbarium sheet	K		K000922408			Faber, E			279					Solanaceae	Lycianthes	lysimachioides	(Wall.) Bitter	China	Sichuan	Leshan	Omeishan	Mt. Omei	29.50	103.33	>20km	GAZ	914	False
Herbarium sheet	US	1943826	02840765			Degener, O			14832		16	3	1941	Solanaceae	Lycianthes	vitiensis	(Seem.) A.R.Bean	Fiji	Viti Levu			vicinity of Nandarivatu, TholoNorth	-17.57	177.96	2-5km	GAZ	700	False	among trees and reeds	tree 5 m high
Herbarium sheet	MO	04195077				Chen Shaoqing			16590		1	9	1958	Solanaceae	Lycianthes	laevis	(Dunal) Bitter	China	Guangxi	Rongshui Miao	Jiuwan Shan	Guangxi, Damiaoshan xian, Sanfang qu, Luotongxiang, Jiuwan Shan	25.22	108.66	2-5km	GAZ		False
Herbarium sheet	BM		BM001018937			Henderson, MR			18286		21	5	1927	Solanaceae	Lycianthes	biflora	(Lour.) Bitter	Malaysia	Pahang			Ayer Surin, Pulau Tioman, Pahang	2.80	104.20	2-5km	GAZ	274	False		epiphytic on Arenga; fruit like small cherry & of same deep red; fls white; certainly wild
Herbarium sheet	K		K000923121			Horsfield, T		Sol.	13					Solanaceae	Lycianthes	biflora	(Lour.) Bitter	Indonesia	Java			sin. loc. [Mundanae?]						False
Herbarium sheet	P		P00315336			Smith, AC			5501		4	8	1947	Solanaceae	Lycianthes	vitiensis	(Seem.) A.R.Bean	Fiji	Viti Levu			northern portion of Rairaimatuku Plateau, between Nandrau and Nanga, Nandronga and Navosa (formerly Tholo North)	-17.68	177.98	2-5km	GAZ	725	False	edge of forest	shrub 3-4 m; corolla white, anthers yellow
Herbarium sheet	BRI		BRI AQ0539434			Waterhouse, BM			5114		12	3	1999	Solanaceae	Lycianthes	shanesii	(F.Muell.) A.R.Bean	Australia	Queensland	Cook		Seisia village.	-10.86	142.37	<2km	SPEC		False	One plant observed growing on disturbed margin of scrub thicket.	Straggling shrub about 1.2m tall, with pale bark. Leaf bases irregular, venation deeply indented above. Flowers pale lilac. Fruit a shiny pale green globular berry about 0.8cm diameter, on a 1.5-2.0cm peduncle.
Herbarium sheet	K		K000923318			Qin, H		89-	3065		15	11	1989	Solanaceae	Lycianthes	biflora	(Lour.) Bitter	China	Guangxi	Tian'e	Balinpo							False		tree; fruits green
Herbarium sheet	E		E00426463			Peng, C			8359		24	7	1985	Solanaceae	Lycianthes	biflora	(Lour.) Bitter	Taiwan	Taipei Hsien	Taipei	Wulai	Taipei Co.: Wulai.					75	False
Herbarium sheet	US	2037740	02840646			Suzuki, S			10659		28	8	1932	Solanaceae	Lycianthes	lysimachioides	(Wall.) Bitter	Japan				inter Tipon et Oiwake						False
Herbarium sheet	US	1681980	00906322			Si Boeea, R			7083		7	9	1934	Solanaceae	Lycianthes	laevis	(Dunal) Bitter	Indonesia	Sumatra	North Sumatra		vicinity of Hoeta Bagasan, Asahan (East Coast)	2.94	99.08	2-5km	GAZ		False
Herbarium sheet	K		K000922864			Joamat			28177		14	9	1931	Solanaceae	Lycianthes	schizocalyx	(Merr.) Bitter	Malaysia	Pahang		Sunju Segor		3.42	101.84	>20km	GAZ		False
Herbarium sheet	K		K000922544			Ramos, M	Eda�o, GE		31182			4	1918	Solanaceae	Lycianthes	parasitica	(Blume) Bitter	Philippines	Visayas			Jamidan, Capiz Province, Panay						False
Herbarium sheet	NY		02286472			Duyag, A			76679		27	5	1929	Solanaceae	Lycianthes	banahaensis	(Elmer) Bitter	Philippines	Luzon	Calabarzon	Mount Banahao		14.07	121.49		GAZ		False	on last caingui	3 m, 4 cm diam.; flower yellow
Herbarium sheet	MO	6061523				Gaoligong Shan Biodiversity Survey			33476		17	8	2006	Solanaceae	Lycianthes	biflora	(Lour.) Bitter	China	Yunnan	Nujiang	Nujiang	Gongshan: Bingzhongluo. Wuli Cun, in the vicinity of Zhaohong Bridge over the Nujiang, ca. 6 direct km NW of Bingzhongluo on the W side of the Nujiang	28.06	98.59		SPEC	1460	False	Sclerophyllous evergreen broadleaf forest. Disturbed by clearing. Subtropical. Dominated by Carpinus and Rhus. In loam on granite. Growing along rocky road	Herb 50 cm tall. Fruit green. Occasional.
Herbarium sheet	K		K000922385			Forrest, G			7898			5	1912	Solanaceae	Lycianthes	biflora	(Lour.) Bitter	China	Yunnan		Tengchong	around Tengyueh, Lat. 25 degrees N	25.05	98.40	>20km	GAZ	1829	False	stony situations	plant 1.5-2.5 ft; corolla white or flushed rose, anthers golden yellow
Herbarium sheet	A					Ramos, M	Pascasio, J		34850			6	1919	Solanaceae	Lycianthes	banahaensis	(Elmer) Bitter	Philippines	Mindanao	Caraga	Siargao Island		9.91	126.67		GAZ		False
Herbarium sheet	CAL	315594				King's collector			2234			8	1881	Solanaceae	Lycianthes	laevis	(Dunal) Bitter	Malaysia	Terengganu			[Gunung] Sarut, Perak [Gunung Sarut is in Terengganu State]	5.33	102.72	>20km	GAZ	548	False		herb 4-6 ft
Herbarium sheet	P		P00315326			Kajewski, SF			2388		31	12	1930	Solanaceae	Lycianthes	vitiensis	(Seem.) A.R.Bean	Solomon Islands	Guadalcanal Province			Berande River.						False	Rain-forest	small tree up to 10m. high; flower: purple petals, yellow stamens; common
Herbarium sheet	G		G00415788			Faurie, U			1481			12	1914	Solanaceae	Lycianthes	biflora	(Lour.) Bitter	Taiwan				An'san					762	False
Herbarium sheet	LAE	208688				Schodde, R			5705		14	9	1970	Solanaceae	Lycianthes	rostellata	(Merr. & L.M.Perry) A.R.Bean	Papua New Guinea	Central			Efogi environs, Owen Stanley range	-9.17	147.70	5-20k	GAZ	1830	False	primary laurel ridge forest	shrub ca. 2 m; leaves dull rather dark green above, paler below; petioles dull purple; calyx purplish green; ovary dull green
Herbarium sheet	K		K000923236			Greenwood, W			1151		16	9	1945	Solanaceae	Lycianthes	vitiensis	(Seem.) A.R.Bean	Fiji	Viti Levu		Lautoka	Mt. Evans [=Mount Koroyanitu]	-17.67	177.58	<2km	GAZ	750	False	near edge of creek	tree 7 m; branches drooping; corolla pure white
Herbarium sheet	K		K001080539	isotype	Solanum bitterianum Symon	Symon, DE	Kairo, A		10651		1	6	1977	Solanaceae	Lycianthes	bitteriana	(Symon) A.R.Bean	Papua New Guinea	Morobe		Stoney Creek	CNGT logging area, on foot slopes of Mount Missan, near Bulolo (subdist. Wau)	-7.20	146.59	2-5km	GAZ	1067	False	roadside regrowth; Lithocarpus/Araucaria forest	shrub to 2 m; leafy spreading, soft-wooded; flowers stellate, white; fruits black
Herbarium sheet	NY		01404995			Williams, RS			2760		5	5	1905	Solanaceae	Lycianthes	banahaensis	(Elmer) Bitter	Philippines	Mindanao	Davao	Santa Cruz		6.88	125.37		GAZ		False		15 ft x 4 in; flowers yellowish green
Herbarium sheet	MO	6538119				Mearns, EA	Hutchinson, WI		4720			5	1906	Solanaceae	Lycianthes	laevis	(Dunal) Bitter	Philippines	Mindanao	Northern Mindanao		Mount Malindang, Prov. Misamis, Mindanao [Misamis Occidental ]	8.22	123.64	>20km	GAZ		False
Herbarium sheet	K		K000923272	syntype	Lycianthes macrodon (Wall. ex Nees) Bitter var. mollitersetosa Bitter	Anderson, T			1026			8	1862	Solanaceae	Lycianthes	biflora	(Lour.) Bitter	India	West Bengal	Darjeeling	Sinchal							False
Herbarium sheet	MBK	85843				Tanaka, N	Sugawara, T; Kobayashi, S; Toma, T; Akiyama, T; Watanabe, K		30626		17	5	2004	Solanaceae	Lycianthes	biflora	(Lour.) Bitter	Myanmar (Burma)	Chin	Mindat District	Natma Taung National Park	along the roadside between 56 miles point and Mt. Mow Bi	21.58	93.67		SPEC	2400	False
Herbarium sheet	K		K000922534			Gafui, I	collectors	BISP-	18862		17	1	1970	Solanaceae	Lycianthes	vitiensis	(Seem.) A.R.Bean	Solomon Islands	Choiseul Province		Choiseul Island	East Mbirambira, West Choiseul, valley bottom	-7.08	157.00	2-5km	GAZ	15	False	well drained primary forest	tree 50 ft, girth 3 inches, crooked bole; no buttresses; bark grey smooth; slash wood hard, white; slash bark soft grey; fruits green
Herbarium sheet	WRSL		WR LB 066079	syntype	Brachistus feddei Reinecke	Reinecke, F			58	a		9	1894	Solanaceae	Lycianthes	vitiensis	(Seem.) A.R.Bean	Samoa	Savai'i			ueber Aopo [A'opo]	-13.55	-172.52	5-20k	GAZ		False		[male]
Herbarium sheet	NY		01404875			Elmer, ADE			13881			9	1912	Solanaceae	Lycianthes	biflora	(Lour.) Bitter	Philippines	Mindanao	Caraga	Cabadbaran	Mt. Urdaneta [=Mount Hilong-Hilong or Masay], prov. of Agusan	9.08	125.70	>20km	GAZ		False	damp stony soil of a densely shaded steep slope	quite rigid shrubs for their size in damp stony soil of a densely shaded steep slope near Catagan Creek at 2000ft; stem round, the thickness of a lead pencil, erect and few branched, a yard high; branches divaricate, green, horizontally spreading; leaves membranous, horizontal mainly, nearly flat, velvety green above, much lighter or relatively yellowish green beneath, the larger veins lividus; f…
Herbarium sheet	E		E00426559			Walker, GW			97					Solanaceae	Lycianthes	laevis	(Dunal) Bitter	Sri Lanka				sin. loc.						False
Herbarium sheet	US	1655881	02840778			Christophersen, E	Hume, EP		2324	[a]	9	8	1931	Solanaceae	Lycianthes	vitiensis	(Seem.) A.R.Bean	Samoa	Savai'i		Olo	[Mount Olomanu]	-13.39	-172.25	<2km	GAZ		False	open woodland	tree 5 m; fl. petals purple, darker in the center; stamens yellow; fr. immature
Herbarium sheet	K		K000922455			Sands, MJS	Davis, AP; Thomas, S; Mayhar, U; Maturbongs, R; et al.		6744		11	4	1995	Solanaceae	Lycianthes	oliveriana	(Lauterb. & K.Schum.) Bitter	Indonesia	Papua			Kabupaten Manokwari, Kecamantan Manokwari, Arfak Mountains, Mupi Dessa, trail from Mupi village to G. Humibou, near Sungai Mupi, between Kali Umera (stream) and K. Ngwes	-1.10	134.02	2-5km	SPEC	770	False	primary lower montane forest, in shade	arching shrub 4 m; stems light olive-green; leaves thinly coriaceous, mid-green, semi-gloss above, pale yellowish green beneath; flowers? in bud bright violet purple; fruits becoming indigo black
Herbarium sheet	US	3509509	02840657			Levine, CO		CCC-	234		20	10	1916	Solanaceae	Lycianthes	biflora	(Lour.) Bitter	China	Guangdong	Haizhu	Honam Island	Honam Island [= Haizhu district]	23.09	113.35	5-20k	GAZ		False
Herbarium sheet	US	1700295	02840679			Tanaka, T	Shimada, Y		17877		21	11	1933	Solanaceae	Lycianthes	biflora	(Lour.) Bitter	Taiwan				Senzyo-zan, Taihoku-si.						False
Herbarium sheet	US	2129672	02840672			Walker, EH			7608		10	12	1953	Solanaceae	Lycianthes	biflora	(Lour.) Bitter	Japan	Ryuku Islands		Okinawa	Motobu Peninsula, foot of Mt. Awa, Okinawa Island						False	in gorge	vinelike; fls white; frts green
Herbarium sheet	CAL					Thothathri, K			10551		26	12	1963	Solanaceae	Lycianthes	laevis	(Dunal) Bitter	Bhutan			Changda Chungli hills						914	False
Herbarium sheet	LE		LE00016835	isolectotype	Solanum angatii Elmer	Elmer, ADE			10762			5	1909	Solanaceae	Lycianthes	parasitica	(Blume) Bitter	Philippines	Mindanao	Davao	Mount Apo	Todaya (Mt. Apo), District of Davao	7.01	125.28		ARC		False
Herbarium sheet	AAU					Nanakorn, W			1090		12	12	1984	Solanaceae	Lycianthes	biflora	(Lour.) Bitter	Thailand	North	Chiang Mai	Doi Inthanon		18.59	98.49		GAZ	2000	False	by dense evergreen forest along dry stream bed	shrub 1 m high; fruit immature green
Herbarium sheet	CAL					Ramamurthy, K		SC-	78409		6	9	1983	Solanaceae	Lycianthes	laevis	(Dunal) Bitter	India	Tamil Nadu	Coimbatore		lower Nirar to Italiar	10.25	76.97	>20km	GAZ	950	False	forest	straggling undershrub; flower white, stamens yellow; mature berries red; common
Herbarium sheet	A					Kato, H	Ueda, K; Okamato, M; Akiyama, H; Sunarno, B; Mahjar, UW	C-	7273		20	2	1985	Solanaceae	Lycianthes	biflora	(Lour.) Bitter	Indonesia	Maluku	Seram	Manusela National Park	alogn a trail between Hatumete (sea level) and Hoale Pass (1770 m) southern slope of Murkele Ridge, Kecamatan District, Tehoru; C. Seram	-3.25	129.60	2-5km	SPEC	550	False	limestone area	woody herbs 1.5 m tall; corolla white; calyx green; anther yellow; young frs green, mature red
Herbarium sheet	LE		LE01077362			Averyanov, L	Hiep, NT; Khang, NS; Maisak, TV; Son, NT	CPC-	8219		2	10	2016	Solanaceae	Lycianthes	schizocalyx	(Merr.) Bitter	Vietnam	Son La			Van Ho district, Hua Tat village	20.77	104.80	<2km	SPEC	1330		on very steep ricky shdy slpe; remnants of evergreen broad-leaved and mixed forest (with Pinus Wangii) on very steep rocky slopes and on mountain tops composed with highly eroded karstic light grey marble-like limestone	terrestrial herb to 1.5 m; flowers dark violet; fruits green; not common
Herbarium sheet	MO	3707413				Symon, DE	Katik, P		10676		22	6	1977	Solanaceae	Lycianthes	cladotrichota	(Bitter) Bitter	Papua New Guinea	Eastern Highlands		Daulo Pass	top of Daulo Pass	-6.04	145.23		GAZ	2320	False		root climbing epiphyte up 2 m tree
Herbarium sheet	CAL	315723				Clarke, CB			12198		21	7	1870	Solanaceae	Lycianthes	biflora	(Lour.) Bitter	India	West Bengal	Darjeeling	Darjeeling		27.05	88.27	2-5km	GAZ	2134	False
Herbarium sheet	L		L.2876624			Conn, BJ	Katik, P; Vinas, AN		1756		3	3	1985	Solanaceae	Lycianthes	oliveriana	(Lauterb. & K.Schum.) Bitter	Papua New Guinea	Morobe			CRA Camp, near Wafi River, east of Tsili Tsili	-6.82	146.47	2-5km	SPEC	200	False	disturbed forest near campsite	common; climbing shrub up to 8 m; leaves mid green, paler below; flowers not seen; fruit green
Herbarium sheet	E		E00426560			Stainton, JDA	Sykes, WR; Williams, LHJ		8809		6	10	1954	Solanaceae	Lycianthes	laevis	(Dunal) Bitter	Nepal				Marek, near Butwal.					609	False	Among shrubs.	Height 2 ft. Fruit red.
Herbarium sheet	F	290902	v0073457F	isolectotype	Solanum angatii Elmer	Elmer, ADE			10762			5	1909	Solanaceae	Lycianthes	parasitica	(Blume) Bitter	Philippines	Mindanao	Davao	Mount Apo	Todaya (Mt. Apo), District of Davao	7.01	125.28		ARC		False
Herbarium sheet	PE		00621190			Diaoluo Shan Team			3029		28	12	1954	Solanaceae	Lycianthes	biflora	(Lour.) Bitter	China	Hainan	Baoting	Diaoluo Shan	Guangdong, Hainan, Baoting County, Diaoluo Shan	18.73	109.83	2-5km	GAZ		False
Herbarium sheet	BSHC	35462				Rai, SK		BSHC-	23988		25	7	2002	Solanaceae	Lycianthes	biflora	(Lour.) Bitter	India	Sikkim	South Sikkim	10th Mile Biodiversity Park		27.31	88.37	2-5km	GAZ		False		herbs; whole plants hairy; fls white, sepal linear; petals white, lanceolate, anthers yellowish cylindric
Herbarium sheet	K		K000922494			Streimann, H	Stevens, PF	LAE-	53892		7	1	1972	Solanaceae	Lycianthes	bambusarum	(Bitter) Bitter	Papua New Guinea	Morobe			Angabena Ridge, ca. 3 km from Aseki-Menyamya Rd., Menyamya subdistrict.	-7.33	146.17	2-5km	SPEC	1675	False	montane forest	small shrub 50 cm; leaves shining mid-green above, pale green below; flower buds dull purple
Herbarium sheet	US	1674855	02840777			Smith, AC			1244		2	3	1934	Solanaceae	Lycianthes	vitiensis	(Seem.) A.R.Bean	Fiji	Lau Archipelago		Kabara	'Kambara', limestone formation	-18.96	-178.95	2-5km	GAZ		False	forest, limestone	tree 10 m high; fruit orange
Herbarium sheet	US	2155841	02840857			Zwickey, AL			163		13	9	1938	Solanaceae	Lycianthes	biflora	(Lour.) Bitter	Philippines	Mindanao	ARMM (Muslim Mindanao)		south of Ganassi [Lanao del Sur]	7.83	124.11	2-5km	GAZ		False	secondary forest slope	four feet high; sparsely branched
Herbarium sheet	US	1552661	02840722			Bartlett, HH			8215		7	6	1927	Solanaceae	Lycianthes	biflora	(Lour.) Bitter	Indonesia	Sumatra	North Sumatra		Aek ne Gerger, between Djoema Tumbak [Juma Tombak] and Taratak, Tanah Djawa, Simeloengoen	3.36	98.77	2-5km	GAZ		False
Herbarium sheet	US	3083628	02840704			Symon, DE	Crutwell, N		10631		29	5	1977	Solanaceae	Lycianthes	moszkowskii	(Bitter) Bitter	Papua New Guinea	Morobe	Wau		Aseki road from Bulolo	-7.29	146.39	2-5km	GAZ	2286	False	on forest floor; submontane Lithocarpus moss forest	sprawling climber, stems to 2 cm diameter; leaves drab dark green; fruit pendant, bright red, largely hidden in fallen debris, moss, undergrowth (plus plants)
Herbarium sheet	P		P00057928	lectotype	Solanum gouakai Dunal var. angustifolium Dunal	Leschenault de la Tour, JBL			311					Solanaceae	Lycianthes	laevis	(Dunal) Bitter	India	Tamil Nadu			Mtes de Nelly gerry [Nilghiris]						False		plante herbac�e
Herbarium sheet	NY		02286509			Carr, CE			13611		4	12	1935	Solanaceae	Lycianthes	rostellata	(Merr. & L.M.Perry) A.R.Bean	Papua New Guinea	Oro		Alola		-9.01	147.74	2-5km	GAZ	1829	False	forest	climber
Herbarium sheet	G		G00415804			Clemens, MS			939			2	1907	Solanaceae	Lycianthes	banahaensis	(Elmer) Bitter	Philippines	Mindanao	ARMM (Muslim Mindanao)		Camp Keithley, Lake Lanao, prov. Lanao del Sur	7.89	124.25	2-5km	GAZ		False
Herbarium sheet	CAL	315667				Gamble, JS			11712			6	1883	Solanaceae	Lycianthes	laevis	(Dunal) Bitter	India	Tamil Nadu	Nilgiris	Coonoor	Coonoor Peak	11.35	76.80	2-5km	GAZ	1981	False
Herbarium sheet	MO	04523605				Li Guangzhao			15971		7	8	1997	Solanaceae	Lycianthes	biflora	(Lour.) Bitter	China	Guangxi	Guilin	Nanbianshan	Guangxi, Lingui, Nanbianshan	24.95	110.27	2-5km	GAZ		False
Herbarium sheet	US	1525282	02840635			Fang, WP			2524		5	8	1928	Solanaceae	Lycianthes	lysimachioides	(Wall.) Bitter	China	Sichuan	Leshan	Omeishan	Mt Omei, Omei Hsien	29.50	103.33	>20km	GAZ	1219	False	in thickets	herbaceous vine; flower pinkish white
Herbarium sheet	K		K000922451			Katik, P	et al.	LAE-	70928		18	3	1979	Solanaceae	Lycianthes	lucens	S.Knapp	Papua New Guinea	Milne Bay			Mt. Rossel, Rossel Island, subprov. Misima	-11.33	154.17	2-5km	SPEC	780	False	hill forest	shrub 1 m; leaves light green; flowers white, anthers brown; fruit green
Herbarium sheet	HN			holotype	Lycianthes baviensis V.V.Hop	Nguyen, V.P.		HPP-	136		24	4	1976	Solanaceae	Lycianthes	schizocalyx	(Merr.) Bitter	Vietnam	Ha Noi			"H� T�y, Mt. Ba Vi"	21.06	105.37	within 2-5km...	Gazetteer	800
Herbarium sheet	LAE	250982				Streimann, H			9635		17	10	1982	Solanaceae	Lycianthes	bambusarum	(Bitter) Bitter	Papua New Guinea	Morobe			Ekuti Divide, Bulolo-Aseki road, 33 km WSW of Bulolo	-7.32	146.38	2-5km	SPEC	2250	False	montane forest on side of ridge	epiphyte on medium sized tree; with long slender, trailing branches; leaves dull dark green above, dull green below; fruit green
Herbarium sheet	NY		01404900			Liang, HY			64881		21	1	1934	Solanaceae	Lycianthes	biflora	(Lour.) Bitter	China	Hainan			sin. loc. ('Hai nan')	19.21	109.82	>20km	GAZ		False	side of village on open places	herb; leaves green above, pale green villose beneath; flower creamy whtie, filament pale yellow
Herbarium sheet	CAL	316339		isolectotype	Lycianthes lysimachioides (Wall.) Bitter var. sinensis Bitter	Henry, A			6080				1885	Solanaceae	Lycianthes	lysimachioides	(Wall.) Bitter	China	Hubei			sin. loc. [georef to centroid Hubei]	31.20	112.30	>20km			False
Herbarium sheet	G		G00415786			Kostermans, AJGH			s.n.			11	1938	Solanaceae	Lycianthes	biflora	(Lour.) Bitter	Indonesia	Java	East Java		Tdjen -Ijen] plateau	-8.06	114.15	>20km	GAZ		False
Herbarium sheet	TCD		TCD51331			Hooker, JD			s.n.					Solanaceae	Lycianthes	biflora	(Lour.) Bitter	India				"Sikkim"						False
Herbarium sheet	B		B 10 1234078			Schwabe, W			s.n.		27	10	1966	Solanaceae	Lycianthes	schizocalyx	(Merr.) Bitter	Indonesia	Java	West Java	Cibodas	"Tjibodas"	-6.74	107.01	2-5km	GAZ		False
Herbarium sheet	K		K000923282			Keenan, J	Tun Aung, U; Rule, RH		1521			9	1961	Solanaceae	Lycianthes	biflora	(Lour.) Bitter	Myanmar (Burma)	Mandalay			0.5 miles S of Paungdaw Power Station, Tenasserim Division, Tavoy District (area within a radius of 12 miles from Paungdaw)	14.00	98.50	2-5km	SPEC	365	False	on loose wet soil under the shade of bamboos	a small fruiting shrub
Herbarium sheet	U		U 0113983	isolectotype	Solanum anisophyllum Elmer [1]	Elmer, ADE			13887			9	1912	Solanaceae	Lycianthes	banahaensis	(Elmer) Bitter	Philippines	Mindanao			Cabadbaran (Mount Urdaneta [=Mount Hilong-Hilong or Masay]), Agusan del Norte	9.17	125.63		ARC		False
Herbarium sheet	K		K000922913			Kostermans, AJGH	Wirawan		264		14	4	1965	Solanaceae	Lycianthes	bimensis	(Miq.) Bitter	Indonesia	East Nusa Tenggara		Flores Island	W. Flores, S part, Mt. Ndeki	-8.83	120.63		GAZ	400	False		tree 15 m, diam. 20 cm; bark smooth, inside pale white; flws dark violet
Herbarium sheet	E		E00273863	syntype	Solanum manucaling Elmer	Elmer, ADE			11693			9	1909	Solanaceae	Lycianthes	banahaensis	(Elmer) Bitter	Philippines	Mindanao	Davao	Mount. Apo	Todaya,Davao del Sur	7.62	125.60		SPEC		False
Herbarium sheet	K		K000923442			Without Collector			s.n.					Solanaceae	Lycianthes	laevis	(Dunal) Bitter	India				sin. loc. [locality India inferred]						False
Herbarium sheet	A					Alston, AHG			15692		7	6	1954	Solanaceae	Lycianthes	biflora	(Lour.) Bitter	Indonesia	Sulawesi	Sulawesi Utara		Kelelonde, Soputan Mts.	1.09	124.76	2-5km	GAZ	1200	False		fls white; berries red; shrubby perennial
Herbarium sheet	K		K000923395			Clarke, CB			17865	A	21	11	1872	Solanaceae	Lycianthes	laevis	(Dunal) Bitter	India	Meghalaya			Javain, Jaintra [Jainta Hills]					1219	False
Herbarium sheet	A					Kairo, A			73		18	1	1976	Solanaceae	Lycianthes	moszkowskii	(Bitter) Bitter	Papua New Guinea	Morobe		Manki	Bulolo	-7.17	146.57	2-5km	SPEC	600	False		small woody shrub; leaves simple alternate; flowers small green immature
Herbarium sheet	BM		BM001019015			Gibbs, LS			568			8	1907	Solanaceae	Lycianthes	vitiensis	(Seem.) A.R.Bean	Fiji	Viti Levu		Nadarivatu		-17.57	177.96	<2km	GAZ	823	False	Clearing in forest.	small tree; large flaccid light green leaves; fls white
Herbarium sheet	L		L.2859554			Beaman, JH	Beaman, RS; Beaman, TE; Decker, P		9780		19	5	1984	Solanaceae	Lycianthes	schizocalyx	(Merr.) Bitter	Malaysia	Sabah	Kota Belud	Mount Kinablau	S of Sayap on NW side of Mt. Kinabalu, ca. 30 km SE of Kota Belud	6.18	116.57	2-5km	SPEC	800	False	dipterocarp forest, Trusmadi formation	corolla white; mature fruit red
Herbarium sheet	GH					Steenis, CGGJ van			6457		3	9	1934	Solanaceae	Lycianthes	lysimachioides	(Wall.) Bitter	Indonesia	Sumatra	Aceh		Atjah [Acheh], helling boven Redelong [Simpang Tiga Redelong]	4.72	96.87		GAZ	1500	False
Herbarium sheet	K		K000923392			Jenkins, F			246					Solanaceae	Lycianthes	laevis	(Dunal) Bitter	India				"Assam"						False
Herbarium sheet	MICH		1794602			Si Boeea, R			9081		10	6	1936	Solanaceae	Lycianthes	parasitica	(Blume) Bitter	Indonesia	Sumatra	North Sumatra		East Coast, vicinity of Tomoean Dolok	2.62	99.23	2-5km	GAZ	1000	False
Herbarium sheet	US	1429759	02840720			Bartlett, HH			8624		25	6	1927	Solanaceae	Lycianthes	schizocalyx	(Merr.) Bitter	Indonesia	Sumatra	North Sumatra		Deleng Si Naboen (ascent from Kampong Goeroe Kinajah), Karoland (East Coast) [Mount Sinabung]	3.16	98.40	2-5km	GAZ		False
Herbarium sheet	K		K000923063			L�rzing, JA			14035		8	10	1928	Solanaceae	Lycianthes	laevis	(Dunal) Bitter	Indonesia	Sumatra	North Sumatra		NE Sibajak, near Bandarbaru	3.27	98.52	2-5km	GAZ	1000	False	primary forest	crokked half shrub 1.5 ft high; fls beautifully violet; fr red; scattered
Herbarium sheet	PE		00633154			Hou Kuanzhao			73538		29	8	1935	Solanaceae	Lycianthes	biflora	(Lour.) Bitter	China	Hainan	Baoting Li and Miao	Baoting Li and Miao Autonomous County	Hainan, Baoting County, Xinglong Shuangxina	18.64	109.78	2-5km	GAZ		False
Herbarium sheet	B		B 10 1234092			Carr, CE			15948		4	3	1936	Solanaceae	Lycianthes	oliveriana	(Lauterb. & K.Schum.) Bitter	Papua New Guinea	Oro		Isuarava		-9.00	147.74	2-5km	GAZ	1067	False	secondary forest	tree 15 ft.; flowers green
Herbarium sheet	E		E00426477			Bodinier, EM			799		13	8	1894	Solanaceae	Lycianthes	biflora	(Lour.) Bitter	China	Hong Kong	Hong Kong		Hong Kong, sur le Robinson Road	22.28	114.15	<2km	GAZ		False	talus d'une route	rare; fruits rouges (fls. 19 Nov 1989, meme localit�)
Herbarium sheet	K		K000923390			Klackenberg, J	Lundin, R		549		4	11	1982	Solanaceae	Lycianthes	laevis	(Dunal) Bitter	India	Tamil Nadu			Tinevelly Hills, between Kakachi and Sengaltheri [Sengaltheri is in S. tamil Nadu, georef to Sengaltheri Forest ]	8.53	77.45	5-20k	GAZ	1300	False	alogn path in dense shola	white bell-shaped flowers; red fleshy fruits
Herbarium sheet	K		K000922417			Furuse, M			3787		12	8	1973	Solanaceae	Lycianthes	laevis	(Dunal) Bitter	Japan	Ryuku Islands			south side Mt. Fukai-omoto, Is. Ishigaki, Pref. Okinawa						False	by stream side in sunny place
Herbarium sheet	E		E00426453			Forrest, G			7898			5	1912	Solanaceae	Lycianthes	biflora	(Lour.) Bitter	China	Yunnan		Tengchong	around Tengyueh, Lat. 25 degrees N	25.05	98.40	>20km	GAZ	1829	False	stony situations	plant 1.5-2.5 ft; corolla white or flushed rose, anthers golden yellow
Herbarium sheet	GH					Biswas, K			s.n.		26	10	1928	Solanaceae	Lycianthes	laevis	(Dunal) Bitter	India	Meghalaya		Nongpoh	'Nongpoh, Assam'	25.90	91.88	2-5km	GAZ	853	False
Herbarium sheet	P		P00369006	isotype	Solanum caulorhizum Dunal	Zollinger, H			705				1847	Solanaceae	Lycianthes	lysimachioides	(Wall.) Bitter	Indonesia	Java			'prov. Bandong'						False
Herbarium sheet	L		L.2859408			Koorders, SH			27963	B	13	6	1897	Solanaceae	Lycianthes	biflora	(Lour.) Bitter	Indonesia	Java	Central Java		G. Telonojo, Res. Sumarang	-7.36	110.40	5-20k	GAZ		False
Herbarium sheet	CAL	315702				Kurz, S			s.n.		13	10	1868	Solanaceae	Lycianthes	biflora	(Lour.) Bitter	India	Sikkim			'Sikkim'						False
Herbarium sheet	A					Neth Ind Forest Service		Cel./v	300		21	11	1933	Solanaceae	Lycianthes	banahaensis	(Elmer) Bitter	Indonesia	Sulawesi	Sulawesi Selatan	Malili	'Celebes en Ond. Malili'	-2.71	121.16		GAZ		False
Herbarium sheet	MW		MW 1 146 191			Nuraliev, MS	Kopylov-Guskov, YO; Lyskov, DF		2810		5	10	2019	Solanaceae	Lycianthes	shunningensis	C.Y.Wu & S.C.Huang	Vietnam	Son La			Bac Yen district, Ta Xua Nature Reserve	21.31	104.53	<2km	SPEC	1370		disturbed forest near the river
Herbarium sheet	E		E00526071	syntype	Solanum bigeminatum Nees var. zeylanica C.B.Clarke	Walker, GW			97					Solanaceae	Lycianthes	laevis	(Dunal) Bitter	Sri Lanka				sin. loc.						False
Herbarium sheet	K		K000759477	lectotype	Solanum vitiense Seem.	Seemann, BC			340			7	1860	Solanaceae	Lycianthes	vitiensis	(Seem.) A.R.Bean	Fiji	Ovalau			(Viti or Fiji Islands)[ 'Port Kinnaird - July 1860 on Kew sheet, town on SE end of Ovalau in the 1860s]	-17.72	178.81	2-5km	GAZ		False
Herbarium sheet	BKF		SN058698			Murata, G	Fukuoka, N; Phengklai, C	T-	16856		23	7	1973	Solanaceae	Lycianthes	biflora	(Lour.) Bitter	Thailand	Central	Sukothai		N. Tak, Khao Pao, ca. 70 km W of Tak	16.88	99.66		GAZ	700	False	in deciduous forest on limestone hill
Herbarium sheet	E		E00426500			Walker, GW			236				1830	Solanaceae	Lycianthes	biflora	(Lour.) Bitter	Malaysia				"Singapore, Penang etc."						False
Herbarium sheet	BRI		AQ0080263	isotype	Solanum umbonatum Symon	Hartley, TG			11756		26	4	1963	Solanaceae	Lycianthes	bambusarum	(Bitter) Bitter	Papua New Guinea	Morobe			Edie Creek, about 4 miles SW of Wau	-7.36	146.67	2-5km	GAZ	1829	False	oak forest on slope	liana; flowers purple; leaves dark green above, pale below
Herbarium sheet	L		L.4156074			Middleton, DJ	Hemrat, C; Lindsay, S		3452		13	5	2005	Solanaceae	Lycianthes	biflora	(Lour.) Bitter	Thailand	West	Phetchaburi		Kaeng Krachan National Park. Beside helicopter pad near Phanoen Thung Ranger Substation, Kaeng Krachan [District]	12.80	99.76		GAZ		False	Roadside	Herb to 70 cm tall. Leaves mid green above, paler beneath. Corolla white. Stamens yellow.
Herbarium sheet	L		L.2859410			Backer, CA			3654				1912	Solanaceae	Lycianthes	biflora	(Lour.) Bitter	Indonesia	Java	West Java		Top v/d Widodaren, G. Simaroe[=Mount Ciremai]	-6.90	108.42	5-20k	GAZ		False
Herbarium sheet	W	1909-0009669		isotype	Lycianthes pachypetala (Spreng.) Bitter var. grandis Bitter	Native Collector			s.n.			2	1909	Solanaceae	Lycianthes	laevis	(Dunal) Bitter	India	Sikkim			sin. loc. [little label attached to plant has the number 1]						False
Herbarium sheet	K		K000922547			Ramos, M			24126			2	1916	Solanaceae	Lycianthes	parasitica	(Blume) Bitter	Philippines	Visayas	Eastern Visayas	Samar Island	Catubig River, Samar						False
Herbarium sheet	K		K000923048			Beaman, JH	Beaman, RS; Beaman, TS; Decker, P; Medley, K		8636		19	2	1984	Solanaceae	Lycianthes	schizocalyx	(Merr.) Bitter	Malaysia	Sabah			West Mesilau River, valley above waterworks dam, Ranau District	6.02	116.60	2-5km	SPEC	1600	False	oak-laurel forest; Pinosuk gravels	shrub 2 m high; flowers purple; mature fruits red
Herbarium sheet	US	262947	02840751			Gallatly, G			386			7	1878	Solanaceae	Lycianthes	biflora	(Lour.) Bitter	India	Meghalaya			'Kossyah [Khasia] and Jynteah [Jainta] Hills' ('Chararpoor gec' [illegible])	23.58	91.64	>20km	GAZ	914	False		shrub
Herbarium sheet	K		K000923476			Balansa, B			s.n.		4	10		Solanaceae	Lycianthes	laevis	(Dunal) Bitter	Vietnam				[no locality of specimen but inferred, numbered dup prob at Paris]						False
Herbarium sheet	BM		BM001018898			Kerr, AFG			10820		4	7	1926	Solanaceae	Lycianthes	schizocalyx	(Merr.) Bitter	Thailand	South	Prachuap Khiri Khan		Kao Luang, Prachnap [Khao Luang, Prachuap Khiri Khan].	11.64	99.58		GAZ	1000	False	Open space in evergreen forest.	To 1.5m high; flowers purple.
Herbarium sheet	K		K000922376			Henry, A			9218	B	16	5		Solanaceae	Lycianthes	biflora	(Lour.) Bitter	China	Yunnan			Mengha cliffs, way up the valley	21.08	100.93	>20km	GAZ	1524	False	cliffs etc.	shrub 5 ft, slender, weak; white fl.
Herbarium sheet	K		K000923293			Beechey, FW			s.n.					Solanaceae	Lycianthes	biflora	(Lour.) Bitter	Japan	Okinawa	Okinawa		"Loo Choo" [=Okinawa Island]						False
Herbarium sheet	K		K000449070			Takeuchi, WN			11204		16	9	1996	Solanaceae	Lycianthes	peranomala	(Wernham ex Ridl.) A.R.Bean	Papua New Guinea	Chimbu		Crater Mountain Wildlife Management Area	Vicinity of Haia, along the Wara oo streamcourse (first river E o Mt. Widau)	-6.72	145.00		SPEC	640	False	Riverine forest.	Woody climber on forest margin; stems terete, fractiflex, apical intervals yellow-green becoming pale brown on older surfaces; leaves distichous (one member of each pair reduced and retrorsely directed), lamina pliant, bullate, adaxially very dark green, abaxially yellow-green; leaf galls globose, yellowish-green; flowers fascicled; pedicels white or pale purple; calyx white, tuberculate, hairs b…
Herbarium sheet	E		E00426468			Dalziel, JM			s.n.		12	10	1898	Solanaceae	Lycianthes	biflora	(Lour.) Bitter	China	Guangdong	Shantou	Chao-Chow-Fu [=Chaozhou]	Chao-Chow-Fu [=Chaozhou], a city on the Han River, 24 miles N of Swatow [=Shantou]	23.67	116.63	2-5km	GAZ		False
Herbarium sheet	CANB		CANB 360202.1			Clarkson, JR			4585		14	3	1983	Solanaceae	Lycianthes	shanesii	(F.Muell.) A.R.Bean	Australia	Queensland	Cook		11.7 km N of the Palmer River on the Peninsula Development Road, ca. 500 n E of the road	-16.02	144.82	2-5km	SPEC	450	False	small pocket of low closed forest on a rocky hillside	tall shrub or small tree 6-7 m tall; bark grey-brown, tesselated; flowers mauve with slightly darker mid-petaline bands; petals reflexed at maturity; young buds white with slight flush of pink; a common sub-canopy species (voucher sent to Symon from chromosome counts and chemical analysis)
Herbarium sheet	K		K000923145			Nees van Esenbeck, CGD			7271		7	8	1921	Solanaceae	Lycianthes	laevis	(Dunal) Bitter	Indonesia	Sumatra	North Sumatra		Berastagi	3.19	98.50	2-5km	GAZ		False
Herbarium sheet	L		L.4154192			Takeuchi, WN			11204		16	9	1996	Solanaceae	Lycianthes	peranomala	(Wernham ex Ridl.) A.R.Bean	Papua New Guinea	Chimbu		Crater Mountain Wildlife Management Area	Vicinity of Haia, along the Wara oo streamcourse (first river E o Mt. Widau)	-6.72	145.00		SPEC	640	False	Riverine forest.	Woody climber on forest margin; stems terete, fractiflex, apical intervals yellow-green becoming pale brown on older surfaces; leaves distichous (one member of each pair reduced and retrorsely directed), lamina pliant, bullate, adaxially very dark green, abaxially yellow-green; leaf galls globose, yellowish-green; flowers fascicled; pedicels white or pale purple; calyx white, tuberculate, hairs b…
Herbarium sheet	CAL	315676		lectotype	Lycianthes denticulata (Blume) Bitter var. liophylla Bitter	Gallatly, G			189		27	1	1877	Solanaceae	Lycianthes	schizocalyx	(Merr.) Bitter	Myanmar (Burma)	Tanintharyi			"Tenasserim, Molyet"					1524	False
Herbarium sheet	K		K000610967			Phuong, VX	Du, NV; Cuong, NV; Xuyen, DT; Kok, R de; Bramlet, G; Challen, G; et al.	HNK-	145		11	9	2005	Solanaceae	Lycianthes	biflora	(Lour.) Bitter	Vietnam	Lao Cai			Sa Pa distr., Khoang Village	22.37	103.79		SPEC	1700	False	secodnary evergreen forest on high mountina; humus soil, under shade, wet place	shrub ca. 40 cm
Herbarium sheet	W	1940-0010336				Ching, RC			7526		18	9	1926	Solanaceae	Lycianthes	laevis	(Dunal) Bitter	China	Guangxi			Bako Shan, W. Poseh [= Baise]	23.90	106.62	>20km	GAZ	1000	False	under forest	spreading herb 3 ft; bark green; leaves deep green above, light green below, thin; flower white, tipped purple
Herbarium sheet	CANB		CANB 528864.1			Waterhouse, BM			5114		12	3	1999	Solanaceae	Lycianthes	shanesii	(F.Muell.) A.R.Bean	Australia	Queensland	Cook		Seisia village.	-10.86	142.37	<2km	SPEC		False	One plant observed growing on disturbed margin of scrub thicket.	Straggling shrub about 1.2m tall, with pale bark. Leaf bases irregular, venation deeply indented above. Flowers pale lilac. Fruit a shiny pale green globular berry about 0.8cm diameter, on a 1.5-2.0cm peduncle.
Herbarium sheet	L		L.4153099			Gaerlan, FJ	Romero, E	PPI-	23561		20	3	1996	Solanaceae	Lycianthes	banahaensis	(Elmer) Bitter	Philippines	Luzon	Calabarzon		Alabat Island, Quezon province, Brgy. Bacong, Alabat (Mt. Camagon), SW slope of Camagon range	14.15	122.03	2-5km	SPEC	160	False	evergreen forest; limestone soil	tree 5 m; leaves very dark dull green above, pale beneath; flower white, buds green, anthers dark brown
Herbarium sheet	CAL					Sastry, ARK	Singh, GP		12411		1	12	1979	Solanaceae	Lycianthes	laevis	(Dunal) Bitter	India	Odisha		Simlipal Biosphere Reserve	upper Barkanara-Jenakil (Mayurbhang District)	21.81	86.33	2-5km	GAZ		False	semi-evergreen forest; associated with Polygonum, Curculigo etc.; along streasm and moist shady forest floor	her with long spreading branches; fruits globose, green, ripening to red (berries, many seeded
Herbarium sheet	NY		01404933			Chung, HH			8025					Solanaceae	Lycianthes	biflora	(Lour.) Bitter	China	Fujian			sin. loc. 'Fukien Province'	25.90	118.30	>20km	GAZ		False		[also mounted on this sheet is Chung 7801 from same locality, both stems labelled with original numbers on rice paper]
Herbarium sheet	K		K000923162			Degener, O			15032		20	4	1941	Solanaceae	Lycianthes	vitiensis	(Seem.) A.R.Bean	Fiji	Viti Levu		Mbulu	near Sovi Bay, Tholo West	-18.17	177.60	2-5km	GAZ		False	patch of wet forest	tree to 8 m; with spreading (+/- horizontal) branches
Herbarium sheet	L		L.4154190			Takeuchi, WN			11204		16	9	1996	Solanaceae	Lycianthes	peranomala	(Wernham ex Ridl.) A.R.Bean	Papua New Guinea	Chimbu		Crater Mountain Wildlife Management Area	Vicinity of Haia, along the Wara oo streamcourse (first river E o Mt. Widau)	-6.72	145.00		SPEC	640	False	Riverine forest.	Woody climber on forest margin; stems terete, fractiflex, apical intervals yellow-green becoming pale brown on older surfaces; leaves distichous (one member of each pair reduced and retrorsely directed), lamina pliant, bullate, adaxially very dark green, abaxially yellow-green; leaf galls globose, yellowish-green; flowers fascicled; pedicels white or pale purple; calyx white, tuberculate, hairs b…
Herbarium sheet	BRI		BRI AQ0382012			Clarkson, JR			4217		23	12	1981	Solanaceae	Lycianthes	shanesii	(F.Muell.) A.R.Bean	Australia	Queensland	Cook		11.8 km N of the Palmer River on the Peninsula Development Road	-16.02	144.82	2-5km	SPEC	450	False	rocky hills to E of road carrying small pockets of deciduous vine thicket	shrub to 4 m tall; flowers bluish green with almost brown mid vein to petals; anthers yellow (buds, flowers and fruit in spirit collection); fairly common understory plant
Herbarium sheet	CAL	315734				Clarke, CB			38718	D	9	8	1885	Solanaceae	Lycianthes	lysimachioides	(Wall.) Bitter	India	Meghalaya	East Khasi Hills		Shillong	25.55	91.91	2-5km	GAZ	1951	False
Herbarium sheet	CAL					Kayal, RN	Tribedi, GN		608		2	7	1973	Solanaceae	Lycianthes	laevis	(Dunal) Bitter	India	Tamil Nadu	Nilgiris	Kotagiri		11.41	76.87	2-5km	GAZ	1985	False
Herbarium sheet	AD		AD 98572661			Clarkson, JR			4217		23	12	1981	Solanaceae	Lycianthes	shanesii	(F.Muell.) A.R.Bean	Australia	Queensland	Cook		11.8 km N of the Palmer River on the Peninsula Development Road	-16.02	144.82	2-5km	SPEC	450	False	rocky hills to E of road carrying small pockets of deciduous vine thicket	shrub to 4 m tall; flowers bluish green with almost brown mid vein to petals; anthers yellow (buds, flowers and fruit in spirit collection); fairly common understory plant
Herbarium sheet	MO	no number		syntype	Solanum manucaling Elmer	Elmer, ADE			11693			9	1909	Solanaceae	Lycianthes	banahaensis	(Elmer) Bitter	Philippines	Mindanao	Davao	Mount. Apo	Todaya,Davao del Sur	7.62	125.60		SPEC		False
Herbarium sheet	K		K000449038			Takeuchi, WN			11804		16	3	1997	Solanaceae	Lycianthes	rostellata	(Merr. & L.M.Perry) A.R.Bean	Papua New Guinea	Eastern Highlands			Crater Mountain Wildlife Area, E of Haia village along Wara Sename, Chimbu (Simbu) province, Crater	-6.72	145.00	2-5km	SPEC	740	False	riverine regrowth	woody climber; stems and twigs pale brown, leaves alternate, distichous; reduced auriculiform member evanescent; major blades papyraceous, sub-bullate, adaxial surface shing medium green, abaxiallly yellowish green; inflorescence infrafoliar, fascicled; flowers with calyx white or cream, petals 5 free, recurved, mostly white with faint purple tint; stamens 5 white; style also white; infructescenc…
Herbarium sheet	CAL	315595				Ridley, HN			9714				1899	Solanaceae	Lycianthes	laevis	(Dunal) Bitter	Malaysia	Perak		Tambun Ipoh	'Tandun Ipoh'	4.61	101.15	2-5km	GAZ		False
Herbarium sheet	K		K000923175			Greenwood, W			127		3	10	1920	Solanaceae	Lycianthes	vitiensis	(Seem.) A.R.Bean	Fiji	Viti Levu			Mount Evans [= Mount Koroyanitu], Lautoka	-17.67	177.58	2-5km	GAZ	914	False	overhanging creek in forest	tree 50 ft; flower white
Herbarium sheet	A					Tsang, WT			21464		4	8	1932	Solanaceae	Lycianthes	biflora	(Lour.) Bitter	China	Guangdong	Dabu		Yam Na Shan (Yit Nga Shan), Mei (Kaying) District [Kaiping District]	24.39	116.42	<2km	GAZ		False	in dry sandy soil, in meadow	fairly common; fl. white, with yellow in the center
Herbarium sheet	E		E00426517			Wiakabu, J	Mamalai, O	LAE-	70476		9	9	1977	Solanaceae	Lycianthes	multifolia	(Merr. & L.M.Perry) A.R.Bean	Papua New Guinea	Sanduan			near Daunda Bridge, Bewani Highway, subdistrict Vainimo, West Sepik	-2.73	141.25	2-5km	SPEC	120	False	undergrowth of mountain forests, on brown clay soils	shrub ca. 30 cm tall; leaves dull light green above, pale green below; flowers white; fruit unripe green, ripe red
Herbarium sheet	CAL					Biswas, K			98					Solanaceae	Lycianthes	biflora	(Lour.) Bitter	Myanmar (Burma)	Tanintharyi			Tena Dist. [Tenasserim District]						False
Herbarium sheet	A		00619980			Hoover, WS	Girmansyah, D; Hunter, JM		32217		9	3	2000	Solanaceae	Lycianthes	laevis	(Dunal) Bitter	Indonesia	Java	West Java	Gunung Halimun National Park	Cigegang River	-6.74	106.54	>20km	GAZ		False	submontane forest	herb 1 m; leaves violet; flowers violet; fruit red
Herbarium sheet	MO	05010779				Beaman, JH	Beaman, RS; Beaman, TS; Decker, P; Medley, K		8636		19	2	1984	Solanaceae	Lycianthes	schizocalyx	(Merr.) Bitter	Malaysia	Sabah			West Mesilau River, valley above waterworks dam, Ranau District	6.02	116.60	2-5km	SPEC	1600	False	oak-laurel forest; Pinosuk gravels	shrub 2 m high; flowers purple; mature fruits red
Herbarium sheet	K		K000923291			Jacob, KC			17555		7	9	1925	Solanaceae	Lycianthes	laevis	(Dunal) Bitter	India	Tamil Nadu	Madurai		Dist. Madura, Highway Mts.					1219	False		fls white
Herbarium sheet	US	3111249	02840662			Lau, SY			20223		22	7	1932	Solanaceae	Lycianthes	biflora	(Lour.) Bitter	China	Guangdong	Gaoyao		Hing Wan monastery [= Qingyun Temple], Ting Woo Shan, Kao-Yao District [= Gaoyao]	23.17	112.55	<2km	GAZ		False	in forest	herb 1 m; fl. white; fr. red
Herbarium sheet	BM		BM001070230			Gaoligong Shan Biodiversity Survey			33355		14	8	2006	Solanaceae	Lycianthes	biflora	(Lour.) Bitter	China	Yunnan			Gaoligong Shan Region, Yunnan, China. Gongshan: Cikai. Vicinity of Danzhu near the Danzhu Bridge, ca. 10.4 direct km SE of Gongshan along the W side of the Nujiang. S facing 10-30 degree slope	27.67	98.72		SPEC	1410	False	In sand on granite	Herb 80 cm tall. Fruit green. Growing at forest margin.
Herbarium sheet	BM		BM001018942			Henderson, MR		SF-	22323		31	7	1929	Solanaceae	Lycianthes	biflora	(Lour.) Bitter	Malaysia	Pahang			Pahang: Gunong Senyum.	3.71	102.44	2-5km	GAZ		False
Herbarium sheet	K		K000224094			Sands, MJS	Pattison, GA; Wood, JJ		2230		15	10	1975	Solanaceae	Lycianthes	lucens	S.Knapp	Papua New Guinea	New Ireland			Hans Meyer Range, on steep ridge below camp, ca. 8 km (map distance) WNW of Taron on east coast, Namatanai subprov.	-4.43	152.97	2-5km	SPEC	1350	False	montane forest incl. Syzygium, some Podocarpus, with frequent palms (cf. Gulubia sp.); growing in leaf litter in shade	shrub to 150 cm; stems grey-brown; lvs. thin, dark green above, paler grey-green beneath; pedicels and calyx pale green; fruit orange red, maturing deep red; fls. white, anthers orange yellow; style and stigma cream
Herbarium sheet	CAL	315611				Forbes, HO			2034				1881	Solanaceae	Lycianthes	schizocalyx	(Merr.) Bitter	Indonesia	Sumatra			Foot of Beraji					1000	False	forest at foot of mount Beraji	small erect shrub; fls. pink
Herbarium sheet	E		E00647086			Huang, CL	Chiang, HL		s.n.		5	10	2000	Solanaceae	Lycianthes	biflora	(Lour.) Bitter	Taiwan	Taipei Hsien		Manyuehyuan		24.82	121.44		SPEC		False		fruiting
Herbarium sheet	BM		BM000886135	isotype	Solanum dendropilosum Symon	Hoogland, RD	Schodde, R		7291		2	8	1960	Solanaceae	Lycianthes	dendropilosa	(Symon) A.R.Bean	Papua New Guinea	Western Highlands	Laiagam	Lagaip valley	near Kepilam village	-5.59	143.56	2-5km	GAZ	2439	False	on limestone rock near village	straggling shrub, flowers mauve with yellow stamens
Herbarium sheet	W					Hooker, JD	Thomson, T		s.n.					Solanaceae	Lycianthes	biflora	(Lour.) Bitter	India	Meghalaya			Mont Khasia [Khasi Hills]	25.58	91.63	2-5km	GAZ	1219	False		[these sheets may not all be duplicates, but impossible to tell!]
Herbarium sheet	MICH		1519455			Rup Chand, T			3789		3	10	1950	Solanaceae	Lycianthes	laevis	(Dunal) Bitter	India	Manipur	Senapati		Karong, Manipur	25.30	94.04	2-5km	GAZ	1100		forest	4 ft; fruit scarlet
Herbarium sheet	K		K000923326			Nooteboom, HP	Tantisewie, B; Phenklai, T		813		21	1	1969	Solanaceae	Lycianthes	shunningensis	C.Y.Wu & S.C.Huang	Thailand	North	Chiang Mai	Doi Inthanon		19.50	98.50	2-5km	SPEC	1750	False		shrub 3 m; fruit red
Herbarium sheet	PNH					Sulit, MD			9852		16	2	1949	Solanaceae	Lycianthes	parasitica	(Blume) Bitter	Philippines	Mindanao	Northern Mindanao	Mount Kitanglad	S slope of E peak, above Kaatuan "Mt. Katanglad, Bukidnon Prov."					1800	False	mossy forest	on tree trunk; epiphytic shrub 1-2 m; flower whitish
Herbarium sheet	E		E00526072	syntype	Solanum bigeminatum Nees var. zeylanica C.B.Clarke	Walker, GW			333					Solanaceae	Lycianthes	laevis	(Dunal) Bitter	Sri Lanka				sin. loc. [Genert?]						False
Herbarium sheet	SING		SING0224312			Mauriasi, R	collectors	BSIP-	14089		26	4	1969	Solanaceae	Lycianthes	vitiensis	(Seem.) A.R.Bean	Solomon Islands	Western Province			NW Treasury Island [=Mono Island], Akolea River area	-7.37	155.56	2-5km	GAZ	60	False	riverside, well drained primary forest	treelet 15 ft, girth 3 inches; bole crookd, buttresses absent; bark surface light borwn,smooth; slash, wood soft; flowers white petals, stamens yellow, no smell
Herbarium sheet	G					Kajewski, SF			2388		31	12	1930	Solanaceae	Lycianthes	vitiensis	(Seem.) A.R.Bean	Solomon Islands	Guadalcanal Province			Berande River.						False	Rain-forest	small tree up to 10m. high; flower: purple petals, yellow stamens; common
Herbarium sheet	A					Rahim	et al.	SAN-	100355		15	9	1983	Solanaceae	Lycianthes	laevis	(Dunal) Bitter	Malaysia	Sabah		Ulu Tongod	Tongod District	5.24	116.98	>20km	GAZ		False	secondary forest	small tree 1 m; fruits reddish in colour, unrippen greenish
Herbarium sheet	NY		01404840			Christophersen, E			3123		5	11	1931	Solanaceae	Lycianthes	vitiensis	(Seem.) A.R.Bean	Samoa	Savai'i			above Salailua	-13.68	-172.51	5-20k	GAZ	1200	False	open woodland	tree 8 m; fl. light lilac to white petals; fr. green; bark white
Herbarium sheet	G		G00415808			Clemens, J	Clemens, MS		28479		18	2	1932	Solanaceae	Lycianthes	biflora	(Lour.) Bitter	Malaysia	Sabah		Mount Kinabalu	Tenompok	6.00	116.53		GAZ	1524	False		fl. purple; frt. green
Herbarium sheet	L		L.4156325			Symon, DE	Vinas, A		13853		3	6	1984	Solanaceae	Lycianthes	moszkowskii	(Bitter) Bitter	Papua New Guinea	Morobe	Bulolo District	Gumi	Gumi area	-7.20	146.42	2-5km	SPEC	1750	False		straggly shrub to 1 m, more or less flat-topped, mostly in shade; on giant Pandanus
Herbarium sheet	W	1940-0010345				Steward, AN	Cheo, TY		683		14	6	1933	Solanaceae	Lycianthes	lysimachioides	(Wall.) Bitter	China	Guangxi	Lingyun		Na Kan, Ling Yun Hsien	24.37	106.65	>20km	GAZ	1360	False	oldforest hillside, near water	herb; fls. blue-reddish
Herbarium sheet	P		P00057857			Godefroy, A			139		1	6	1875	Solanaceae	Lycianthes	biflora	(Lour.) Bitter	Cambodia	Phnom Penh		Phnom Penh		11.55	104.89	2-5km	GAZ		False
Herbarium sheet	G		G00415776			Kostermans, AJGH	Wirawan		264		14	4	1965	Solanaceae	Lycianthes	bimensis	(Miq.) Bitter	Indonesia	East Nusa Tenggara		Flores Island	W. Flores, S part, Mt. Ndeki	-8.83	120.63		GAZ	400	False		tree 15 m, diam. 20 cm; bark smooth, inside pale white; flws dark violet
Herbarium sheet	E		E00426521			Streimann, H			9635		17	10	1982	Solanaceae	Lycianthes	bambusarum	(Bitter) Bitter	Papua New Guinea	Morobe			Ekuti Divide, Bulolo-Aseki road, 33 km WSW of Bulolo	-7.32	146.38	2-5km	SPEC	2250	False	montane forest on side of ridge	epiphyte on medium sized tree; with long slender, trailing branches; leaves dull dark green above, dull green below; fruit green
Herbarium sheet	L		L.2881644			Gachalian, FS			142		20	1	1952	Solanaceae	Lycianthes	parasitica	(Blume) Bitter	Philippines	Visayas	Eastern Visayas	Samar Island	Matuginao	11.88	125.14	<2km	GAZ		False		attached on living trees
Herbarium sheet	NY		02286468			Ramos, M			46394			11	1925	Solanaceae	Lycianthes	banahaensis	(Elmer) Bitter	Philippines	Mindoro	Mimaropa	Puerto Galera		13.48	120.96		GAZ		False
Herbarium sheet	L		L.2859597			Kostermans, AJGH			777		30	5	1946	Solanaceae	Lycianthes	biflora	(Lour.) Bitter	Thailand				near Koeng Chada, in Ran Ti river valley, ca. 15 km E of Wangka					200	False		shrub-like herb 1m; flowers white; mature fruit bluish black
Herbarium sheet	BM		BM001018962			Beccari, O			120			6	1878	Solanaceae	Lycianthes	schizocalyx	(Merr.) Bitter	Indonesia	Sumatra	West Sumatra		Abita, Sul M. Singalan, occidentale nel 'Padangsche bovenlanden' (Alto Padang)	-0.85	100.52	2-5km	GAZ		False
Herbarium sheet	K		K000923415			Clarke, CB			10901	A	15	3	1871	Solanaceae	Lycianthes	laevis	(Dunal) Bitter	India	Tamil Nadu		Conoor	Nilgherries, Conoor					1829	False		corolla very light blue, glabrous within, puberulous without; anthers terminal pored; duplicate of the Rungbo nb.; very weak straggling shrub
Herbarium sheet	MO	4368753				Smith, H			10068		23	6	1934	Solanaceae	Lycianthes	lysimachioides	(Wall.) Bitter	China	Sichuan		Maoliuchang	between Huangnipu and Yaan [= Ya'an] (Yachou) 'in ditione oppidi Maoliuchang'	30.01	103.04	>20km	GAZ	1000	False	in loco subhumido
Herbarium sheet	A					Si Boeea, R			8649		17	11	1925	Solanaceae	Lycianthes	biflora	(Lour.) Bitter	Indonesia	Sumatra	North Sumatra		Adian Rindang, Asahan, vicinity of Hoeta Tomoean Dolok (Toemoean Dolok)	1.78	99.53	>20km	GAZ		False
Herbarium sheet	P		P00369018			Zollinger, H			1262			5	1843	Solanaceae	Lycianthes	laevis	(Dunal) Bitter	Indonesia	Java	West Java		'Mt. Salak'	-6.72	106.73	2-5km	GAZ		False	Wald	full violatt
Herbarium sheet	K		K000222978			Carr, CE			15948		4	3	1936	Solanaceae	Lycianthes	oliveriana	(Lauterb. & K.Schum.) Bitter	Papua New Guinea	Oro		Isuarava		-9.00	147.74	2-5km	GAZ	1067	False	secondary forest	tree 15 ft.; flowers green
Herbarium sheet	MO	6106904				An Mingtai			3916		6	10	2003	Solanaceae	Lycianthes	lysimachioides	(Wall.) Bitter	China	Guizhou	Dejiang	Sancai Reservoir	Guizhou, Dejiang County, Wenping Town, Sancai Creek	28.31	108.21	<2km	GAZ		False
Herbarium sheet	US	800956	02840639			Henry, A			4762				1885	Solanaceae	Lycianthes	lysimachioides	(Wall.) Bitter	China	Hubei			sin. loc. [georef to centroid Hubei]	31.20	112.30	>20km			False
Herbarium sheet	G		G00415761			Delessert, A			s.n.				1838	Solanaceae	Lycianthes	laevis	(Dunal) Bitter	India	Tamil Nadu	Nilgiris	Kotagiri	Montagnes des Nilgherries, Kotirgherry	11.42	76.88	2-5km	GAZ		False
Herbarium sheet	K		K00223494			Postar	Ubaldus; Wilde, WJJO de	SAN-	144127		15	7	2001	Solanaceae	Lycianthes	parasitica	(Blume) Bitter	Malaysia	Sabah	Sandakan		Maliau Valley, Belian Camp, Tongod	4.70	116.85	2-5km	GAZ	250	False	riverine forest, on tree near river ca. 5 m high	epiphytic, slender, shrub 1.5 m; flowers white
Herbarium sheet	MW		MW0756951			Nuraliev, MS	Kuznetsov, AN; Kuznetsova, SP		1638		14	6	2016	Solanaceae	Lycianthes	lysimachioides	(Wall.) Bitter	Vietnam	Kon Tum			Kon Phong district, Thach Nam protected forest	14.75	108.30	<2km	SPEC	1300		in the forest
Herbarium sheet	CAL					Wray, L			1460					Solanaceae	Lycianthes	laevis	(Dunal) Bitter	Malaysia	Perak			upper part of the valley of Batang Padang	4.08	101.33	2-5km	GAZ	609	False		3 ft high; fruit bright red
Herbarium sheet	L		L.2859380			Isles, S	Vinas, A	NGF-	33899		16	9	1973	Solanaceae	Lycianthes	biflora	(Lour.) Bitter	Papua New Guinea	Central			NE of Manumu Village, subdistrict Port Moresby	-9.08	147.57	2-5km	SPEC	450	False
Herbarium sheet	MO	1007725				Bembower, W			94		15	6	1927	Solanaceae	Lycianthes	laevis	(Dunal) Bitter	India	Tamil Nadu	Dindigul	Kodaikanal		10.23	77.48	>20km	GAZ		False
Herbarium sheet	E		E00426511			Elmer, ADE			13881			9	1912	Solanaceae	Lycianthes	biflora	(Lour.) Bitter	Philippines	Mindanao	Caraga	Cabadbaran	Mt. Urdaneta [=Mount Hilong-Hilong or Masay], prov. of Agusan	9.08	125.70	>20km	GAZ		False	damp stony soil of a densely shaded steep slope	quite rigid shrubs for their size in damp stony soil of a densely shaded steep slope near Catagan Creek at 2000ft; stem round, the thickness of a lead pencil, erect and few branched, a yard high; branches divaricate, green, horizontally spreading; leaves membranous, horizontal mainly, nearly flat, velvety green above, much lighter or relatively yellowish green beneath, the larger veins lividus; f…
Herbarium sheet	K		K000923171			Smith, AC			8082		13	7	1953	Solanaceae	Lycianthes	vitiensis	(Seem.) A.R.Bean	Fiji	Ovalau			slopes of Mt. Koronimiko, vicinity of Thawathi	-17.69	178.81	<2km	GAZ	250	False	dense forest	tree 8 m; corolla white, anthers yellow
Herbarium sheet	NY		00172286	isolectotype	Solanum manucaling Elmer	Elmer, ADE			10489			5	1909	Solanaceae	Lycianthes	banahaensis	(Elmer) Bitter	Philippines	Mindanao	Davao		Todaya (Mount Apo), Davao del Sur	6.97	125.35		ARC		False
Herbarium sheet	W	1910-0010480				Elmer, ADE			9208			5	1907	Solanaceae	Lycianthes	banahaensis	(Elmer) Bitter	Philippines	Luzon		Quezon	Lucban	14.15	121.57		ARC		False
Herbarium sheet	L		L.2876360			Bowers, N			796		13	7	1969	Solanaceae	Lycianthes	rostellata	(Merr. & L.M.Perry) A.R.Bean	Papua New Guinea	Western Highlands			Wapalepa, Kepaka, Upper Kaugel Valley, Hagen [Mt Hagen?]					2652	False		60 ft high climbing No. 795; fl.s pale lavender with yellow centre
Herbarium sheet	MO	6401584				Couderc, P			s.n.				1883	Solanaceae	Lycianthes	biflora	(Lour.) Bitter	Vietnam	Ha Noi			citadelle de Hanoi	21.03	105.85		GAZ		False
Herbarium sheet	BM		BM001018927			Forbes, HO			974	a			1880	Solanaceae	Lycianthes	biflora	(Lour.) Bitter	Indonesia	Java			"South East Java"						False
Herbarium sheet	K		K000923050			Clemens, J	Clemens, MS		26119		18	8	1931	Solanaceae	Lycianthes	schizocalyx	(Merr.) Bitter	Malaysia	Sabah			Mt. Kinabalu, B.N.B., Dallas[Kampung Dalas] via Dusan.	6.04	116.50	2-5km	GAZ	914	False	Cult. area prob	height of plant 18 in.; fruit yellow
Herbarium sheet	LAE	229583		isotype		Brass, LJ			4135			5	1933	Solanaceae	Lycianthes	rostellata	(Merr. & L.M.Perry) A.R.Bean	Papua New Guinea	Central		Mount Tafa		-8.63	147.18	2-5km	GAZ	2100	False	roadside in tall foothill forest
Herbarium sheet	K		K000922495			Carr, CE			14357		3	10	1935	Solanaceae	Lycianthes	rostellata	(Merr. & L.M.Perry) A.R.Bean	Papua New Guinea	Central		Boridi		-9.09	147.64	2-5km	GAZ	1524	False	forest	climber, fruit green
Herbarium sheet	A					Juan, GE			186		10	9	1945	Solanaceae	Lycianthes	laevis	(Dunal) Bitter	India	Assam		Ledo	10 miles from Ledo [georef to Ledo]	27.29	95.74	>20km	GAZ		False
Herbarium sheet	BRI		BRI AQ0551159			Ford, A	Holmes, J		2647		12	3	2001	Solanaceae	Lycianthes	shanesii	(F.Muell.) A.R.Bean	Australia	Queensland	Cook		NPR166, Black Mountain, Helenvale Road, Site 17.	-15.68	145.22	<2km	GAZ		False	Deciduous microphyll - notophyll rainforest on granite, much rock. Emergents include: Aleurites, Paraserianthes, Bombax, Pleiogynium, Terminalia and Argyrodendron polyandrum.	Large shrub 5m high.
Herbarium sheet	LAE	244234				Kairo, A			70		17	1	1976	Solanaceae	Lycianthes	moszkowskii	(Bitter) Bitter	Papua New Guinea	Morobe		Manki	Bulolo	-7.17	146.57	2-5km	SPEC	600	False	lower montane Castanopsis forest	small shrub; leaves simple alternate, light green both sides
Herbarium sheet	E		E00753482			Bechaman, A		SAN-	134488		17	4	1992	Solanaceae	Lycianthes	laevis	(Dunal) Bitter	Malaysia	Sabah		Gunung Silam	Lahad Datu District	4.96	118.17		GAZ	750	False	upper mountain forest; mossy and rocky	shrubs 2 m; nodes swollen purplish; leaves stalk slightly purplish; anthers yellow; corolla 6 white, open flower facing downwards
Herbarium sheet	A					Kanai, H	Hara, H; Ohba, H	72-	1682		20	8	1972	Solanaceae	Lycianthes	laevis	(Dunal) Bitter	Nepal	Central Development Region			Sim Chotala (900 m) - Ramche (1800 m) - Gram (1900 m) [Fifth Botanical Expedition to Himalaya]						False		shrub 1 m high; fl pendulous; calyx cup-shaped; sepals 5, small, other smaller ones between then; petals 5 white, valvate, case green; stamens 5, filaments short, anhers yellow; ovaries globose,white, round; styles as long as stamens; young fruits globose or depressed globose, green, 2-roomed, placentation axile; seeds flat
Herbarium sheet	MO	1622368				Sasaki, S			s.n.		2	1	1929	Solanaceae	Lycianthes	biflora	(Lour.) Bitter	Taiwan				Inouye, Sintiku Pref.						False
Herbarium sheet	A		00293969			Gaoligong Shan Biodiversity Survey			33091		12	8	2006	Solanaceae	Lycianthes	biflora	(Lour.) Bitter	China	Yunnan			Gongshan, Cikai, vicinity of Yimalao, ca. 1.6 direct km SW of Danzhu Cun along the Danzhu He and ca. 11 direct km SW of Gongshan, E side of Gaoligongshan	27.66	98.71		SPEC	1540	False	sclerophyllous evergreen broadleaf forest, disturbed by clearing; secondary subtropical broadleaf forest dominated by Alnus nepalensis; growing in thicket, in humus on granite; N facing 10-30� slope	herb 60 cm tall; fruit green; occasional
Herbarium sheet	A					Millar, AN		NGF-	23858		22	2	1965	Solanaceae	Lycianthes	oliveriana	(Lauterb. & K.Schum.) Bitter	Papua New Guinea	Morobe			Oomsis Ridge	-6.67	146.75	2-5km	SPEC	609	False	forest on ridge	climer in forest rees; leaves light green above, yellowish below; petals white, pedicel, ovary and stamens purple
Herbarium sheet	NY		01404944			Chung, HH			6743					Solanaceae	Lycianthes	biflora	(Lour.) Bitter	China	Fujian			sin. loc. 'Fukien Province'	25.90	118.30	>20km	GAZ		False		[also mounted on this sheet is Chung 8282 from same locality, both stems labelled with original numbers on rice paper]
Herbarium sheet	NY		01404966			Harder, DK	Hiep, NG		1788		8	9	1993	Solanaceae	Lycianthes	biflora	(Lour.) Bitter	Vietnam	Vinh Ph�c			ca. 100 km NNW of Hanoi, Tam Dao Forest Reserve, on trail from Tam Dao City to Tam Dao Mountain, Tam Dao District	21.46	105.64		SPEC	920	False	mountain trailside	occasional shrub to 0.5 m; leaves tighly tinged purple beneath, along veins; calyx lobes green; corolla light purple; anthers deeper purple
Herbarium sheet	US	3083629	02840799			Symon, DE			10678		22	6	1977	Solanaceae	Lycianthes	rostellata	(Merr. & L.M.Perry) A.R.Bean	Papua New Guinea	Eastern Highlands			near summit of Daulo	-5.92	145.35	2-5km	GAZ		False
Herbarium sheet	K		K000923311			Tsang, WT			540		27	6	1928	Solanaceae	Lycianthes	biflora	(Lour.) Bitter	China	Hainan	Baisha		Sha Po Shan [= Shabao shan], Taam Chau District [= Danzhou]	19.41	109.48	5-20k	GAZ		False	growing in forest	semi-woody; flower white
Herbarium sheet	K		K000224102			Parnell, J	Pendry, CA; Jebb, M; Pooma, R	95-	120		16	8	1995	Solanaceae	Lycianthes	schizocalyx	(Merr.) Bitter	Thailand	North	Nan	Doi Phu Kha National Park	summit road, near uppermost picnic site	19.42	101.17	2-5km	SPEC	1700	False		shrub 1.5 m; stem purple tinged; buds purple; petals purple above, whitish below, green at base; anthers yellow; style white; fruits green
Herbarium sheet	K		K000923172			Smith, AC			5270		7	7	1947	Solanaceae	Lycianthes	vitiensis	(Seem.) A.R.Bean	Fiji	Viti Levu			western and southern slopes of Mount Tomonivi (Mt. Victoria), Mba (formerly Tholo North)	-17.62	178.00	2-5km	GAZ	850	False	edge of forest; dense forest	slender tree 7 m; corolla white, anthers yellow
Herbarium sheet	QRS		QRS 91034.1			Gray, B			4972		26	1	1989	Solanaceae	Lycianthes	shanesii	(F.Muell.) A.R.Bean	Australia	Queensland			Maitland Downs Holding	-16.02	144.82	2-5km	SPEC	560	False	deciduous thicket	small tree 6 m; fruit orange or reddish orange
Herbarium sheet	BM		BM001018829			Gressitt, JL			272		7	6	1934	Solanaceae	Lycianthes	biflora	(Lour.) Bitter	Taiwan									650	False	Canyon	Ht. 20cm. Fl white. Hori.
Herbarium sheet	CAL	315652				Bourne, AG			1131		6	7	1890	Solanaceae	Lycianthes	laevis	(Dunal) Bitter	India	Tamil Nadu	Dindigul		Gundattu Shola, Pulneys' [= Palani hills, Gundan Shola, above Kodaikanal]	10.23	77.46	2-5km	GAZ		False
Herbarium sheet	E		E00806599			Henry, A			9218					Solanaceae	Lycianthes	biflora	(Lour.) Bitter	China	Yunnan	Xishuangbanna	Mengyu	"Mengyu"					1500			shrub 3 ft; white fls
Herbarium sheet	K		K000923010			Kloss, CB		SF-	18984		26	7	1927	Solanaceae	Lycianthes	biflora	(Lour.) Bitter	Malaysia	Sabah			Bettotan near Sandakan	5.88	117.96	2-5km	GAZ		False
Herbarium sheet	US	711360	02840832			Darling, FW			14864			5	1909	Solanaceae	Lycianthes	banahaensis	(Elmer) Bitter	Philippines	Luzon			"province of Nueva Vizcaya"						False
Herbarium sheet	GH			isolectotype	Lycianthes biflora (Lour.) Bitter subsp. hupehensis Bitter	Henry, A			4304				1885	Solanaceae	Lycianthes	biflora	(Lour.) Bitter	China	Hubei			Ichang and immediate neighbourhood	30.69	111.29	5-20k			False		[coll. Faber in Henry herbarium - number is Henry herb. number]
Herbarium sheet	A					Sulit, MD			1656		17	5	1947	Solanaceae	Lycianthes	laevis	(Dunal) Bitter	Philippines	Luzon	Calabarzon	Mount Makiling	Makiling National Park, "Laguna province"	14.13	121.21	2-5km	GAZ	500	False	forest along road above mud spring	herb 1 m; fruit yellowish when ripe
Herbarium sheet	L		L 0003585	isolectotype	Solanum banahaense Elmer	Elmer, ADE			7492			5	1906	Solanaceae	Lycianthes	banahaensis	(Elmer) Bitter	Philippines	Luzon	Calabarzon		Tayabas, Lucban	16.90	121.34		ARC		False
Herbarium sheet	NY		02286511			Carr, CE			14357		3	10	1935	Solanaceae	Lycianthes	rostellata	(Merr. & L.M.Perry) A.R.Bean	Papua New Guinea	Central		Boridi		-9.09	147.64	2-5km	GAZ	1524	False	forest	climber, fruit green
Herbarium sheet	K		K000923294			Esquirol, JH			523			6	1905	Solanaceae	Lycianthes	biflora	(Lour.) Bitter	China	Guizhou			Kouy Tcheou [= Guizhou, missions near border with Yunnan and Vietnam]	26.83	106.83	>20km	GAZ		False		fleur violette
Herbarium sheet	BM	013523	BM001018867	isolectotype	Solanum lysimachioides Wall.	Wallich, N		Cat.	2609				1830	Solanaceae	Lycianthes	lysimachioides	(Wall.) Bitter	Nepal				sin. loc. [protologue: [Bagmati prov.]: �Chondaghery� [Chandragiri]]						False
Herbarium sheet	K		K000923433			Clarke, CB			24781	B	24	8	1875	Solanaceae	Lycianthes	laevis	(Dunal) Bitter	India	West Bengal	Darjeeling	Mungpoo	"Mongpo, Darjeeling"					914	False
Herbarium sheet	K		K000923405	syntype	Lycianthes subtruncata (Wall.) Bitter var. remotidens Bitter	Meebold, A			7342			12	1907	Solanaceae	Lycianthes	shunningensis	C.Y.Wu & S.C.Huang	India	Manipur	Chandel	Narum	'Narum, Naga Hills'	24.47	94.33	>20km	GAZ		False
Herbarium sheet	US	1943836	02840764			Degener, O			14875		4	2	1941	Solanaceae	Lycianthes	vitiensis	(Seem.) A.R.Bean	Fiji	Viti Levu			Vuninatiambua, Navai, Tholo North	-17.61	177.99	2-5km	GAZ	750	False	in forest	tree 3 m high; flowers white
Herbarium sheet	BM		BM012559730			McCartney, G			s.n.				1793	Solanaceae	Lycianthes	biflora	(Lour.) Bitter	China				sin. loc.								[no collection date, probably collected by J Staunton who was Macartney'sright hand man; Macartney Mission to China was 1792-94, arrived in Macao 19 June 1793]
Herbarium sheet	G		G00415790			Hochreutiner, BPG			2041		9	10	1904	Solanaceae	Lycianthes	schizocalyx	(Merr.) Bitter	Indonesia	Java	West Java	Gunung Salak	dar Tegabankap en montant au s�met	-6.71	106.73	2-5km	GAZ	1700	False	for�t dense	fleurs blanches, etamines jaunes
Herbarium sheet	K		K000923140			Backer, CA			5639		28	11	1912	Solanaceae	Lycianthes	laevis	(Dunal) Bitter	Indonesia	Java			Preanger, Soemadra, Taloen	-7.21	107.49	>20km	GAZ	1500	False
Herbarium sheet	P		P00058796	neotype	Solanum biflorum Lour. [2]	Hance, HF			2128			7	1869	Solanaceae	Lycianthes	biflora	(Lour.) Bitter	China	Guangdong		Guangzhou	Pakwan, supra Canton' [= Baiyun Mountain]	23.19	113.29		GAZ		False	in nubus
Herbarium sheet	US	3061628	02840660			Tsang, WT			28144		28	8	1937	Solanaceae	Lycianthes	biflora	(Lour.) Bitter	China	Guangxi	Yongfu		Ta-Chiang-yuan Village and vicinity, Chin-kang-shan [Jingangshan], Kweilin district [Guilin]	24.82	110.19	>20km	GAZ		False	thicket	woody, 4 ft high; fl blue, odorless; fairly common
Herbarium sheet	G		G00415779			Faber, E			s.n.					Solanaceae	Lycianthes	biflora	(Lour.) Bitter	China	Guangdong			Tung-Kun' [near Dongguan]	23.05	113.75	2-5km	GAZ		False
Herbarium sheet	NY		02286475			Clemens, MS			15792			5	1925	Solanaceae	Lycianthes	banahaensis	(Elmer) Bitter	Philippines	Luzon	Ilocos		Ilocos Sur Prov.						False
Herbarium sheet	MICH		1794605			Si Boeea, R			10971		10	10	1936	Solanaceae	Lycianthes	schizocalyx	(Merr.) Bitter	Indonesia	Sumatra	North Sumatra		Dolok Parhorasan, Asahan, between Aek Si Oelek and Aek Oessim, streams crossed N of the Toba-Asahan boundary on the path from Taloen na Oeli to Tomoean Solok	2.70	99.03	>20km	GAZ		False
Herbarium sheet	US	2738487	02840793			Whistler, A			1071		3	10	1973	Solanaceae	Lycianthes	vitiensis	(Seem.) A.R.Bean	Samoa	Upolu			E of the main road near Tiavi	-13.95	-171.75	2-5km	GAZ	700	False	growign in forest	small tree 8 m; fruit green
Herbarium sheet	CAL	315654				Fischer, CEC			2741		14	5	1911	Solanaceae	Lycianthes	laevis	(Dunal) Bitter	India	Kerala			Varadimala-Bolampatti Hills, Coimbatore District [Attabadi region of W Ghats, georef to near Attapadi]	11.07	76.54	>20km	GAZ	1371	False
Herbarium sheet	E		E00236435			Society of Himalayan Botany Expedition to Nepal	Suzuki, M; Acharya, N; et al.	94-	60089		26	7	1994	Solanaceae	Lycianthes	laevis	(Dunal) Bitter	Nepal		Gorkha		Sardu Khola, Gandaki Zone					1800	False
Herbarium sheet	BISH	581199	BISH1005080	syntype	Solanum manucaling Elmer	Elmer, ADE			11693			9	1909	Solanaceae	Lycianthes	banahaensis	(Elmer) Bitter	Philippines	Mindanao	Davao	Mount. Apo	Todaya,Davao del Sur	7.62	125.60		SPEC		False
Herbarium sheet	A			isoneotype	Solanum moszkowskii Bitter	Rau, K	Moi, W; Arenaso		73		27	7	1977	Solanaceae	Lycianthes	moszkowskii	(Bitter) Bitter	Papua New Guinea	Morobe		Aseki	beside Aseki road	-7.33	146.17	2-5km	SPEC	2000	False	mid montane forest with Nastus, Schizomeria	shrub; leaves dark green above, light below, serrate, acuminate alternate arranged; fruit green, red when mature and flesh
Herbarium sheet	K		K000922413			Henry, A			10988					Solanaceae	Lycianthes	lysimachioides	(Wall.) Bitter	China	Yunnan			Mengze	23.03	103.17	>20km	GAZ	1676	False		creeping on ground, white fls.
Herbarium sheet	K		K000922874			Corner, EJH		SF-	32503		27	10	1936	Solanaceae	Lycianthes	parasitica	(Blume) Bitter	Malaysia	Johor			Sungai Kayu, Mawai-Jemaluang road	1.91	103.92		GAZ		False	low elevation swampy forest	epiphyte
Herbarium sheet	A		00619898			Wang, C			39993		6	10	1936	Solanaceae	Lycianthes	laevis	(Dunal) Bitter	China	Guangxi			Yao Shan [Yaoshan near Guilin]	24.88	110.19	5-20k	GAZ	1000	False	streamside	small shrub
Herbarium sheet	US	707567	02840841			Williams, RS			1334		29	10	1904	Solanaceae	Lycianthes	laevis	(Dunal) Bitter	Philippines	Luzon	Cordillera (CAR)	Mount Santo Tomas	"prov. Union, N. Luzon"	16.33	120.56		GAZ		False		2.5 ft high; flowers white
Herbarium sheet	CORD		CORD00094684	syntype	Lycianthes bigeminata (Nees) Bitter var. calycodonta Bitter	Hohenacker, RF			1415			1		Solanaceae	Lycianthes	laevis	(Dunal) Bitter	India	Kerala	Chokkad		prope Sispara, Mont. Nilagiri	11.20	76.43	2-5km	GAZ		False
Herbarium sheet	K		K000923443			Without Collector			s.n.					Solanaceae	Lycianthes	laevis	(Dunal) Bitter	India				"Sikkim, Himalaya"						False
Herbarium sheet	MO	04970076	MO-3055222			Averyanov, L	et al.	CBL-	547		21	11	1998	Solanaceae	Lycianthes	biflora	(Lour.) Bitter	Vietnam	Cao Bang			Dist. Nguyen Binh, Mun. Ca Thanh, vicinity of Ca Lu village, about 7-8 km to SE from Yen Lac, village, about 38 km to NWW frm Cao Bang town	22.73	105.83	2-5km	SPEC	1350	False	open Cao Bang limestone; open old mixed semideciduous ad coniferous (with Keteleeria fortunei) primary forest along tops of limestone ridge and on steep slopes near ridge tops	shrublet up to 1.5 m
Herbarium sheet	K		K001153828			Symon, DE			10632		29	7	1977	Solanaceae	Lycianthes	bambusarum	(Bitter) Bitter	Papua New Guinea	Morobe			Aseki road from Bulolo, subdistrict Wau	-7.31	146.37	5-20k	GAZ	2300	False	submontane Lithocarpus forest	sprwling climber stems to 2 cm diam; leaves shiny green, young tips flushed purple; petiole, pedicel, calyx corolla all purple; anthers waxy yellow; flowers inconspicuous and held below the leaves; not abundant
Herbarium sheet	P		P00369046	isolectotype	Solanum bimense Miq.	Zollinger, H			3458		10	10	1847	Solanaceae	Lycianthes	bimensis	(Miq.) Bitter	Indonesia	West Nusa Tenggara			Ins. Sumbawa (Lesser Sunda Islands), Ins. Bima [on L sheet] [on BO & P sheet is the locality as given in protologue 'in montosis prope Oo Ins. Bima, 10 x 47 +/- 2400']	-8.40	118.60	<2km	GAZ	730	False	In montosis Po [BO, P sheet]	[shrub] Cor. lilicina [BO, P sheet]
Herbarium sheet	K		K000224049			Gaerlan, FJ	Romero, E	PPI-	23561		20	3	1996	Solanaceae	Lycianthes	banahaensis	(Elmer) Bitter	Philippines	Luzon	Calabarzon		Alabat Island, Quezon province, Brgy. Bacong, Alabat (Mt. Camagon), SW slope of Camagon range	14.15	122.03	2-5km	SPEC	160	False	evergreen forest; limestone soil	tree 5 m; leaves very dark dull green above, pale beneath; flower white, buds green, anthers dark brown
Herbarium sheet	NY		02286537			Hooker, JD	Thomson, T		s.n.					Solanaceae	Lycianthes	laevis	(Dunal) Bitter	India	Meghalaya		Khasia Hills	Khasia	23.58	91.64	2-5km	GAZ	1829	False
Herbarium sheet	NY		01404865			Ramos, M			4648			8	1907	Solanaceae	Lycianthes	biflora	(Lour.) Bitter	Philippines	Luzon	Calabarzon	Bosoboso	"Rizal Province"	14.67	121.31		GAZ		False
Herbarium sheet	M		M0165985	syntype	Lycianthes bigeminata (Nees) Bitter var. parvifrons Bitter	Wight, R			2021					Solanaceae	Lycianthes	laevis	(Dunal) Bitter	India				Peninsula Indiae Orientalis						False
Herbarium sheet	US	1171976	02840862			Wenzel, CA			219		4	7	1913	Solanaceae	Lycianthes	banahaensis	(Elmer) Bitter	Philippines	Visayas	Eastern Visayas	Leyte Island		10.81	124.88	>20km	GAZ		False
Herbarium sheet	K		K000923452			Clarke, CB			27284	A	30	8	1875	Solanaceae	Lycianthes	laevis	(Dunal) Bitter	India	West Bengal			Darjeeling						False		an upright virgate plant 5 ft; upper edge of calyx entire, teeth below 5-7 not 10
Herbarium sheet	AAU					Murata, G	Phenklai, C; Mitsuta, S; Nagamasu, H; Nantasan, N	T-	37073		2	10	1982	Solanaceae	Lycianthes	biflora	(Lour.) Bitter	Thailand	East	Prachin Buri		E, Prachin Buri, near Training Center of Khao Yai Mts., ca. 80 km SSW of Nakhon Ratchasima	14.33	101.82	2-5km	SPEC	290	False	roadside in sunny places
Herbarium sheet	TCD		TCD51432			Chantaranothai, P	Middleton, D; Parnell, J; Simpson, D		1160		12	3	1993	Solanaceae	Lycianthes	biflora	(Lour.) Bitter	Thailand	Northeast (Isan)	Chaiyaphum	Chaiyaphum	Konsawan District. E.25. Chaiyaphum. Salsa Daeng to Prom Ta Ra Dam.	15.95	102.28		SPEC		False	Evergreen forest.	Shrub to 2 m. Bark pale grey becoming largely green on younger growth. Leaves mid-green above; whitish-green underneath. Lower leaf surface & petiole with white hairs; upper leaf surface with scattered light brown hairs. Fruits mid-green with light brown hairs.
Herbarium sheet	K		K000922533			Foreman, DB		NGF-	45698		25	8	1969	Solanaceae	Lycianthes	vitiensis	(Seem.) A.R.Bean	Papua New Guinea	Bougainville (North Solomons)	Bougainville Island		22 miles NW of Tonlei Harbour, Buin subdistrict	-6.50	155.80	2-5km	SPEC	91	False	roadside near native village	small tree 30 ft; flowers white petals, purplish calyx
Herbarium sheet	K		K000923289			Hooker, JD	Thomson, T		s.n.					Solanaceae	Lycianthes	biflora	(Lour.) Bitter	India				"Khasia"						False
Herbarium sheet	GH		00352346			Gaoligong Shan Biodiversity Survey			15819		8	10	2002	Solanaceae	Lycianthes	biflora	(Lour.) Bitter	China	Yunnan		Pengdangxiang	Gaoligong Shan Region. Gongshan Xian, Pengdang Xiang. Road from Yonglaga to Di, N of Gongshan on the E side of the Nu Jiang.	27.89	98.67	>20km	GAZ	1640	False	Disturbed thicket and cultivated fields. Growing along road.	Perennial herb ca. 1 m tall. Fruit red. Common.
Herbarium sheet	NY		01404930			Chow, KS	Wan, PP		79100				1979	Solanaceae	Lycianthes	biflora	(Lour.) Bitter	China	Guangxi	Yangshuo	Yangshuo		25.30	110.83	>20km	GAZ	180	False	base of hill
Herbarium sheet	BM		BM001018908			Ramos, M	Pascasio, J		34952			6	1919	Solanaceae	Lycianthes	banahaensis	(Elmer) Bitter	Philippines	Mindanao	Caraga		Siargao Island	9.86	126.05	<2km	GAZ		False
Herbarium sheet	BM		BM001018984			Henderson, MR		SF-	22378		30	7	1929	Solanaceae	Lycianthes	lysimachioides	(Wall.) Bitter	Malaysia	Pahang			Pahang: base Guning Senyum	3.71	102.44	2-5km	GAZ		False	On or near limestone.
Herbarium sheet	K		K000922382			Henry, A			9160					Solanaceae	Lycianthes	biflora	(Lour.) Bitter	China	Yunnan			Mengtse, S.E. mts.	23.03	103.17	>20km	GAZ	1219	False		purple fls, 2 ft shrub
Herbarium sheet	K		K000922399			Faber, E			258					Solanaceae	Lycianthes	lysimachioides	(Wall.) Bitter	China	Sichuan	Leshan	Omeishan	Mt Omei	29.50	103.33	>20km	GAZ	3500	False
Herbarium sheet	A			isotype	Solanum umbonatum Symon	Hartley, TG			11756		26	4	1963	Solanaceae	Lycianthes	bambusarum	(Bitter) Bitter	Papua New Guinea	Morobe			Edie Creek, about 4 miles SW of Wau	-7.36	146.67	2-5km	GAZ	1829	False	oak forest on slope	liana; flowers purple; leaves dark green above, pale below
Herbarium sheet	BM		BM001018980			Robinson, HC	Kloss, CB		34		4	6	1914	Solanaceae	Lycianthes	lysimachioides	(Wall.) Bitter	Indonesia	Sumatra	West Sumatra		Barong baru [Barungbaru] Tapan. N.S.Jaggat..	-0.80	100.48	>20km	GAZ		False
Herbarium sheet	A					Hennipman, E			6039		28	6	1979	Solanaceae	Lycianthes	biflora	(Lour.) Bitter	Indonesia	Sulawesi	Sulawesi Selatan	Gunung Wawonseru	SW of Soroako [Sorowako] (	-2.52	121.37		GAZ	1000	False	on fallen log; primary forest on limestone	shrubby herb ca. 1 m; flowers white; fruit bright red
Herbarium sheet	TCD		TCD51347			Hooker, JD	Thomson, T		s.n.					Solanaceae	Lycianthes	laevis	(Dunal) Bitter	India	Meghalaya		Khasia Hills	Khasia	23.58	91.64	2-5km	GAZ	1829	False
Herbarium sheet	NY		01404927			Henry, A			9218					Solanaceae	Lycianthes	biflora	(Lour.) Bitter	China	Yunnan			Mentze	23.03	103.17	>20km	GAZ	1402	False		shrub 3 ft; white fls, red fruit
Herbarium sheet	US	2246070	02840848			Santos, JV			4207		8	5	1948	Solanaceae	Lycianthes	biflora	(Lour.) Bitter	Philippines	Mindanao	ARMM (Muslim Mindanao)	Basilan Island	Bureau of Animal Husbandry Breeding Station, Univ. Philippines Land Grant, District of Lamitan, Basilan City, Zamboanga [Basilan Island]	6.65	122.14	2-5km	GAZ		False	second growth forest	herb 2-3 ft tall; fls white; frts green
Herbarium sheet	GH			isotype	Lycianthes lysimachioides (Wall.) Bitter var. formosana Bitter	Faurie, U			640			6	1914	Solanaceae	Lycianthes	lysimachioides	(Wall.) Bitter	Taiwan			Alishan	Arisan, in futionis.					762	False
Herbarium sheet	K		K000923094			Beaman, JH	Asher, JH; Beaman, RS; Bromley, SC; Decker, P		9202		4	4	1984	Solanaceae	Lycianthes	biflora	(Lour.) Bitter	Malaysia	Sabah	Ranau		Pinosuk Plateau, SE of Mt Kinabalu golf course site	6.00	116.62	2-5km	SPEC	1400	False	secondary vegetation; pinosuk gravels and ultramafic geology	herb; flowers purple
Herbarium sheet	E		E00426459			Tsiang, Y			419		25	5	1928	Solanaceae	Lycianthes	biflora	(Lour.) Bitter	China	Guangdong			Hwa Dee, Canton				GAZ		False	roadside
Herbarium sheet	MICH		1794608			Si Boeea, R			10323		8	10	1936	Solanaceae	Lycianthes	schizocalyx	(Merr.) Bitter	Indonesia	Sumatra	North Sumatra		Aek Garoenggang, Asahan, region of hte Asahan-Toba boundary, E of Dolok Si Manoek-manoek	2.58	99.16	>20km	GAZ		False
Herbarium sheet	K		K000922521			Floyd, AG			7459		9	6	1955	Solanaceae	Lycianthes	biflora	(Lour.) Bitter	Papua New Guinea	Morobe			1955 Planting area, Bulolo. Morobe District, T.N.G.	-7.17	146.08		SPEC	1067	False	On forest edge.	small shrub about 4' high; leaves tomentose greyish green, flaccid; fls pale mauve with yellow connate anthers; fruit a succulent globular red berry; calyx accrescent with narrow lobes
Herbarium sheet	K		K000922577			Coode, MJE	Fernando, ES		5277		10	4	1986	Solanaceae	Lycianthes	banahaensis	(Elmer) Bitter	Philippines	Luzon	Calabarzon	Mount Makiling	above Los Ba�os, Laguna Prov.	14.13	121.21	2-5km	GAZ		False	forest on slopes	slender treelet 5 m x 8 cm; bark soft-corky, finely vertically fissured, grey; outer bark c. 1 mm thick; under straw, paler undercracks; inner almost white, darkening on exposure; wood white, +/- hard
Herbarium sheet	P		P00236810	holotype	Numaeacampa kerrii Gagnep.	Kerr, AFG			21186		21	4	1932	Solanaceae	Lycianthes	lysimachioides	(Wall.) Bitter	Laos				Pu Tat, Waing-chan [village in Viangchan province just over border from Xiangkhoang province - see Kerr 1933]	18.96	103.36	2-5km	GAZ	1500	False	In evergreen [forest].	Flowers white; climbing.
Herbarium sheet	A					Si Boeea, R			10232		8	10	1936	Solanaceae	Lycianthes	biflora	(Lour.) Bitter	Indonesia	Sumatra	North Sumatra		Aek Garoenggang, Asahan, region of Asahan-Toba boundary, E of Dolok Si Manoek-manoek	2.58	99.16	>20km	GAZ		False
Herbarium sheet	MO	2001476				Henry, A			758					Solanaceae	Lycianthes	biflora	(Lour.) Bitter	Taiwan	Kaohsiung Hsien		Shoushan	Apes Hill						False		Shrub 2 or 3 feet; white flowers.
Herbarium sheet	NY		02286457			Hamel, C	Si Toroes, R		668		16	6	1928	Solanaceae	Lycianthes	schizocalyx	(Merr.) Bitter	Indonesia	Sumatra	North Sumatra		'Tengkeh, Karoland'						False
Herbarium sheet	WRSL		WR LB 066080	syntype	Brachistus feddei Reinecke	Reinecke, F			58	a		9	1894	Solanaceae	Lycianthes	vitiensis	(Seem.) A.R.Bean	Samoa	Savai'i			ueber Aopo [A'opo]	-13.55	-172.52	5-20k	GAZ		False		[male]
Herbarium sheet	K		K000922370			Tsui, TM			411		6	6	1932	Solanaceae	Lycianthes	biflora	(Lour.) Bitter	China	Guangdong	Yingde		Wan Tong Shan [= Wentang Mountain], Ying Tak District [= Yingde]	24.34	113.67	2-5km	GAZ		False		woody, erect, 3 ft; fruit green
Herbarium sheet	K		K000923419			Adams, F			s.n.					Solanaceae	Lycianthes	laevis	(Dunal) Bitter	India				"Bombay", "Muyaburana" [might be two specimens? hard to tell]						False
Herbarium sheet	K		K001153786			Symon, DE			13877		13	6	1984	Solanaceae	Lycianthes	rostellata	(Merr. & L.M.Perry) A.R.Bean	Papua New Guinea	Central		Murray Pass	"Mur Mur Pass"	-8.53	147.35	2-5km	GAZ	2700	False	on dead tree in logged area	on dead tree to 4 m; flowers pale lavender; fruits dark green, lined purple inside, but not ripe; n=24 counted by B. Randall
Herbarium sheet	MO	6045363				Gaoligong Shan Biodiversity Survey			33355		14	8	2006	Solanaceae	Lycianthes	biflora	(Lour.) Bitter	China	Yunnan			Gaoligong Shan Region, Yunnan, China. Gongshan: Cikai. Vicinity of Danzhu near the Danzhu Bridge, ca. 10.4 direct km SE of Gongshan along the W side of the Nujiang. S facing 10-30 degree slope	27.67	98.72		SPEC	1410	False	In sand on granite	Herb 80 cm tall. Fruit green. Growing at forest margin.
Herbarium sheet	P		P00369048	isolectotype	Solanum bimense Miq.	Zollinger, H			3458		10	10	1847	Solanaceae	Lycianthes	bimensis	(Miq.) Bitter	Indonesia	West Nusa Tenggara			Ins. Sumbawa (Lesser Sunda Islands), Ins. Bima [on L sheet] [on BO & P sheet is the locality as given in protologue 'in montosis prope Oo Ins. Bima, 10 x 47 +/- 2400']	-8.40	118.60	<2km	GAZ	730	False	In montosis Po [BO, P sheet]	[shrub] Cor. lilicina [BO, P sheet]
Herbarium sheet	NY		00172285	syntype	Solanum manucaling Elmer	Elmer, ADE			11693			9	1909	Solanaceae	Lycianthes	banahaensis	(Elmer) Bitter	Philippines	Mindanao	Davao	Mount. Apo	Todaya,Davao del Sur	7.62	125.60		SPEC		False
Herbarium sheet	CAS	CAS-1004172				Dulong Jiang Investigation Team			881		6	12	1990	Solanaceae	Lycianthes	lysimachioides	(Wall.) Bitter	China	Yunnan			Gaoligong Shan Region. Gongshan Xian, Dulongjiang Xiang. In the vicinity of Jimudang, ca. 5 cm NNW of Bapo on the W side of the Dulong Jiang.	27.73	98.35	>20km	GAZ	1400	False
Herbarium sheet	NY		01404946			Gressitt, JL			269		7	6	1934	Solanaceae	Lycianthes	biflora	(Lour.) Bitter	Taiwan			Hori						775	False	canyon	bush 80 cm, 8 mm diam.; flower white; fruit green
Herbarium sheet	E		E00426496			Yu, TT			17009		26	7	1938	Solanaceae	Lycianthes	lysimachioides	(Wall.) Bitter	China	Yunnan			Chenkang, Snow Range' [= Meili Snow Mountains]	28.44	98.68	>20km	GAZ	2750	False	under thicket	herb 2-3 ft; flower pink; common
Herbarium sheet	CAL					Vajravelu, E		SC-	29245		22	9	1967	Solanaceae	Lycianthes	laevis	(Dunal) Bitter	India	Tamil Nadu	Tirunelveli		way to Naterikal					1300	False		tall herb; flowers white; common
Herbarium sheet	MO	6194102				Gaerlan, FJ		PPI-	9910		25	8	1992	Solanaceae	Lycianthes	banahaensis	(Elmer) Bitter	Philippines	Luzon	Ilocos		Dumalneg, Cabel, Simuba Mtns., Prov. Ilocos Norte	18.48	120.83	>20km	GAZ		False	mixed forest; soil clay	shrub 3 m; leaves very dark green above, gree beneath; stipules brown; fruits dark green, stigma brown; seeds white
Herbarium sheet	GH					Gaerlan, FJ	Fuentes, R; Romero, E	PPI-	26273		13	7	1996	Solanaceae	Lycianthes	banahaensis	(Elmer) Bitter	Philippines	Luzon	Calabarzon		prov. Cavite; Mount Palaypalay/Mataas na Gulod National Park, So. Maluayas, Brgy. Sapang, Ternate	14.22	120.48		SPEC	266	False	evergreen secondary forest; soil dark brown clay	tree 7 m; leaves dark dull green above, pale green beneath; fruits green
Herbarium sheet	K		K000923207			Bryan, EH			173		22	5	1924	Solanaceae	Lycianthes	vitiensis	(Seem.) A.R.Bean	Samoa	Savai'i			above Salailua	-13.69	-172.54	2-5km	GAZ	650	False
Herbarium sheet	NY		02286497			Yao, K			9354		1	9	1985	Solanaceae	Lycianthes	lysimachioides	(Wall.) Bitter	China	Jiangxi			Fenyi City, Dagangshan	27.63	114.55	>20km	GAZ	650	False	in humid and shady places, under the forest	herb; fl. purplish; fr green to yellowish white
Herbarium sheet	MO	5546334				Huang, YY			64		5	9	2000	Solanaceae	Lycianthes	lysimachioides	(Wall.) Bitter	Taiwan	Ilan Hsien		Mingchih Forest Recreation Area	Tatung Hsiang, Pov. Hwy 7, from Mingchih to Ssuling, near forest recreation area	24.65	121.50		SPEC	1200	False	broadleaf forest	herb, lower stem repent, ascending at summit; at peak anthesis; flowers white
Herbarium sheet	MO	3707416				Symon, DE			10704		27	6	1977	Solanaceae	Lycianthes	rostellata	(Merr. & L.M.Perry) A.R.Bean	Papua New Guinea	Enga			Wahgi-Sepik Divide, from Banz to Tabibunga, 4 km after crest and 39 km before Tabibunga	-5.77	143.95	2-5km	GAZ		False	road bank	sprawling from fallen tree (check for two species)
Herbarium sheet	MO	2822726				Murata, G	Fukuoka, N; Phengklai, C	T-	16856		23	7	1973	Solanaceae	Lycianthes	biflora	(Lour.) Bitter	Thailand	Central	Sukothai		N. Tak, Khao Pao, ca. 70 km W of Tak	16.88	99.66		GAZ	700	False	in deciduous forest on limestone hill
Herbarium sheet	K		K000922901			Steenis, CGGJ van			8085		11	4	1936	Solanaceae	Lycianthes	lysimachioides	(Wall.) Bitter	Indonesia	Bali			'Kleine Sunda Eilanden, Bali, Begoegoel aan het Bratanmeer'	-8.37	115.17	>20km	GAZ		False
Herbarium sheet	L		L.2899568	isoneotype	Solanum moszkowskii Bitter	Rau, K	Moi, W; Arenaso		73		27	7	1977	Solanaceae	Lycianthes	moszkowskii	(Bitter) Bitter	Papua New Guinea	Morobe		Aseki	beside Aseki road	-7.33	146.17	2-5km	SPEC	2000	False	mid montane forest with Nastus, Schizomeria	shrub; leaves dark green above, light below, serrate, acuminate alternate arranged; fruit green, red when mature and flesh
Herbarium sheet	NY		01404962			Si Boeea, R			10780		15	10	1936	Solanaceae	Lycianthes	schizocalyx	(Merr.) Bitter	Indonesia	Sumatra	North Sumatra		headwaters of Aek Liang, Asahan, region between Solok Si Manoek-manoek and Tor Maroetoeng	2.46	98.43	>20km	GAZ	1300	False
Herbarium sheet	K		K000923208			Christophersen, E	Hume, EP		2320		9	8	1931	Solanaceae	Lycianthes	vitiensis	(Seem.) A.R.Bean	Samoa	Savai'i		Olo	[Mount Olomanu]	-13.39	-172.25	<2km	GAZ	700	False	open woodland	tree 4-5 m; fl. petals white; fr. immature green
Herbarium sheet	US	898538	02840838			Ramos, M			23438			7	1915	Solanaceae	Lycianthes	laevis	(Dunal) Bitter	Philippines	Luzon	Bicol		Prov. Sorsogon						False
Herbarium sheet	CAL	315606				Forbes, HO			2034				1881	Solanaceae	Lycianthes	schizocalyx	(Merr.) Bitter	Indonesia	Sumatra			Foot of Beraji					1000	False	forest at foot of mount Beraji	small erect shrub; fls. pink
Herbarium sheet	US	2578125	02840780			Teona, R		BISP-	6362		5	4	1966	Solanaceae	Lycianthes	vitiensis	(Seem.) A.R.Bean	Solomon Islands	Isabel Province			Ysabel Island, Kolokofa R, NW Santa Isabel	-7.65	158.61	<2km	GAZ	250	False	primary forest; hillside	tree 15 ft, straight bole; bark surface white wmooth; slash, wood - hard, white; bark - soft, fawn inside, light brown outside; flowers white outside, yellow inside
Herbarium sheet	G		G00415799			Hochreutiner, BPG			1204		23	5	1904	Solanaceae	Lycianthes	schizocalyx	(Merr.) Bitter	Indonesia	Java	West Java	Gunung Gede	Talaga Warna, lac pr�s deu col de Poentjak	-6.75	106.99	2-5km	GAZ	1500	False	quelque distance d'un chemin	fl. blanche; fr. baie rouge
Herbarium sheet	MO	6194245				Utteridge, TMA	Willis, FR; Johns, RJ; Edwards, PJ; Sutrisna; Hamzah; Puradyatmika, P		119		15	3	1999	Solanaceae	Lycianthes	impar	(Warb.) Bitter	Indonesia	Papua	Mimika Regency		PT-Freeport Indonesia Concession Area, Rimba Irian Golf Course, on outskirts of Kuala Kencana	-4.40	136.87	2-5km	SPEC	10	False	undisturbed lowland tropical rainforest with and surrounding the course with mixed species composition	small tree to ca. 3.5 m; leaves dull green above, lighter below; leaves opposite? with a reduced leaf; inflorescences axillary, recurving and hanging under leaves; ovary inferior? whten as fuirt matures becoming semi-inferior in a cupule like structure; ripe fruits bright blue, immmature fruits pale blue, almost white, on prupe receptacles; fruit flesh dark purple with numerous white kidney shape…
Herbarium sheet	BM		BM000900121			Hooker, JD	Thomson, T		s.n.					Solanaceae	Lycianthes	biflora	(Lour.) Bitter	India	Meghalaya			Khasia Hills & Sikkim	23.58	91.64	2-5km	GAZ	1829	False
Herbarium sheet	K		K000923200			Whitmee, SJ			185	[a]		8	1875	Solanaceae	Lycianthes	vitiensis	(Seem.) A.R.Bean	Samoa				sin. loc.						False
Herbarium sheet	K		K000923090			Andau, D			1118		8	11	1998	Solanaceae	Lycianthes	biflora	(Lour.) Bitter	Malaysia	Sabah	Ranau	Kampung Nalumad	2 batu dari Kg. Nalumad	6.10	116.75	<2km	GAZ		False	vegetation type: puru	life form: saket
Herbarium sheet	P		P00379545			Elmer, ADE			13782			9	1912	Solanaceae	Lycianthes	banahaensis	(Elmer) Bitter	Philippines	Mindanao	Caraga		Cabadbaran (Mt. Urdaneta) [=Mount Hilong-Hilong], Agusan province	9.17	125.63		ARC		False		[from original Elmer label on NY sheet] - small suberect tree in moist deeply humus covered earth among boulders along the Dalahion River at 3000 ft or above its falls; stem 6 inches thick, irregularly round, crooked, 20 ft high mostly branchd at top; wood soft, light, odorless and tasteless, white throughout; bark rather thick, smooth and yellowish gray on the surface, otherwise castaneus; main …
Herbarium sheet	P		P00315332			Smith, AC			1508		2	4	1934	Solanaceae	Lycianthes	vitiensis	(Seem.) A.R.Bean	Fiji	Vanua Balavu			'Vanua Mbalavu', northern limestone section	-17.20	178.95		GAZ		False	forest	tree 7 m; corolla white, the tube pale purple; anthers yellow
Herbarium sheet	NY		02656074			Tanaka, N	Naiki, A; Tagane, S; Aung, MM	MY	338		6	6	2016	Solanaceae	Lycianthes	schizocalyx	(Merr.) Bitter	Myanmar (Burma)	Tanintharyi			along the roadside enroute from Mawtuang to Tanintharyi, ca. 43 km SE of Tanintharyi	11.86	99.32		SPEC	172	False	at edge of evergreen forest, open ricky streamside
Herbarium sheet	LAE	254892				Symon, DE	Katik, P		13822		30	5	1984	Solanaceae	Lycianthes	bambusarum	(Bitter) Bitter	Papua New Guinea	Morobe		Mount Kaindi	upper slopes of Mt. Kaindi	-7.33	146.68		GAZ	2000	False	seocndary forest of Castanopsis, Macaranga, Eleocarpus	epiphyte up to 4 m; no fruits, also on ground
Herbarium sheet	NY		02286482			Steenis, CGGJ van			8085		11	4	1936	Solanaceae	Lycianthes	lysimachioides	(Wall.) Bitter	Indonesia	Bali			'Kleine Sunda Eilanden, Bali, Begoegoel aan het Bratanmeer'	-8.37	115.17	>20km	GAZ		False
Herbarium sheet	E		E00426452			Forrest, G			8650			7	1912	Solanaceae	Lycianthes	biflora	(Lour.) Bitter	China	Yunnan			Shweli valley, Lat. 25 degrees N	25.05	98.40	>20km	GAZ	1829	False	open situations	plant 3-5 ft.; flowers white, flushed blue exterior, anthers golden yellow
Herbarium sheet	US	850359	02840812			Copeland, EB			329			3	1904	Solanaceae	Lycianthes	parasitica	(Blume) Bitter	Philippines	Mindanao	Davao	Davao							False
Herbarium sheet	K		K000923436			Without Collector			2188			9	1850	Solanaceae	Lycianthes	shunningensis	C.Y.Wu & S.C.Huang	India	Meghalaya	East Khasi Hills		"Churra" (Khasia) [Cherrapunji]	25.28	91.72	5-20k	GAZ		False		fl. blue
Herbarium sheet	K		K000224079			Takeuchi, WN			12688		28	7	1998	Solanaceae	Lycianthes	biflora	(Lour.) Bitter	Papua New Guinea	Eastern Highlands			Crater M[ountain] Wildlife Management Area, Kusare, near the El Ni�o burn area	-6.72	145.00	>20km	SPEC	1400	False	regrowth and forest mosaic	regrowth herb; common on fired ground, inermous; leaves chartaceous, dark green; fruits glossy red
Herbarium sheet	K		K000922411			Without Collector			85		7	8	1883	Solanaceae	Lycianthes	biflora	(Lour.) Bitter	China	Hong Kong			Lo Fu Shan	22.23	114.22	<2km	GAZ		False
Herbarium sheet	A					Schodde, R	Craven, L		4094		21	9	1964	Solanaceae	Lycianthes	vitiensis	(Seem.) A.R.Bean	Papua New Guinea	Bougainville (North Solomons)	Bougainville Island		Vicinty of Aku [Aka] village, ca. 10 miles W of Buin Station	-6.72	155.63		GAZ	30	False	margins of tall secondary rainforest	slender tree ca. 5 m; bark smooth flaky green brown; leaves dull glossy rather dark green above, paler below; flowers white; fruit green
Herbarium sheet	E		E00426509			Argent, G	Burley, JS; Tukirin; et al.		1047		19	10	1988	Solanaceae	Lycianthes	schizocalyx	(Merr.) Bitter	Indonesia	Java	West Java	Gunung Salak	near Bogor, on path from Curugnangka to summit [ on label georef 108�E, 8�S - way too far south]	-6.71	106.73	>20km	GAZ		False	common in moist and shaded places	herb ca. 0.75 m tall; flower white; anther yellow; fruit bright red
Herbarium sheet	QRS		QRS 109401.1			Gray, B			6706		6	4	1996	Solanaceae	Lycianthes	shanesii	(F.Muell.) A.R.Bean	Australia	Queensland			Kum Kum Range, Nychum Station.	-16.78	144.43	<2km	GAZ		False	Vine Thicket.	Shrub to 2m tall with red fruits.
Herbarium sheet	BRI		BRI AQ0603261			Forster, PI			19385		26	6	1996	Solanaceae	Lycianthes	shanesii	(F.Muell.) A.R.Bean	Australia	Queensland	Cook		Bolt Head, Temple Bay (GPS 12 15 13 143 05 19).	-12.25	143.09	<2km	SPEC		False	Semi-deciduous microphyll vinethicket on deep sand.	Shrub to 2m high, cream nondescript bark, sterile.
Herbarium sheet	L		L.2881448			Jacobs, M			8073		27	4	1968	Solanaceae	Lycianthes	lysimachioides	(Wall.) Bitter	Indonesia	Sumatra	Lampung		prov. Lampung, Mount Tanggamus	-5.43	104.69	2-5km	SPEC	1200	False	primary forest slightly depleted	prostrate herb with slight solanaceous stench; petals white, anthers yellow; ripe fruit bright red, very glossy
Herbarium sheet	US	2794691	02840647			Ramamoorthy, TP		HFP-	1904		8	7	1971	Solanaceae	Lycianthes	laevis	(Dunal) Bitter	India	Karnataka	Hassan	Kenchankumri State Forest	Shiradi Ghat	12.84	75.69	2-5km	GAZ	490	False	in shade of semi-evergreen forest	occasional undershrubs; calyx brown; corolla white; anthers yellow
Herbarium sheet	MO	04732654				Liu Ying			275		30	7	1948	Solanaceae	Lycianthes	lysimachioides	(Wall.) Bitter	China	Hunan	Nanyue	Cangjingdian	Hunan province, Nanyue, Cangjingdian	27.27	112.68	2-5km	GAZ		False
Herbarium sheet	K		K000568533			Zhang, T	Guo, YJ; Landrein, S; Osborne, J; Borosova, R	10CS-	2128		29	7	2010	Solanaceae	Lycianthes	lysimachioides	(Wall.) Bitter	China	Yunnan			Dali Bai Autonomous Pref., Tian Chi Nature Reserve	25.87	99.29		SPEC	2581	False	Pinus yunnanensis forest with bamboo; growing along pathway	creeping herb 10 cm; corolla white with a green blotch at the base of each lobe and a purple ring at the base; anthers yellow; petal apices hooked
Herbarium sheet	K		K000923414			Krishnappa, DG			400		31	10	1962	Solanaceae	Lycianthes	laevis	(Dunal) Bitter	India	Maharashtra	Satara	Mahabaleshwar	Mahabaleshwar, Satara Dist.					1219	False		unarmed shrub 5 ft, much branched with round and ash coloured stems; flower bleu; fruit a berry, globose red
Herbarium sheet	K		K000923211			Waterhouse, JHL			66			9	1932	Solanaceae	Lycianthes	vitiensis	(Seem.) A.R.Bean	Papua New Guinea	Bougainville (North Solomons)	Bougainville Island		"Melanesia, Siwai, Bougainville"						False		small tree
Herbarium sheet	K		K000610966			Phuong, VX	Du, NV; Cuong, NT; Xuyen, DT; Kok, RPJ; Bramley, G; et al.	HNK-	797		23	9	2005	Solanaceae	Lycianthes	laevis	(Dunal) Bitter	Vietnam	Hoa Binh		Pa Co	Mai Chau district	20.74	104.93		SPEC	1059	False	secondary evergreen forest on limestone; on ground, sunlight place	herbaceous plant, 80-120 cm tall; petiole and peduncle violet; young fruits green
Herbarium sheet	QRS		QRS 77313.1			Clarkson, JR			4217		23	12	1981	Solanaceae	Lycianthes	shanesii	(F.Muell.) A.R.Bean	Australia	Queensland	Cook		11.8 km N of the Palmer River on the Peninsula Development Road	-16.02	144.82	2-5km	SPEC	450	False	rocky hills to E of road carrying small pockets of deciduous vine thicket	shrub to 4 m tall; flowers bluish green with almost brown mid vein to petals; anthers yellow (buds, flowers and fruit in spirit collection); fairly common understory plant
Herbarium sheet	BM		BM001018974			Ridley, HN			s.n.			8	1908	Solanaceae	Lycianthes	biflora	(Lour.) Bitter	Malaysia	Selangor			Batu Caves	3.24	101.68	2-5km	GAZ		False
Herbarium sheet	MO	5329590				Kao, Y-C			560		2	7	1998	Solanaceae	Lycianthes	biflora	(Lour.) Bitter	Taiwan	Taipei Hsien			Sanhsia Town, Manyuehyuan Recreation Area, Manyuehyuanshan (a mountain)					850	False	on forest floor, shaded; Machilus-Castanopsis forest on mountain slopes	occasional herb; fruits mature, orange
Herbarium sheet	CAL					Parry, NE Mrs			s.n.					Solanaceae	Lycianthes	lysimachioides	(Wall.) Bitter	India	Mizoram			'Assam, Lushai Hills' [Mizoram and Tripura States]	23.10	92.50	2-5km	GAZ		False
Herbarium sheet	K		K000923070			Robinson, HC	Kloss, CB		62				1914	Solanaceae	Lycianthes	laevis	(Dunal) Bitter	Indonesia	Sumatra	Jambi		Sungei Kumbang [Danau Kumbang], Korinchi [Kerinchi Regency]	-2.45	101.88	2-5km	GAZ	1371	False		bush; flowers mauve
Herbarium sheet	E		E00320661			Cavalerie, PJ			1360				1900	Solanaceae	Lycianthes	biflora	(Lour.) Bitter	China	Yunnan			Yunnan-sen District'	24.48	101.34	>20km	GAZ		False
Herbarium sheet	IBK		IBK00050692			Deng Shiwei			90480			6	1936	Solanaceae	Lycianthes	biflora	(Lour.) Bitter	China	Guizhou	Xifeng	Xiwangshan	Guizhou [From a duplicate specimen: She-won shan, Hsufang]	27.13	106.69	2-5km	GAZ		False
Herbarium sheet	GH					Steenis, CGGJ van			7310		12	6	1935	Solanaceae	Lycianthes	biflora	(Lour.) Bitter	Indonesia	Java	East Java	Pasuran	'Pasoeroean'	-7.64	112.91		SPEC	1500	False
Herbarium sheet	K		K000923122			Horsfield, T		Sol.	13					Solanaceae	Lycianthes	biflora	(Lour.) Bitter	Indonesia	Java			sin. loc. [Mundanae?]						False
Herbarium sheet	A					Keenan, J	Tun Aung, U; Rule, RH		1521			9	1961	Solanaceae	Lycianthes	biflora	(Lour.) Bitter	Myanmar (Burma)	Mandalay			0.5 miles S of Paungdaw Power Station, Tenasserim Division, Tavoy District (area within a radius of 12 miles from Paungdaw)	14.00	98.50	2-5km	SPEC	365	False	on loose wet soil under the shade of bamboos	a small fruiting shrub
Herbarium sheet	BRI		BRI-AQ0080376	isotype	Solanum rostellatum Merr. & L.M.Perry	Brass, LJ			4135			5	1933	Solanaceae	Lycianthes	rostellata	(Merr. & L.M.Perry) A.R.Bean	Papua New Guinea	Central		Mount Tafa		-8.63	147.18	2-5km	GAZ	2100	False	roadside in tall foothill forest
Herbarium sheet	BM		BM000778231	isotype	Solanum subtruncatum Wall. ex Dunal	Wallich, N		Cat.	2620					Solanaceae	Lycianthes	laevis	(Dunal) Bitter	Bangladesh	Sylhet			Mont. Sillet, FD [coll. F. de Silva s.n.]						False
Herbarium sheet	E		E00426489	syntype	Lycianthes lysimachioides (Wall.) Bitter var. sinensis Bitter	Wilson, EH			2158			7	1901	Solanaceae	Lycianthes	lysimachioides	(Wall.) Bitter	China	Hubei			W. Hupeh [georef to centroid Hubei]	31.20	112.30	>20km			False
Herbarium sheet	K		K000923385			Gardner, G			s.n.					Solanaceae	Lycianthes	laevis	(Dunal) Bitter	India	Tamil Nadu	Nilgiris		"Nellygherries"						False
Herbarium sheet	K		K000922531			Sands, MJS	Pattison, GA; Wood, JJ		2230		15	10	1975	Solanaceae	Lycianthes	lucens	S.Knapp	Papua New Guinea	New Ireland			Hans Meyer Range, on steep ridge below camp, ca. 8 km (map distance) WNW of Taron on east coast, Namatanai subprov.	-4.43	152.97	2-5km	SPEC	1350	False	montane forest incl. Syzygium, some Podocarpus, with frequent palms (cf. Gulubia sp.); growing in leaf litter in shade	shrub to 150 cm; stems grey-brown; lvs. thin, dark green above, paler grey-green beneath; pedicels and calyx pale green; fruit orange red, maturing deep red; fls. white, anthers orange yellow; style and stigma cream
Herbarium sheet	L		L.2859603			Phengklai, C			148		27	4	1961	Solanaceae	Lycianthes	biflora	(Lour.) Bitter	Thailand	North			Phisanulok, National Park						False	evergreen forest	herb; common on hill in evergreen forest; flowers white
Herbarium sheet	US	1262688	02840815			Ramos, M	Eda�o, GE		30994			5	1910	Solanaceae	Lycianthes	parasitica	(Blume) Bitter					Jamindan, Capiz prov., Panay						False
Herbarium sheet	CAL					Mananduar, RK	et al.		6805		5	3	1967	Solanaceae	Lycianthes	biflora	(Lour.) Bitter	Nepal				Sungure khola (Phulchoki) [=Phulchowki, Lalitpur district]					1200	False	shady place by side of lake	shrub; 7 ft; rare
Herbarium sheet	US	1376390	02840817			F�nix, E			28181			5	1917	Solanaceae	Lycianthes	parasitica	(Blume) Bitter	Philippines	Luzon			Apayao subprovince						False
Herbarium sheet	CAL	315626	CAL0000018706			Walker, GW			97					Solanaceae	Lycianthes	laevis	(Dunal) Bitter	Sri Lanka				sin. loc.						False
Herbarium sheet	LAE	206815				Stevens, PF	Lelean, Y	LAE-	58668		9	6	1973	Solanaceae	Lycianthes	biflora	(Lour.) Bitter	Papua New Guinea	East New Britain			near Mapping site at edge of Mengen Massif, subdistrict Pomio	-5.07	151.80	2-5km	SPEC	885	False	Castanopsis doinated forest	herb, 30 cm; leaves mid dull green above, pale below; flowers with calyx green, corolla pale purplish, anthers yellow; fruit bright red
Herbarium sheet	MO	801819		isotype	Lycianthes parasitica (Blume) Bitter var. plurifolia Bitter	Wenzel, CA			500		19	9	1913	Solanaceae	Lycianthes	parasitica	(Blume) Bitter	Philippines	Visayas	Eastern Visayas		Leyte Island	10.81	124.88	>20km	GAZ		False
Herbarium sheet	MO	3708098				Symon, DE			10687		23	6	1977	Solanaceae	Lycianthes	rostellata	(Merr. & L.M.Perry) A.R.Bean	Papua New Guinea	Enga			between Mount Hagen and Wabog, 42 km from Mount Hagen, 29 km after turnoff to Wabog, 13 km before Waterfall Village	-5.76	143.95	<2km	GAZ	2520	False	heavily cut over Nothofagus forest
Herbarium sheet	NY		02286498	syntype	Lycianthes lysimachioides (Wall.) Bitter var. sinensis Bitter	Wilson, EH			2158			7	1901	Solanaceae	Lycianthes	lysimachioides	(Wall.) Bitter	China	Hubei			W. Hupeh [georef to centroid Hubei]	31.20	112.30	>20km			False
Herbarium sheet	A		00619949			Takeuchi, WN	Gambia, A; Jisaka, T		22892		13	2	2008	Solanaceae	Lycianthes	cladotrichota	(Bitter) Bitter	Papua New Guinea	Western			Baia River (Expeidtion Bivouac 3) survey track B	-6.02	142.55		SPEC	300	False	lowland hill forest with closed canopy	forst vine; heteromorphic indument of simple and dendriform hairs; laeves very uneuqal, herbaceous, bifacially mid-green or yellow-green; minor blades cordate, ca. 4 mm long; flowers in axuillary fascicles, pentamerous; petals white; stamens white
Herbarium sheet	BM		BM001018828			Faurie, U			4104			7	1900	Solanaceae	Lycianthes	biflora	(Lour.) Bitter	Japan				Oshima (Suikui) inter rudera.						False
Herbarium sheet	K		K000922573			Ramos, M			27477			2	1917	Solanaceae	Lycianthes	banahaensis	(Elmer) Bitter	Philippines	Luzon	Ilocos		Bangui. Prov. of Ilocos Norte	18.50	120.74		GAZ		False
Herbarium sheet	MO	1009058				Bembower, W			297		7	5	1925	Solanaceae	Lycianthes	laevis	(Dunal) Bitter	India	Tamil Nadu	Dindigul	Kodaikanal		10.23	77.48	>20km	GAZ		False
Herbarium sheet	AD		AD 98940055			Mcdonald, WJF			6768		6	3	1987	Solanaceae	Lycianthes	shanesii	(F.Muell.) A.R.Bean	Australia	Queensland			12 km from the east Normanby River crossing on the Lakeland Downs to Cooktown road	-15.68	145.07	<2km	GAZ		False	Deciduous vine thicket on low stony hill just N of the road
Herbarium sheet	MICH		1794585			Beaman, JH	Atwood, JT; Beaman, RS; Beaman, TS; Besse, L; Decker, P		9102		26	3	1984	Solanaceae	Lycianthes	schizocalyx	(Merr.) Bitter	Malaysia	Sabah			East Mesilau River, between Mount Kinabalu golf course site and Mesilau cave	6.05	116.60	2-5km	SPEC	1700	False	oak-laurel forest; Trusmadi formation and intrusives	corollas purple; fruits red
Herbarium sheet	K		K000923110			Amin, A	et al.	SAN-	123497		21	9	1988	Solanaceae	Lycianthes	schizocalyx	(Merr.) Bitter	Malaysia	Sabah	Ranau	Tenompok		6.00	116.53	5-20k	GAZ		False	streamside	fruits green; yellowish red when ripen
Herbarium sheet	CAL	315556				Griffith, W			s.n.					Solanaceae	Lycianthes	laevis	(Dunal) Bitter	India	Meghalaya			'Chini, Khasia'	23.58	91.64	>20km	GAZ		False		baccis rubris
Herbarium sheet	CAL					Joseph, J		EC-	40453		2	10	1964	Solanaceae	Lycianthes	biflora	(Lour.) Bitter	India	Arunachal Pradesh	West Kameng	Bomdila	Dukumpani 8 km towards Bomdila	27.24	92.41		GAZ		False	walls of the forest	common; tall herb of 2 m; leaves long linera, solitary fruit at the apex, green
Herbarium sheet	A					Sulit, MD			1340		8	1	1947	Solanaceae	Lycianthes	laevis	(Dunal) Bitter	Philippines	Luzon	Calabarzon	Mount Makiling	Makiling National Park, vicinity of Mud Spring, "Laguna province"	14.13	121.21	2-5km	GAZ	350	False	in forest near mud spring	herb 1 m; flower small, creamy
Herbarium sheet	K		K000922866			Sinclair, J		SF-	38711		13	9	1949	Solanaceae	Lycianthes	laevis	(Dunal) Bitter	Malaysia	Perak			Between Maxwell's Hill Post Office and Tea Gardens.	4.86	100.80	2-5km	GAZ	762	False		fls purple
Herbarium sheet	NY		01404892			Clemens, J	Clemens, MS		40167		31	8	1933	Solanaceae	Lycianthes	schizocalyx	(Merr.) Bitter	Malaysia	Sabah			B.N.Borneo. Penataran basin, head of Lobang creek Nr. camp forest hill.	6.01	116.53	2-5km	GAZ	1524	False		flower purple; fruit green in purple saucer
Herbarium sheet	NY		01404926			Tanaka, T	Shimada, Y		17877		21	11	1933	Solanaceae	Lycianthes	biflora	(Lour.) Bitter	Taiwan				Senzyo-zan, Taihoku-si.						False
Herbarium sheet	K		K000923036			Raynal, A			18863		28	2	1977	Solanaceae	Lycianthes	schizocalyx	(Merr.) Bitter	Indonesia	Java	West Java	Cibodas	Cibodas, au-dessus du jardin botanique, sur les pentes du Kandang-Badah [Mt Gede]	-6.55	106.67	>20km	GAZ	1500	False	foret a mousses; dans les sous-bois	arbuste 1.2 m; fleur pendante; corolle blanc pur; fruit dress�
Herbarium sheet	US	902327	02840814			Ramos, M			20476			2	1917	Solanaceae	Lycianthes	parasitica	(Blume) Bitter	Philippines	Luzon			San Antonio, Prov. Laguna						False
Herbarium sheet	LAE	52221				Hartley, TG			10065		26	3	1962	Solanaceae	Lycianthes	oliveriana	(Lauterb. & K.Schum.) Bitter	Papua New Guinea	Morobe			Bewapi Creek, about 4 miles W of Lae	-6.67	146.92	2-5km	SPEC	60	False	rain forest on slope	liana, climbing in trees in rain forest on slope; flowers with whitish perianth, purple receptacle and pedicel; fruit blue-black
Herbarium sheet	P		P00057876			P�telot, A			3110			8	1927	Solanaceae	Lycianthes	biflora	(Lour.) Bitter	Vietnam	Lao Cai			Tonkin, Chapa' [= Sa Pa]	22.33	103.84	2-5km	GAZ	1500	False	for�t
Herbarium sheet	K		K000923247			Gamble, W			3400	A		8	1878	Solanaceae	Lycianthes	lysimachioides	(Wall.) Bitter	India	West Bengal	Darjeeling		Phabesing [illegible]					1768	False
Herbarium sheet	P		P00369020	isotype	Solanum zollingeri Dunal var. multiflorum Dunal [1]	Zollinger, H			2597	Z	4	1	1845	Solanaceae	Lycianthes	laevis	(Dunal) Bitter	Indonesia	Java	East Java		In summo montis Taroeb [=Gunung Tarub] prov. Probolingo	-7.98	113.35	2-5km	GAZ		False		Cor. violacea (aff. Blumei)
Herbarium sheet	CAL	315673				Pottinger, E			s.n.		8	6	1897	Solanaceae	Lycianthes	biflora	(Lour.) Bitter	Myanmar (Burma)	Kachin			Neochwang, Kachin Hills' (frontier journey N.E. Burma)	26.41	97.25	>20km	GAZ	762	False
Herbarium sheet	US	3724530	01937007			Royen, P van			10682		19	12	1974	Solanaceae	Lycianthes	laevis	(Dunal) Bitter	Indonesia	Java	West Java	Gunung Salak	SW of Bogor, NE slope above Ciomas	-6.71	106.73	2-5km	GAZ	1500	False		shrib to 1 m; branches hard green; leaves hard dull green above, light green below; pedicel light purple; corolla at first white, later purple; fruit dark red, shiny
Herbarium sheet	NY		02286504			Tsiang, Y			7852		26	12	1930	Solanaceae	Lycianthes	lysimachioides	(Wall.) Bitter	China	Guizhou	Jiangkou		Van-ching-shan [= Fanjingshan], Yin-kiang [= Yinjiang]	27.92	108.69	20km	GAZ		False	in dense shade	herb; prostrate on ground
Herbarium sheet	W	1889-0161363				Hooker, JD	Thomson, T		s.n.					Solanaceae	Lycianthes	biflora	(Lour.) Bitter	India	Meghalaya			Mont Khasia [Khasi Hills]	25.58	91.63	2-5km	GAZ	1219	False		[these sheets may not all be duplicates, but impossible to tell!]
Herbarium sheet	MICH		1519440			Rup Chand, T			3215		17	6	1950	Solanaceae	Lycianthes	biflora	(Lour.) Bitter	India	Nagaland			Kohima, Naga Hills	25.67	94.11	2-5km	GAZ	1300		forest	5 ft; whitish
Herbarium sheet	CAL	316329				Henry, A			307	B				Solanaceae	Lycianthes	biflora	(Lour.) Bitter	Taiwan	Kaohsiung Hsien			Ape Hill [= Shoushan, Gushan Dist.]	22.65	120.27		GAZ		False	in dark place	shrub 2-3 ft; <u>white </u>fls; red fruit on some
Herbarium sheet	MO	04608251				Raynal, A			18863		28	2	1977	Solanaceae	Lycianthes	schizocalyx	(Merr.) Bitter	Indonesia	Java	West Java	Cibodas	Cibodas, au-dessus du jardin botanique, sur les pentes du Kandang-Badah [Mt Gede]	-6.55	106.67	>20km	GAZ	1500	False	foret a mousses; dans les sous-bois	arbuste 1.2 m; fleur pendante; corolle blanc pur; fruit dress�
Herbarium sheet	QRS		QRS 91035.3			Gray, B			4972		26	1	1989	Solanaceae	Lycianthes	shanesii	(F.Muell.) A.R.Bean	Australia	Queensland			Maitland Downs Holding	-16.02	144.82	2-5km	SPEC	560	False	deciduous thicket	small tree 6 m; fruit orange or reddish orange
Herbarium sheet	NY		02286506			Henry, A			12273					Solanaceae	Lycianthes	biflora	(Lour.) Bitter	China	Yunnan			Szeneng [slightly illegible, prob. Szemao = Simao], E mt forests	22.77	100.98	>20km	GAZ	1463	False		shrub 5 ft, white fls
Herbarium sheet	K		K000923112			Aban Gibot	et al.	SAN-	94332		21	11	1981	Solanaceae	Lycianthes	laevis	(Dunal) Bitter	Malaysia	Sabah			Kota Merudu [=Kota Maradu], Ulu Sg. Sungai	6.38	116.76	5-20k	GAZ		False	on river bank	herb 1 m; fruits light green and red purple when ripe
Herbarium sheet	K		K000922377			Forrest, G			10590			7	1913	Solanaceae	Lycianthes	biflora	(Lour.) Bitter	China	Yunnan			On the descent to the Yangtze from the eastern boundary of the Lichiang [Lijiang] valley, Lat. 27 degrees 15 min N	27.83	115.50	>20km	GAZ	2743	False	Open stony pasture	Shrubby plant of 4-5ft. Flowers dull yellowish-white. Fruits dull red.
Herbarium sheet	K		K000759399	lectotype	Solanum oliverianum Lauterb. & K.Schum.	Hollrung, M			776				1887	Solanaceae	Lycianthes	oliveriana	(Lauterb. & K.Schum.) Bitter	Papua New Guinea				Kaiser Wilhelmsland, Agustaflum.						False
Herbarium sheet	GXMG		GXMG 0101606			Nong Dongxin	Lan Zucai; Mo Lianlan		451026141015017	LY	15	10	2014	Solanaceae	Lycianthes	shunningensis	C.Y.Wu & S.C.Huang	China	Guangxi	Napo		Miaotun, Mianliang Village, Baisheng township, Napo County, Baise City	23.16	105.56	high accurac...	Specimen (include...	1212		leaf forest, understory; limestone hills	herb
Herbarium sheet	L		L0003588	isotype	Solanum cladotrichotum Bitter	Ledermann, CL			12606					Solanaceae	Lycianthes	cladotrichota	(Bitter) Bitter	Papua New Guinea	Sanduan			Sepikgebiet [Sepik, Ledermann 1919: 42 has his 12352-13131 collected at "Felsspitze" = Rocky Peak in today's Sanduan (ex West Sepik)]	-4.17	141.47	5-20k	GAZ	1400	False
Herbarium sheet	GZU		GZU000255845	isotype	Solanum subtruncatum Wall. ex Dunal	Wallich, N		Cat.	2620					Solanaceae	Lycianthes	laevis	(Dunal) Bitter	Bangladesh	Sylhet			Mont. Sillet, FD [coll. F. de Silva s.n.]						False
Herbarium sheet	K		K000923330			Garrett, HBG			1136		2	6	1939	Solanaceae	Lycianthes	biflora	(Lour.) Bitter	Thailand	North	Chiang Mai		Doi Angka [= Doi Inthanon] Me K� Pak drainage.	18.53	98.51	2-5km	GAZ	1400	False		Plant 3-4ft. Fl: Violet 506-516
Herbarium sheet	CAL	315619				Sedgwick, LJ			2909			10	1917	Solanaceae	Lycianthes	laevis	(Dunal) Bitter	India	Karnataka		Nangali	'Najangali, N. Kanara'	13.12	78.52	2-5km	GAZ	243	False	rainfall 30 inches
Herbarium sheet	L		L.2876347			Womersley, JS			4883		7	4	1953	Solanaceae	Lycianthes	rostellata	(Merr. & L.M.Perry) A.R.Bean	Papua New Guinea	Eastern Highlands		Nondugl	Al River Valley	-5.52	144.46	2-5km	GAZ	2134	False	mountain forest	shrub; flowers blue; stamens yellow; young leaves purple-blue below
Herbarium sheet	K		K000922839			Takeuchi, WN	Towati, A; Ama, D		17743		2	1	2005	Solanaceae	Lycianthes	oliveriana	(Lauterb. & K.Schum.) Bitter	Papua New Guinea	East Sepik			Waskuk Hills, forest edge near Bangwis stream	-4.20	142.77		SPEC	35	False	forest edge	climber on logs; leaves unequal, bifacially green; corolla pale violet; anthers bright yellow [female flowers and fruit]
Herbarium sheet	G		G00415800			Hochreutiner, BPG			826		19	4	1904	Solanaceae	Lycianthes	schizocalyx	(Merr.) Bitter	Indonesia	Java	West Java	Gunung Gede	chemin de Kandang badak	-6.78	106.97	2-5km	GAZ	1750	False	for�t dense
Herbarium sheet	A					Conklin, HC			861		28	10	1953	Solanaceae	Lycianthes	laevis	(Dunal) Bitter	Philippines	Mindoro	Mimaropa	Mount Yagaw	(SE)	12.69	121.31	>20km	GAZ		False	old kaingiu	herb; fruit orange when ripe
Herbarium sheet	K		K000923202			Christophersen, E			2697		22	9	1931	Solanaceae	Lycianthes	vitiensis	(Seem.) A.R.Bean	Samoa	Savai'i			above Salailua	-13.68	-172.54	2-5km	GAZ	900	False	wet forest	tree 12 m; fl. petals purple, draker so in the middle
Herbarium sheet	MICH		1519456			Rup Chand, T			5711		23	5	1952	Solanaceae	Lycianthes	biflora	(Lour.) Bitter	India	Meghalaya			Cherrapunjee, Khasi Hills	25.25	91.74	2-5km	GAZ	1300		forest	3 ft tall; white
Herbarium sheet	K		K000224101			Parnell, J	Pendry, CA; Jebb, M; Pooma, R	95-	091		16	8	1995	Solanaceae	Lycianthes	biflora	(Lour.) Bitter	Thailand	North	Nan	Doi Phu Kha National Park	summit road, near uppermost picnic site	19.42	101.17	2-5km	SPEC	1700	False	mossy montane forest on slope	shrub to 1 m; corolla white, lobes purple tipped; antehrs pale yellow
Herbarium sheet	A					Gachalian, FS			142		20	1	1952	Solanaceae	Lycianthes	parasitica	(Blume) Bitter	Philippines	Visayas	Eastern Visayas	Samar Island	Matuginao	11.88	125.14	<2km	GAZ		False		attached on living trees
Herbarium sheet	K		K000922581			Sulit, MD			29448			4	1923	Solanaceae	Lycianthes	banahaensis	(Elmer) Bitter	Philippines	Mindanao	SOCCSKSARGEN		Cotabato Province						False
Herbarium sheet	LAE	236532				Alston, AHG			14644		23	3	1954	Solanaceae	Lycianthes	laevis	(Dunal) Bitter	Indonesia	Sumatra	Aceh		Lawe Sigala, near Kutatjane.	3.48	97.81	2-5km	GAZ		False		fruits orange turning red; flowers white
Herbarium sheet	MICH		1794612			Si Boeea, R			10641		28	10	1936	Solanaceae	Lycianthes	schizocalyx	(Merr.) Bitter	Indonesia	Sumatra	North Sumatra		Aek Si Tamboerak, Asahan, region SE f Dolok Si Manoek-manoek	2.92	98.51	>20km	GAZ		False
Herbarium sheet	US	1260328	02840840			Ramos, M	Eda�o, GE		37590			2	1920	Solanaceae	Lycianthes	schizocalyx	(Merr.) Bitter	Philippines	Luzon	Cordillera (CAR)	Mount Masingit	"Mt.Masingit, Lubuagan, Kalinga subprovince, Luzon"						False
Herbarium sheet	GH		00352094			Gaoligong Shan Biodiversity Survey			16605		26	9	2002	Solanaceae	Lycianthes	biflora	(Lour.) Bitter	China	Yunnan			Gaoligong Shan Region. Gongshan Xian, Binzhongluo Xiang. Near Dala He bridge, 38 km N of Gongshan on the road to Bingzhongluo along the W side of the Nu Jiang. E side of Gaoligong Shan. E facing 60+ degree slope.	28.00	98.64		SPEC	1630	False	Cleared disturbed areas in subtropical evergreen broadleaf forest degraded to scrub around waterfall. Growing in rocky open areas among shrubs.	Small shrub to 75 cm tall. Fruit bright orangish red, globose, to 1.5 cm in diam. Occasional
Herbarium sheet	CAL	315689				Forbes, HO			995		16	3	1880	Solanaceae	Lycianthes	biflora	(Lour.) Bitter	Indonesia	Java	West Java		'Preanger' (on BM sheet - South East Java) [=Parahyangan or Priangan]	-7.21	107.46	2-5km	GAZ		False		shrub
Herbarium sheet	K		K000922539			Copeland, EB			329			3	1904	Solanaceae	Lycianthes	parasitica	(Blume) Bitter	Philippines	Mindanao	Davao	Davao							False
Herbarium sheet	NY		01404874			F�nix, E			3838			6	1907	Solanaceae	Lycianthes	biflora	(Lour.) Bitter	Philippines	Luzon	Cagayan Valley	Batanes Islands	[georef to Batan Island]	20.41	121.94		GAZ		False
Herbarium sheet	US	714051	02840826	isotype	Lycianthes parasitica (Blume) Bitter var. plurifolia Bitter	Wenzel, CA			500		19	9	1913	Solanaceae	Lycianthes	parasitica	(Blume) Bitter	Philippines	Visayas	Eastern Visayas		Leyte Island	10.81	124.88	>20km	GAZ		False
Herbarium sheet	A					Millard, AH		KL-	1792		22	9	1959	Solanaceae	Lycianthes	laevis	(Dunal) Bitter	Malaysia	Selangor		Hulu Langat	Bukit Gadom [Tadom], K. Pansom, 'Ulu Langat, Selangor'	3.03	101.90	>20km	GAZ		False	high hill forest
Herbarium sheet	K		K000922450			Katik, P	et al.	LAE-	70954		19	3	1979	Solanaceae	Lycianthes	lucens	S.Knapp	Papua New Guinea	Milne Bay		Rossel Island	Mount Rossel, subprovince Misima	-11.33	154.17	2-5km	SPEC	700	False	hill forest	shrub 2 m; leaves dark green above, light green below; flowers white; fruit green, become red when ripe
Herbarium sheet	E		E00426457			Dalziel, JM			s.n.		12	10	1898	Solanaceae	Lycianthes	biflora	(Lour.) Bitter	China	Guangdong	Shantou	Chao-Chow-Fu [=Chaozhou]	Chao-Chow-Fu [=Chaozhou], a city on the Han River, 24 miles N of Swatow [=Shantou]	23.67	116.63	2-5km	GAZ		False
Herbarium sheet	K		K000923354			Kerr, AFG			2799		24	11	1912	Solanaceae	Lycianthes	shunningensis	C.Y.Wu & S.C.Huang	Thailand	North	Chiang Mai		Doi Sultip [Doi Sutep]	18.78	98.95	2-5km	GAZ		False	Evergreen jungle.	Woods climber; fruit red.
Herbarium sheet	BM		BM001035344			Monro, AK	Wei Yi-Gang		6498		5	3	2009	Solanaceae	Lycianthes	biflora	(Lour.) Bitter	China	Guangxi	Bama		[no specific locality on label]	24.08	107.06		SPEC	300	False	in field on bank of stream surrounded by forest of Liquidambar	shrub to 60 cm; calyx yellow green; fruit bright red
Herbarium sheet	LAE	243380				Katik, P	et al.	LAE-	70954		19	3	1979	Solanaceae	Lycianthes	lucens	S.Knapp	Papua New Guinea	Milne Bay		Rossel Island	Mount Rossel, subprovince Misima	-11.33	154.17	2-5km	SPEC	700	False	hill forest	shrub 2 m; leaves dark green above, light green below; flowers white; fruit green, become red when ripe
Herbarium sheet	CAL					Deb, DB			156		9	11	1964	Solanaceae	Lycianthes	laevis	(Dunal) Bitter	Bhutan	Sarbang		Gelephu	Gaylegphug, [=Gelephu] Hatipoli	26.87	90.49	>20km	GAZ		False		an undershrub; flowers white
Herbarium sheet	K		K000923189			Smith, AC			7797		15	6	1953	Solanaceae	Lycianthes	vitiensis	(Seem.) A.R.Bean	Fiji	Ngau			hills E of Herald Bay, inland from Sawaieke	-18.01	179.29	2-5km	GAZ	300	False	dense forest	tree 6 m; corolla and anthers white; fruit becoming red
Herbarium sheet	CAL					Mokim, S			82			9	1903	Solanaceae	Lycianthes	laevis	(Dunal) Bitter	India	Assam		Jatinga		25.11	92.94		GAZ		False
Herbarium sheet	AD		AD 98572667			Clarkson, JR			5131		31	1	1984	Solanaceae	Lycianthes	shanesii	(F.Muell.) A.R.Bean	Australia	Queensland	Cook		11.7 km N of the Palmer River on the Peninsula Development Road	-16.02	144.82	2-5km	SPEC	450	False	small pocket of closed forest on a rocky hillside ca. 500 m E of the road	small tree 4 m; fruit bright red when mature (material in spirit collection)
Herbarium sheet	DD					Gamble, JS			11452			5	1883	Solanaceae	Lycianthes	laevis	(Dunal) Bitter	India	Tamil Nadu	Nilgiris	Ooty	'Ootacamund'	11.41	76.70	2-5km	GAZ	2134	False
Herbarium sheet	K		K000923213			Mauriasi, R	collectors	BSIP-	8491		20	12	1967	Solanaceae	Lycianthes	vitiensis	(Seem.) A.R.Bean	Solomon Islands	Western Province			SE Kolombangara, W of Vila River	-8.10	157.16	2-5km	GAZ	30	False	hillside; well-drained primary forest	tree 25 ft, girth 1.5 ft; bole straight; bark surface light brown; slash, wood soft; flowers petals purple and orange centre, no smell
Herbarium sheet	NY		02286481			Williams, RS			2334		18	2	1905	Solanaceae	Lycianthes	banahaensis	(Elmer) Bitter	Philippines	Mindanao	Zamboanga Peninsula		Sax River, prov. Zamboanga						False		7 ft x 1 in; flowers white
Herbarium sheet	L		L.2881495			Murata, G	Iwatsuki, K; Phengklai, C	T-	15042		26	9	1971	Solanaceae	Lycianthes	biflora	(Lour.) Bitter	Thailand	North	Chiang Mai	Doi Chiang Dao	higher elevation of Doi Chang Dao	19.37	98.78		GAZ	1300	False	dense evergreen forest
Herbarium sheet	E		E00426455			Dalziel, JM			s.n.		12	10	1898	Solanaceae	Lycianthes	biflora	(Lour.) Bitter	China	Guangdong	Shantou	Chao-Chow-Fu [=Chaozhou]	Chao-Chow-Fu [=Chaozhou], a city on the Han River, 24 miles N of Swatow [=Shantou]	23.67	116.63	2-5km	GAZ		False
Herbarium sheet	K		K000224097			Sidiyasa, K	Arifin, Z		2124	A	15	7	2000	Solanaceae	Lycianthes	biflora	(Lour.) Bitter	Indonesia	Borneo	South Kalimantan		Kabupaten Tabalong, Missim Village, PT, Aya Yayang	-1.68	115.42	2-5km	SPEC	190	False	limestone area, undulating land	shrub 1 m tall; flowers white; fruit subglobose, ca. 8 mm diam., red
Herbarium sheet	K-W		K000116640	lectotype	Solanum membranaceum Wall. ex Nees [4]	Wallich, N		Cat.	2625	A				Solanaceae	Lycianthes	laevis	(Dunal) Bitter	India				sin. loc. [almost certainly southern India] -								[in Wallich Cat. 2625Ais said to be from Herb. Heyne, but not mentioned on sheet]
Herbarium sheet	CAL					Wight, R			1569	[2417]		8	1836	Solanaceae	Lycianthes	laevis	(Dunal) Bitter	India	Tamil Nadu			Shevagerry Hills						False		[alos number 2417]
Herbarium sheet	MICH		1794572			Tsui, TM			422			7	1932	Solanaceae	Lycianthes	biflora	(Lour.) Bitter	China	Guangdong	Yangshan	Yang Shan	and vicinity, S of Linchow, Yang Shan District	24.47	112.63	2-5km	GAZ		False		woody, erect 3 ft.; fruit green
Herbarium sheet	US	2738522	02840792			Whistler, A			1253		7	12	1973	Solanaceae	Lycianthes	vitiensis	(Seem.) A.R.Bean	Samoa	Upolu			near Mt. Le Pu'e	-13.94	-171.74	2-5km	GAZ	750	False	growing in forest	tree 5 m; pale violet flowers
Herbarium sheet	GH					Gaerlan, FJ		PPI-	26149		22	6	1996	Solanaceae	Lycianthes	parasitica	(Blume) Bitter	Philippines	Mindanao	ARMM (Muslim Mindanao)		Cape Baluno, Ayala, Basilan Prov.	6.96	121.94		SPEC	830	False	slightly disturbed dipterocarp forest	epiphyte shrub; leaves pale green above, pale green beneath; fruit white, stigma dark
Herbarium sheet	K		K000923021			Wilde, WJJO de	Wilde-Duyfjes, BEE de		13655		16	7	1972	Solanaceae	Lycianthes	schizocalyx	(Merr.) Bitter	Indonesia	Sumatra	Aceh	Gunung Leuser Nature Reserve	Gunung Ketambe and vicinity, 8-15 km SW from the mouth of Lau Ketambe, ca. 40 m NW of Kutatjane	3.75	97.56	2-5km	GAZ	1000	False	montane rain forest, in gully	shrubby plant 1.5 m; stem greenish; corolla purple; anthers yellow
Herbarium sheet	P		P00057936			P�telot, A			3167			7	1927	Solanaceae	Lycianthes	lysimachioides	(Wall.) Bitter	Vietnam	Lao Cai	Sa Pa		sin. loc.	22.28	103.90	within 5-20k...	Gazetteer	1500		le long des sentiens en foret
Herbarium sheet	K		K000923450			Without Collector			s.n.				1850	Solanaceae	Lycianthes	laevis	(Dunal) Bitter	India				"up the Pamonbri [illegible]" (Sikkim?)						False
Herbarium sheet	K		K000923118			Koorders, SH			27963	B	13	6	1897	Solanaceae	Lycianthes	biflora	(Lour.) Bitter	Indonesia	Java	Central Java		G. Telonojo, Res. Sumarang	-7.36	110.40	5-20k	GAZ		False
Herbarium sheet	CAS	CAS-1004458				Dulong Jiang Investigation Team			230		7	11	1990	Solanaceae	Lycianthes	biflora	(Lour.) Bitter	China	Yunnan			Gaoligong Shan Region. Gongshan Xian, Pengdang Xiang. In the vicinity of Bibili Bridge, N of Gongshan on the W side of the Nu Jiang.	27.95	98.65		GAZ	1540	False
Herbarium sheet	LAE	126861				Streimann, H	Kairo, A	NGF-	25854		15	3	1971	Solanaceae	Lycianthes	bitteriana	(Symon) A.R.Bean	Papua New Guinea	Morobe			Hump L.A. 5 mi SE Bulolo, Wau subdistrict	-7.18	146.70	2-5km	SPEC	1067	False	secondary regrowth beside road	small, bushy treelet; leaves dark green above, green below; flowers whitish blue, stamens yellow; fruit green
Herbarium sheet	IBK		IBK00050623			Hou Kuanzhao			73538		29	8	1935	Solanaceae	Lycianthes	biflora	(Lour.) Bitter	China	Hainan	Baoting Li and Miao	Baoting Li and Miao Autonomous County	Hainan, Baoting County, Xinglong Shuangxina	18.64	109.78	2-5km	GAZ		False
Herbarium sheet	BM		BM001018916			Clemens, J	Clemens, MS		20624		21	10	1929	Solanaceae	Lycianthes	biflora	(Lour.) Bitter	Malaysia	Sarawak			Bidi Cave [Gunung Buan Bidi]	1.40	110.10	2-5km	GAZ		False	In forest; limestone bowl	'Vine'; flower cream; fruit red
Herbarium sheet	K		K000922419			Price, WR			299		29	3	1912	Solanaceae	Lycianthes	biflora	(Lour.) Bitter	Taiwan				Urai						False	creeping in the forest
Herbarium sheet	K		K000922461			Royen, P van	Sleumer, HO		7621		2	11	1961	Solanaceae	Lycianthes	oliveriana	(Lauterb. & K.Schum.) Bitter	Indonesia	Papua Barat		Vogelkop Peninsula	Ife River valley, Bamfot village	-1.37	132.80	>20km	GAZ	850	False	along forest edge	shrub ca. 1.5 m; leaves drk green above, lighter green below; flowers purple, anthers yellow; beautiful ornamental if introduced into horticulture
Herbarium sheet	L		L.4331230			Takeuchi, WN	Gambia, A; Jisaka, T		23895		8	4	2008	Solanaceae	Lycianthes	oliveriana	(Lauterb. & K.Schum.) Bitter	Papua New Guinea	Southern Highlands			Deviation Camp (Expedition Bivouac 5)	-6.10	143.11		SPEC	2090	False	mossy Nothofagus forest	low vine in burn regrowth; stems numerously branched, weak and slender; leaves very unequal, coriacous, bifacially dark or light green; flowers in axillary fascicles, pedicels and calyces purple
Herbarium sheet	P		P00379534	lectotype	Lycianthes laevis (Dunal) Bitter subsp. inaequidens Bitter	Zollinger, H			2597	bis				Solanaceae	Lycianthes	laevis	(Dunal) Bitter	Indonesia	Java			sin. loc. [but almost certainly a duplicate of 2597 Z and 2597!]						False
Herbarium sheet	G		G00415803			Kostermans, AJGH			19054		22	10	1961	Solanaceae	Lycianthes	bimensis	(Miq.) Bitter	Indonesia	West Nusa Tenggara		Mount Batulante	Batudulang, W. Sumbawa	-8.59	117.28		GAZ	800	False	alogn open road	treelet 3 m; fls. pale violet
Herbarium sheet	L		L.2881689			Vogel, EF de			3718		28	10	1974	Solanaceae	Lycianthes	biflora	(Lour.) Bitter	Indonesia	Maluku Utara	North Maluku	Gunung Sibela	N Moluccas, Bacan Island, Gunung Sibela near Waiaua	-0.75	127.53	2-5km	SPEC	250	False	very open disturbed forest near river bank, with trees to 60 m high and much regeneration of trees to 5 m high; sloping hill side with deep clayey soil mixed with stones; bedrock grey schists	solitary herb 50 cm; fl white, anthers creamy yellow; fruit when mature soft, fleshy red, seeds many, cream-colored
Herbarium sheet	K		K000922863			Symington, CF			27120		17	8	1921	Solanaceae	Lycianthes	laevis	(Dunal) Bitter	Malaysia	Pahang		Fraser's Hill		3.71	101.74	>20km	GAZ		False
Herbarium sheet	BSHC	37475				Shukla, BK		BSHC-	21022		19	11	1998	Solanaceae	Lycianthes	biflora	(Lour.) Bitter	India	Sikkim	South Sikkim	Tendong Reserve Forest		27.21	88.41	2-5km	GAZ		False	grows in slopes	hierbs ca. 50 cm; fruits red, globose
Herbarium sheet	K		K000224077			Takeuchi, WN			11204		16	9	1996	Solanaceae	Lycianthes	peranomala	(Wernham ex Ridl.) A.R.Bean	Papua New Guinea	Chimbu		Crater Mountain Wildlife Management Area	Vicinity of Haia, along the Wara oo streamcourse (first river E o Mt. Widau)	-6.72	145.00		SPEC	640	False	Riverine forest.	Woody climber on forest margin; stems terete, fractiflex, apical intervals yellow-green becoming pale brown on older surfaces; leaves distichous (one member of each pair reduced and retrorsely directed), lamina pliant, bullate, adaxially very dark green, abaxially yellow-green; leaf galls globose, yellowish-green; flowers fascicled; pedicels white or pale purple; calyx white, tuberculate, hairs b…
Herbarium sheet	NY		01404867			Beaman, JH	Beaman, TS; Conant, D		11175		5	1	1995	Solanaceae	Lycianthes	schizocalyx	(Merr.) Bitter	Malaysia	Sabah		Mount Kinabalu	Tenompok area toward Kadamaian, Kota Belud District	6.01	116.53		SPEC	1500	False	lower montane forest; Crocker formation	herb 1 m high; flowers bluish
Herbarium sheet	K		K000923265			Anderson, T			365		19	10	1868	Solanaceae	Lycianthes	biflora	(Lour.) Bitter	Indonesia	Java	West Java	Gunung Malabar	'Mt Malabar'	-7.13	107.64	>20km	GAZ	1219	False
Herbarium sheet	K		K000922396			Fang, WP			2524		5	8	1928	Solanaceae	Lycianthes	lysimachioides	(Wall.) Bitter	China	Sichuan	Leshan	Omeishan	Mt Omei, Omei Hsien	29.50	103.33	>20km	GAZ	1219	False	in thickets	herbaceous vine; flower pinkish white
Herbarium sheet	NY		01404877			Merrill, ED			6588			5	1909	Solanaceae	Lycianthes	schizocalyx	(Merr.) Bitter	Philippines	Luzon	Cordillera (CAR)	Mount Pulog	(Prov. of Benguet) [Mount Pulag]	16.60	120.90	>20km	GAZ		False
Herbarium sheet	QRS		QRS 75920.1			Godwin, M		C-	2416		7	6	1983	Solanaceae	Lycianthes	shanesii	(F.Muell.) A.R.Bean	Australia	Queensland			Kings Plains Station, Barron Range SW of Cooktown	-15.60	145.13		GAZ		False	Semi-evergreen mixed microphyll/notophyll vine forest
Herbarium sheet	E		E00426564			Kanai, H	Hara, H; Ohba, H	72-	1682		20	8	1972	Solanaceae	Lycianthes	laevis	(Dunal) Bitter	Nepal	Central Development Region			Sim Chotala (900 m) - Ramche (1800 m) - Gram (1900 m) [Fifth Botanical Expedition to Himalaya]						False		shrub 1 m high; fl pendulous; calyx cup-shaped; sepals 5, small, other smaller ones between then; petals 5 white, valvate, case green; stamens 5, filaments short, anhers yellow; ovaries globose,white, round; styles as long as stamens; young fruits globose or depressed globose, green, 2-roomed, placentation axile; seeds flat
Herbarium sheet	L		L.2859629			Beccari, O			120			6	1878	Solanaceae	Lycianthes	schizocalyx	(Merr.) Bitter	Indonesia	Sumatra	West Sumatra		Abita, Sul M. Singalan, occidentale nel 'Padangsche bovenlanden' (Alto Padang)	-0.85	100.52	2-5km	GAZ		False
Herbarium sheet	US	298865	02840654			Chow, KS	Wan, PP		79100				1979	Solanaceae	Lycianthes	biflora	(Lour.) Bitter	China	Guangxi	Yangshuo	Yangshuo		25.30	110.83	>20km	GAZ	180	False	base of hill
Herbarium sheet	BM		BM001018894			Kerr, AFG			13293		11	8	1927	Solanaceae	Lycianthes	biflora	(Lour.) Bitter	Thailand	South	Surat Thani		Kao Nawng [Khao Wang], Surat	8.89	99.47	>20km	GAZ	300	False	Evergreen forest.	Shrub; 3 m high; flowers white.
Herbarium sheet	US	1484856	00906281			Waterhouse, JHL			66			9	1932	Solanaceae	Lycianthes	vitiensis	(Seem.) A.R.Bean	Papua New Guinea	Bougainville (North Solomons)	Bougainville Island		"Melanesia, Siwai, Bougainville"						False		small tree
Herbarium sheet	K		K000922871			Evans, JHM			s.n.					Solanaceae	Lycianthes	biflora	(Lour.) Bitter	Malaysia	Pahang		Gunong Senyum		3.71	102.43		GAZ		False		flowers white with red venation
Herbarium sheet	GH					Faurie, U			s.n.					Solanaceae	Lycianthes	lysimachioides	(Wall.) Bitter	Taiwan				sin. loc.						False
Herbarium sheet	K		K000923229			Whitmore, TC		BSIP-	2437		27	10	1963	Solanaceae	Lycianthes	vitiensis	(Seem.) A.R.Bean	Solomon Islands	Isabel Province			Santa Ysabel, near Maringe Lagoon, Molau Village	-8.15	159.60	2-5km	GAZ	670	False	secondary forests	woody plant, sigle stem of girth 6 inches, growing up to 10 ft up side of treen, then a crown; fruits red, fleshy when ripe; axile placentation, many seeds
Herbarium sheet	NY		01404934			Tsiang, Y			9256		6	11	1930	Solanaceae	Lycianthes	biflora	(Lour.) Bitter	China	Guizhou	Ceheng		Tseh-heng [= Ceheng], Pumei	24.98	105.81	20km	GAZ		False	in light shade	shrub ca. 1.5 [2] m; dbh 1 cm; lvs pubescent, sparsely above, densely below; fr reddish green
Herbarium sheet	CAL					Rao, RS			14052		24	8	1958	Solanaceae	Lycianthes	lysimachioides	(Wall.) Bitter	India	Meghalaya	East Khasi Hills	Shillong	Shillong Peak	25.55	91.88		GAZ		False		small shrub 1.5 ft; calyx 5; stamens 5; anther white; young fruits green
Herbarium sheet	MO	3748792	MO-503790	isotype	Solanum bitterianum Symon	Symon, DE	Kairo, A		10651		1	6	1977	Solanaceae	Lycianthes	bitteriana	(Symon) A.R.Bean	Papua New Guinea	Morobe		Stoney Creek	CNGT logging area, on foot slopes of Mount Missan, near Bulolo (subdist. Wau)	-7.20	146.59	2-5km	GAZ	1067	False	roadside regrowth; Lithocarpus/Araucaria forest	shrub to 2 m; leafy spreading, soft-wooded; flowers stellate, white; fruits black
Herbarium sheet	L		L.2881394			Meijer, W		SAN-	19246		24	6	1959	Solanaceae	Lycianthes	parasitica	(Blume) Bitter	Malaysia	Sabah	Sandakan		Dist. Tawau, Mile 12 1/4, Apas road	4.30	118.06	2-5km	GAZ	45	False		Epiphyte; flowers white
Herbarium sheet	MEL		MEL 0012402A			O'Shanesy, PA			s.n.		1	2	1869	Solanaceae	Lycianthes	shanesii	(F.Muell.) A.R.Bean	Australia	Queensland			Rockhampton.	-23.37	150.47	5-20k	GAZ		False
Herbarium sheet	BM		BM001018961			Elmer, ADE			20597			10	1922	Solanaceae	Lycianthes	biflora	(Lour.) Bitter	Malaysia	Sabah			Tawao [Tawau], Elphinstone Province, British North Borneo.	4.25	117.89	2-5km	GAZ		False
Herbarium sheet	P		P00368935	isolectotype	Solanum anisophyllum Elmer [1]	Elmer, ADE			13887			9	1912	Solanaceae	Lycianthes	banahaensis	(Elmer) Bitter	Philippines	Mindanao			Cabadbaran (Mount Urdaneta [=Mount Hilong-Hilong or Masay]), Agusan del Norte	9.17	125.63		ARC		False
Herbarium sheet	K		K000922902			Iwatsuki, K	Murata, G; Dransfield, J; Saerudin, D	S-	1487		2	9	1971	Solanaceae	Lycianthes	lysimachioides	(Wall.) Bitter	Indonesia	Sumatra	Aceh		en route from Takingeum to Isak [georef mid-way]	4.52	96.86		GAZ	1000	False	along road at edge of evergreen forest
Herbarium sheet	E		E00426917			Elmer, ADE			13572			8	1912	Solanaceae	Lycianthes	parasitica	(Blume) Bitter	Philippines	Mindanao	Caraga	Cabadbaran	Cabadbaran (Mt. Urdaneta) [Mount Hilong Hilong], prov. of Agusan	9.08	125.70	>20km	GAZ		False	very humid places of dense woods near the base of a steep incline	epiphytic in very humid places of dense woods near the base of a steep incline; roots ample and forming a 10 inch thick loose mass; stems few to several, sparingly rebranched, 6-8 yeard long, horizontal but usually descending and curved; the leaf bearing tips ascendingly curved, terete, soft, dark green; leaves ascending, nearly flat, coriaceous, very dark green above, paler beneath; pedicels als…
Herbarium sheet	E		E00036497			McDonald, ?	Ismail, S		4894		27	7	1994	Solanaceae	Lycianthes	laevis	(Dunal) Bitter	Indonesia	Bali		Gunung Catur	Bali Timur, Tabanan, ridge of Guung Catur, ca. 6 km N of Bedegul	-8.30	115.15	2-5km	SPEC	1700	False	montane forest, canopy to 10 m tall; dominants include Podocarpus, Homalanthus, Platea, Vaccinium, Astronia	understorey herb 1 m tall, branching sparingly above; corolla pale lavender; stamens yellow; fruits green turning glossy red
Herbarium sheet	E		E00913052			Puglisi, C	Rodda, M.; Souvannakhoummane, K	LAOS	89		30	9	2014	Solanaceae	Lycianthes	laevis	(Dunal) Bitter	Laos	Luang Prabang			ca. 6.5 km upstream from Muang Ngoi, along the Nam Ou River [lat long in DMS 20.45328032N, 102.38358944E]	20.45	102.38		Specimen (include...	500		disturbed primary forest	shrub to 1 m tall; calyx light green; corolla white
Herbarium sheet	US	1248256	02840691			Canton Christian College			12648		22	5	1924	Solanaceae	Lycianthes	biflora	(Lour.) Bitter	China	Hong Kong	New Territories		Lung T'au mountain near Iu [=Lung Yeuk Tau Shan]	22.26	113.96	<2km	GAZ		False
Herbarium sheet	MICH		1519438			Rup Chand, T			2572		2	2	1950	Solanaceae	Lycianthes	laevis	(Dunal) Bitter	India	Meghalaya			Tura Mountain, Garo Hills	25.46	90.46	2-5km	GAZ	1300		forest	bush 5 ft; fruit crimson
Herbarium sheet	US	1428737	02840686			Levine, CO			1882		6	11	1917	Solanaceae	Lycianthes	biflora	(Lour.) Bitter	China	Guangdong	Boluo		Loh Fau Shan [= Luofu Mountain], Canton	23.29	114.02	>20km	GAZ		False
Herbarium sheet	L		L.2859571			Hartley, TG			12523	a	12	12	1963	Solanaceae	Lycianthes	moszkowskii	(Bitter) Bitter	Papua New Guinea	Morobe			Mount Shungol, about 5 miles S of Wagau	-6.86	146.72	2-5km	SPEC	1829	False	upper mid-mountain rain forest	shrub 3 ft tall; fruit red, fleshy
Herbarium sheet	K		K000923269			Jenkins, F			244				1841	Solanaceae	Lycianthes	biflora	(Lour.) Bitter	India				"upper Assam"						False
Herbarium sheet	K		K000922483			Wells, J		NGF-	7565		14	1	1957	Solanaceae	Lycianthes	bitteriana	(Symon) A.R.Bean	Papua New Guinea	Morobe	Bulolo District	Bulolo		-7.22	146.67	2-5km	SPEC		False	plantation area	large shrub 5 ft high; stem thick, green; leaves light green above and under, softly pubescent; flowers wtih relatively short pedicels, in groups subtended by leaves; corolla white, anthers yellow
Herbarium sheet	CAL	315685				Rogers, CG			324	T	7	1	1919	Solanaceae	Lycianthes	lysimachioides	(Wall.) Bitter	Myanmar (Burma)	Tanintharyi			'Tavoy district, Maungpok, Nwalabo ridge, west slope'	14.08	98.19	>20km	GAZ	1200	False		procumbent herb; flowers white, below leaves
Herbarium sheet	CAL					Panigrahi, G			17021		8	9	1958	Solanaceae	Lycianthes	laevis	(Dunal) Bitter	India	Arunachal Pradesh			Rusa to Bimalpur, Tirap District (NEFA)	27.11	95.61	>20km	GAZ		False		annual herb to 1 m; fls. whitish or bluish white
Herbarium sheet	BM		BM000778224	isotype	Solanum caulorhizum Dunal	Zollinger, H			705				1847	Solanaceae	Lycianthes	lysimachioides	(Wall.) Bitter	Indonesia	Java			'prov. Bandong'						False
Herbarium sheet	A					Hamel, C	Si Toroes, R		496		7	6	1928	Solanaceae	Lycianthes	laevis	(Dunal) Bitter	Indonesia	Sumatra	North Sumatra		Karo Highlands, near waterfall km 57 on Medan Road	3.25	98.54		GAZ		False
Herbarium sheet	A					Ramos, M	Pascasio, J		35027			6	1919	Solanaceae	Lycianthes	parasitica	(Blume) Bitter	Philippines	Mindanao	Caraga	Siargao Island	Siargao Island	9.87	126.04		GAZ		False
Herbarium sheet	P		P00368985			Ramos, M	Eda�o, GE		37851			3	1920	Solanaceae	Lycianthes	banahaensis	(Elmer) Bitter	Philippines	Luzon	Cordillera (CAR)	Mount Masapilid	Bontuc subprovince	17.09	120.97	5-20k	GAZ		False
Herbarium sheet	K		K000923267			Hooker, JD	Thomson, T		s.n.					Solanaceae	Lycianthes	biflora	(Lour.) Bitter	India				"Sikkim"						False
Herbarium sheet	K		K000923109			Lowe, ?			s.n.					Solanaceae	Lycianthes	schizocalyx	(Merr.) Bitter	Malaysia	Sabah		Mount Kinabalu	"Kina Bulau, Kina Taki River"	6.06	116.59	5-20k	GAZ	1219	False
Herbarium sheet	BM		BM001018870			Kingdon-Ward, F			17846		22	7	1948	Solanaceae	Lycianthes	lysimachioides	(Wall.) Bitter	India	Manipur			Sirhoi [Siruhi]	25.12	94.44	5-20k	GAZ	2439	False	Undergrowth in the forest.	Flowers white.
Herbarium sheet	US	1525283	02840636			Fang, WP			2568		5	8	1928	Solanaceae	Lycianthes	lysimachioides	(Wall.) Bitter	China	Sichuan	Leshan	Omeishan	Mt Omei, Omei Hsien	29.50	103.33	>20km	GAZ	1219	False	in thickets	herbaceous vine; flower purple; fruit globose
Herbarium sheet	CAL	315645				Sauli�re, A			72		20	2	1913	Solanaceae	Lycianthes	laevis	(Dunal) Bitter	India	Tamil Nadu	Dindigul	Kodaikanal		10.23	77.48	2-5km	GAZ	2134	False
Herbarium sheet	K		K000922549			Williams, RS			2334		18	2	1905	Solanaceae	Lycianthes	banahaensis	(Elmer) Bitter	Philippines	Mindanao	Zamboanga Peninsula		Sax River, prov. Zamboanga						False		7 ft x 1 in; flowers white
Herbarium sheet	E		E00289992			Sykes, WR		Ch-	63		2	9	1988	Solanaceae	Lycianthes	biflora	(Lour.) Bitter	China	Guangxi	Yanshan	Yanshan	near Guilin, Guangxi Institute of Botany	25.08	110.31	2-5km	GAZ	200	False	waste place	sprawling herb ca. 70 cm; woody towrds base, non-aromatic; flwores white, star-like; lobes of corolla ca. 5 mm long, triangular ovate; fruit green when colected, subglobose; uncommon; fruit 8-10 mm across, depressed globose, glossy scarlet (collected ca. 2-3 weeks later from same plant)
Herbarium sheet	MICH		1794597			Bartlett, HH			8178		22	5	1927	Solanaceae	Lycianthes	parasitica	(Blume) Bitter	Indonesia	Sumatra	North Sumatra	Pargambiran	along Aek Panialalangan	2.72	98.52	2-5km	GAZ	270
Herbarium sheet	CAL	315584				Scortechini, B			s.n.					Solanaceae	Lycianthes	laevis	(Dunal) Bitter	Malaysia	Perak			sin. loc. [no date or locality, georef to State of Perak centroid]	4.76	101.07	>20km	GAZ		False
Herbarium sheet	GH					Steenis, CGGJ van			8124		11	4	1936	Solanaceae	Lycianthes	laevis	(Dunal) Bitter	Indonesia	Bali			'Kleine Soenda Eilanden, Bali, Bodoegoel san het Bratanmeer' [Bedugul]	-8.28	115.15		GAZ	1275	False
Herbarium sheet	BM		BM001018997			Carr, CE			16195		22	3	1936	Solanaceae	Lycianthes	peranomala	(Wernham ex Ridl.) A.R.Bean	Papua New Guinea	Oro			Kokoda	-8.88	147.74		GAZ	365	False	Forest	shrub; c. 6ft tall; flowers white
Herbarium sheet	L		L.2881686			Hallier, H			4476	[a]	20	1	1904	Solanaceae	Lycianthes	biflora	(Lour.) Bitter	Philippines	Mindanao	ARMM (Muslim Mindanao)	Basilan Island		6.65	122.14	2-5km	GAZ		False
Herbarium sheet	K		K000923276			Clarke, CB			26879		7	8	1875	Solanaceae	Lycianthes	biflora	(Lour.) Bitter	India	West Bengal	Darjeeling	Darjeeling						2378	False		woody very small shrub; petals with tw green nectaries/glands at base, nearly white
Herbarium sheet	US	3226555	02840703			Millar, AN		NGF-	23260		3	3	1964	Solanaceae	Lycianthes	kaernbachii	(Lauterb. & K.Schum.) Bitter	Papua New Guinea	Morobe			Bupu village above Wampit	-6.76	146.71	>20km	GAZ	762	False	rainforest	climbing vine; leave dark green on top, pale below; flowers creamy white [male flowers]
Herbarium sheet	K		K000610960			Pereira, JT	Madani, L; Pung, VL; Ubladus, M; Salamat, A		558		25	11	1998	Solanaceae	Lycianthes	biflora	(Lour.) Bitter	Malaysia	Sabah	Tawau	Tawau Hills Park		4.47	117.86	2-5km	GAZ	260	False	mixed dipterocarp forest	herb to 1 m; flowers whtie; fruit green
Herbarium sheet	L		L.2859449			Mamit, JD		S.	33474		6	12	1973	Solanaceae	Lycianthes	biflora	(Lour.) Bitter	Malaysia	Sarawak			Bukit Manok, Padawan, 1st Division	1.41	110.26	5-20k	GAZ		False	at foot of limestone hill	shrub 3 ft; dark green stem; peduncle, calyx and fruits pale green
Herbarium sheet	E		E00426471			Chow, KS	Wan, PP		80151				1980	Solanaceae	Lycianthes	biflora	(Lour.) Bitter	China	Yunnan			sin. loc.	24.48	101.34	>20km	GAZ	700	False	on slopes
Herbarium sheet	IBK		IBK00050698	lectotype	Lycianthes lysimachioides (Wall.) Bitter var. cordifolia C.Y.Wu	Chen Shaoqing			15058		23	7	1918	Solanaceae	Lycianthes	lysimachioides	(Wall.) Bitter	China	Guangxi	Rongshui	Damiaoshan	Damiao Mountain	0.00				1700
Herbarium sheet	MO	04206732				Li Zexian			3189		15	4	1988	Solanaceae	Lycianthes	lysimachioides	(Wall.) Bitter	China	Hainan		Hainan	Hainan sheng, Kanwang Mountain, "on the way from East 4th to East 5th of Kanwang Mountain Ridge"	19.20	109.70	2-5km	GAZ		False
Herbarium sheet	LAE	29047				Millar, AN		NGF-	11795		3	2	1960	Solanaceae	Lycianthes	biflora	(Lour.) Bitter	Papua New Guinea	Morobe		Oomsis Creek	Markham valley	-6.77	146.77	2-5km	SPEC	500	False
Herbarium sheet	LAE	256314				Gideon, O		LAE-	57196		7	11	1984	Solanaceae	Lycianthes	lucens	S.Knapp	Papua New Guinea	New Ireland		Lihir Island	Mount Tementa, above Palie Mission, Namatanai subprovince	-3.20	152.60	2-5km	SPEC	710	False	ridge top moss forest	climbing plant; leaves dark green above, pale below
Herbarium sheet	L		L.2881630			Clemens, MS			1289		20	12	1935	Solanaceae	Lycianthes	kaernbachii	(Lauterb. & K.Schum.) Bitter	Papua New Guinea	Morobe		Sattelberg		-6.48	147.77	2-5km	GAZ	1006	False	hill forest	shrub, vine, diameter breast high 1-2 inches; flower pink
Herbarium sheet	PNH					Coode, MJE	Ridsdale, CE; Reynoso, E		5372		17	4	1986	Solanaceae	Lycianthes	banahaensis	(Elmer) Bitter	Philippines	Mindoro	Mimaropa		Subaan River inland from San Teodoro	13.36	120.96		GAZ	200	False	steep forested valley	slender tree 8 m x 15 cm with branches spreading or angled upwards; bark grey-green, rough with vertical raised lines and lenticels; outer bark think, corky, detaching, fawn on the back; under pale straw to whitish, soft; wood straw; calyx green, petals yellowish
Herbarium sheet	A					Si Boeea, R			10780		15	10	1936	Solanaceae	Lycianthes	schizocalyx	(Merr.) Bitter	Indonesia	Sumatra	North Sumatra		headwaters of Aek Liang, Asahan, region between Solok Si Manoek-manoek and Tor Maroetoeng	2.46	98.43	>20km	GAZ	1300	False
Herbarium sheet	CAL					King, G			s.n.				1881	Solanaceae	Lycianthes	laevis	(Dunal) Bitter	India	Sikkim			sin. loc. ('Sikkim Himalaya')					914	False
Herbarium sheet	BSHC	14589				Mandal, NR		BSHC-	11037		20	8	1989	Solanaceae	Lycianthes	biflora	(Lour.) Bitter	India	Sikkim	North Sikkim		on way from Pentong-Sakyong	27.58	88.41		GAZ		False		not common; shrub 1.5-2 m; globose blood red ripe fruits
Herbarium sheet	BM		BM001018934			Forbes, HO			882		10	4	1886	Solanaceae	Lycianthes	biflora	(Lour.) Bitter	Papua New Guinea	Central			[Merska Hills] Sogeri Region.	-9.48	147.53		SPEC	762	False		small herbaceous shrub; fruit scented
Herbarium sheet	E		E00426488			Cavalerie, PJ			1167			7	1903	Solanaceae	Lycianthes	lysimachioides	(Wall.) Bitter	China	Yunnan			Yunnan-sen District'	24.48	101.34	>20km	GAZ		False	pres chutes d'eau	fl. roses (k�o p'o)
Herbarium sheet	K		K000922535			Bola, IS			41		14	6	1961	Solanaceae	Lycianthes	vitiensis	(Seem.) A.R.Bean	Fiji	Viti Levu			? Serua District	-18.18	178.05	2-5km	GAZ	152	False	understory of TRF (tropical rain forest)	small tree 10 ft; fruits red when matured
Herbarium sheet	GH			isolectotype	Solanum bimense Miq.	Zollinger, H			3458		10	10	1847	Solanaceae	Lycianthes	bimensis	(Miq.) Bitter	Indonesia	West Nusa Tenggara			Ins. Sumbawa (Lesser Sunda Islands), Ins. Bima [on L sheet] [on BO & P sheet is the locality as given in protologue 'in montosis prope Oo Ins. Bima, 10 x 47 +/- 2400']	-8.40	118.60	<2km	GAZ	730	False	In montosis Po [BO, P sheet]	[shrub] Cor. lilicina [BO, P sheet]
Herbarium sheet	TCD		TCD51435			Griffith, W			s.n.					Solanaceae	Lycianthes	biflora	(Lour.) Bitter	Malaysia				"Malacca"						False
Herbarium sheet	MO	04871604	MO-503797	isolectotype	Solanum angatii Elmer	Elmer, ADE			10762			5	1909	Solanaceae	Lycianthes	parasitica	(Blume) Bitter	Philippines	Mindanao	Davao	Mount Apo	Todaya (Mt. Apo), District of Davao	7.01	125.28		ARC		False
Herbarium sheet	K		K000923451			Clarke, CB			12304		2	8	1870	Solanaceae	Lycianthes	laevis	(Dunal) Bitter	India	West Bengal	Kalimpong	Rishyap	'Rishap'	27.03	88.18	2-5km	GAZ	914	False		glabrous; calyx teeth 10 linear from top of calyx tube
Herbarium sheet	BM		BM013420341			Phuong, VX	Huyen, DD; Dun, NV; Binh, NQ; Zuyen, DT; Kok, RPJ; Bramley, G; et al.	HNK-	228		13	9	2005	Solanaceae	Lycianthes	biflora	(Lour.) Bitter	Vietnam	Lao Cai			on the way to Fanxifan peak from Ton station on the Sapa pass, Sapa district	22.35	103.78		SPEC	2016	False	high mountain evergreen primary forest; under shade of forest, much light	shrub to 1 m; fruits red
Herbarium sheet	A					Hoover, WS	Hunter, JM; Wiriadinata, H; Girmansyah, D; Ruskandi, A	Deden-	50		14	3	2004	Solanaceae	Lycianthes	laevis	(Dunal) Bitter	Indonesia	Java	Central Java	Gunung Slamet	Slamet mountain	-7.32	109.24		SPEC	1310	False		herb 1.5 m tall; calyx base violet to white; corolla white; stamen yellow; fruit green
Herbarium sheet	LAE	268255				Croft, JR		LAE-	71421		23	3	1979	Solanaceae	Lycianthes	lucens	S.Knapp	Papua New Guinea	Milne Bay			Mt. Oiatau, West Misima Island, subprov. Misima	-10.60	152.75	2-5km	SPEC	700	False	lower montane rainforest	shrub; deaves dull mid-green above, pale below; flowers pale mauve; fruit green
Herbarium sheet	P		P00315340			Smith, AC			8082		13	7	1953	Solanaceae	Lycianthes	vitiensis	(Seem.) A.R.Bean	Fiji	Ovalau			slopes of Mt. Koronimiko, vicinity of Thawathi	-17.69	178.81	<2km	GAZ	250	False	dense forest	tree 8 m; corolla white, anthers yellow
Herbarium sheet	K		K000923187			Smith, AC			1826		10	5	1934	Solanaceae	Lycianthes	vitiensis	(Seem.) A.R.Bean	Fiji	Vanua Levu			Yanawai River region, Mount Kasi, Thakaundrove	-16.46	179.52	2-5km	GAZ	300	False	dense forest	tree 5 m high; corolla whtie, anthers yellow
Herbarium sheet	LAE	6543		isotype	Solanum belense Merr. & L.M.Perry	Brass, LJ			11223			11	1938	Solanaceae	Lycianthes	belensis	(Merr. & L.M.Perry) A.R.Bean	Indonesia	Papua			18 km. NE. of Lake Habbema, Bele River.	-3.88	138.77	2-5km	GAZ	2300	False	Fagaceae forest; common in moist semi-shade	small shrub; pedicel and calyx violet; corolla white
Herbarium sheet	BM		BM001019016			Kajewski, SF		D	s.n.					Solanaceae	Lycianthes	vitiensis	(Seem.) A.R.Bean	Solomon Islands				sin. loc.						False
Herbarium sheet	BO	1579909		neotype	Solanum impar Warb.	A�t			407		4	7	1941	Solanaceae	Lycianthes	impar	(Warb.) Bitter	Indonesia	Papua			Sg. Oemar near Oeta [Uta] [Mimika]	-4.63	135.92	5-20k	GAZ	3	False		fruit green
Herbarium sheet	P		P00058811			Faurie, U			318			5	1903	Solanaceae	Lycianthes	biflora	(Lour.) Bitter	Taiwan				inter rudera Maimyanca						False
Herbarium sheet	BM		BM001018821			Hance, HF			s.n.			12	1859	Solanaceae	Lycianthes	biflora	(Lour.) Bitter	China	Guangdong		Guangzhou	Prope Canton [= Guangzhou]	23.13	113.27	>20km	GAZ		False
Herbarium sheet	K		K000922579			Cenabre, A	et al.		28511			6	1921	Solanaceae	Lycianthes	banahaensis	(Elmer) Bitter	Philippines	Luzon	Cagayan Valley		Nueva Vizcaya Province						False
Herbarium sheet	GH		00619895			Gaoligong Shan Biodiversity Survey			27554		14	8	2005	Solanaceae	Lycianthes	biflora	(Lour.) Bitter	China	Yunnan			Fugong Xian, Lisahdi Xiang, Ziguduo Cun, jsut N of Zuguduo village near the Nujiang, E side of Gaoligong Shan	27.20	98.88		SPEC	1610	False	subtropical evergreen broadleaf forest, disturbed by agriculture; disturbed secondary vegetation; S facing 10-30� slope; in loam on granite	herb ca. 80 cm tall; flowers white; rare
Herbarium sheet	K		K000923310			Link, DA		XI-	105		15	8	1988	Solanaceae	Lycianthes	biflora	(Lour.) Bitter	China	Guangxi			Den Chai Hill at Guilin City						False		tree up to 6 m; corolla white
Herbarium sheet	CAL	316326		isolectotype	Lycianthes biflora (Lour.) Bitter subsp. hupehensis Bitter	Henry, A			4304				1885	Solanaceae	Lycianthes	biflora	(Lour.) Bitter	China	Hubei			Ichang and immediate neighbourhood	30.69	111.29	5-20k			False		[coll. Faber in Henry herbarium - number is Henry herb. number]
Herbarium sheet	K		K000923139			Horsfield, T		Sol.	11	part				Solanaceae	Lycianthes	laevis	(Dunal) Bitter	Indonesia	Java			sin. loc.						False
Herbarium sheet	L		L.2881755			Elmer, ADE			11576			8	1909	Solanaceae	Lycianthes	laevis	(Dunal) Bitter	Philippines	Mindanao	Davao		Todaya (Mt. Apo), District of Davao. Island of Mindanao.	7.00	125.30		GAZ		False
Herbarium sheet	K		K000183191			Ismail, S	Arifin, Z	BRF-	1699		5	10	1999	Solanaceae	Lycianthes	parasitica	(Blume) Bitter	Indonesia	Borneo	East Kalimantan		Bulungan Research Forest (BRF), around the BRF camp, Long Seturan, base camp CIFOR	3.07	116.47	2-5km	SPEC	180	False	flat land by Seturan River; primary forest	epiphyte herb on Polythalia rumphii, 1 m tall; stems grey, about 20 m from the ground; fruits white, turning orange; flowers calyx pale green, corolla white, stamens and anthers yellow; style and stigma white
Herbarium sheet	PE		00633344	isolectotype	Lycianthes lysimachioides (Wall.) Bitter var. cordifolia C.Y.Wu	Chen Shaoqing			15058		23	7	1918	Solanaceae	Lycianthes	lysimachioides	(Wall.) Bitter	China	Guangxi	Rongshui	Damiaoshan	Damiao Mountain	0.00				1700
Herbarium sheet	TCD		TCD51345			Hooker, JD			s.n.					Solanaceae	Lycianthes	laevis	(Dunal) Bitter	India	Sikkim			sin. loc. ("Sikkim")					1219	False		[these sheets may not all be duplicates, but impossible to tell!]
Herbarium sheet	CAL	315672				Horsfield, T		Sol-	11					Solanaceae	Lycianthes	schizocalyx	(Merr.) Bitter	Indonesia	Java			sin.loc.						False
Herbarium sheet	A					Hamel, C	Si Toroes, R		539		8	6	1928	Solanaceae	Lycianthes	schizocalyx	(Merr.) Bitter	Indonesia	Sumatra	North Sumatra		Deleng Singkoet' [Deleng Sinkut] Karo Highlands	3.20	98.53		GAZ		False
Herbarium sheet	K		k000923402			Watt, G			6683		6	1	1882	Solanaceae	Lycianthes	laevis	(Dunal) Bitter	India	Mizoram			on the way to Lungli (Manipur) [= Lunglei, Mizoram]	22.88	92.73	>20km	GAZ		False		A large straggling shrub with alt. leaves and small branches of superior bright scarlet shining berries.
Herbarium sheet	CAL					Rao, RS			10869		28	11	1957	Solanaceae	Lycianthes	laevis	(Dunal) Bitter	India	Arunachal Pradesh			Paya to Shoeliang, 1/5 miles from Paya; Lohit F.D. (NEFA)	28.12	95.83	>20km	GAZ	1000	False	moist soil	shrub; frt red
Herbarium sheet	L		L.2859469			Merrill, ED			9525			4	1913	Solanaceae	Lycianthes	biflora	(Lour.) Bitter	Philippines	Luzon	Mimaropa		Mt. Capoas, Palawan Island	10.80	119.29		GAZ		False
Herbarium sheet	K		K000759389	isolectotype	Solanum manucaling Elmer	Elmer, ADE			10489			5	1909	Solanaceae	Lycianthes	banahaensis	(Elmer) Bitter	Philippines	Mindanao	Davao		Todaya (Mount Apo), Davao del Sur	6.97	125.35		ARC		False
Herbarium sheet	NY		01404932			Tsui, TM			422			7	1932	Solanaceae	Lycianthes	biflora	(Lour.) Bitter	China	Guangdong	Yangshan	Yang Shan	and vicinity, S of Linchow, Yang Shan District	24.47	112.63	2-5km	GAZ		False		woody, erect 3 ft.; fruit green
Herbarium sheet	QRS		QRS 41117.1			Nicholson, DI		AFO-	4776		23	11	1972	Solanaceae	Lycianthes	shanesii	(F.Muell.) A.R.Bean	Australia	Queensland			Rocky knob just S of the divide on the Palmer River road	-16.00	144.83		GAZ		False	Dry scrub
Herbarium sheet	A					Streimann, H	Kairo, A	NGF-	25853		15	3	1971	Solanaceae	Lycianthes	biflora	(Lour.) Bitter	Papua New Guinea	Morobe			Hump L.A. 5 mi SE Bulolo, Wau subdistrict	-7.18	146.70	2-5km	SPEC	1067	False	secondary growth beside road	erect herb; leaves dull green above, green below; flowers blue, stamens yellow; fruit green
Herbarium sheet	U		U.1729309			Backer, CA			5639		28	11	1912	Solanaceae	Lycianthes	laevis	(Dunal) Bitter	Indonesia	Java			Preanger, Soemadra, Taloen	-7.21	107.49	>20km	GAZ	1500	False
Herbarium sheet	HBG		HBG511470	isolectotype	Solanum oliverianum Lauterb. & K.Schum.	Hollrung, M			776				1887	Solanaceae	Lycianthes	oliveriana	(Lauterb. & K.Schum.) Bitter	Papua New Guinea				Kaiser Wilhelmsland, Agustaflum.						False
Herbarium sheet	CAL	315669				Forbes, HO			3464		2	3	1883	Solanaceae	Lycianthes	biflora	(Lour.) Bitter	Timor Leste				Fatunaba					518	False	In damp shade.	straggling shrub; fls white; fr scented
Herbarium sheet	K		K000923130			Kostermans, AJGH			13995		21	9	1957	Solanaceae	Lycianthes	biflora	(Lour.) Bitter	Indonesia	Borneo	East Kalimantan		Berouw, at base of Mt. Ilas Mapulu	1.89	117.02	5-20k	GAZ	200	False	sandstone, flatland	herb 50 cm; flowers white
Herbarium sheet	MICH		1795089			Si Boeea, R			9379		15	6	1936	Solanaceae	Lycianthes	parasitica	(Blume) Bitter	Indonesia	Sumatra	North Sumatra		East Coast, vicinity of Aek Moente (Aer Moette), Asahan (NE of Tomoean Dolok and W of Salabat)	2.62	99.23	2-5km	GAZ	500	False
Herbarium sheet	P		P00057929	lectotype	Solanum gouakai Dunal var. latifolium Dunal	Leschenault de la Tour, JBL			311					Solanaceae	Lycianthes	laevis	(Dunal) Bitter	India	Tamil Nadu			Mtes de Nelly gerry [Nilghiris]						False		plante herbac�e
Herbarium sheet	W	1915-008444				Meebold, A			13926			12	1910	Solanaceae	Lycianthes	laevis	(Dunal) Bitter	India	Kerala	Idukki		Travancore, Kulkuntal' [Kalkoonthal, Udumbanchola, Idukki]	9.81	77.15	2-5km	GAZ	1524	False
Herbarium sheet	MO	2822730				Murata, G	Fukuoka, N; Phengklai, C	T-	17790		5	8	1973	Solanaceae	Lycianthes	biflora	(Lour.) Bitter	Thailand	East	Chanthaburi		SE. Chanthaburi, at the foot of Khao Soi Dao	13.11	102.20		GAZ	200	False	evergreen forest
Herbarium sheet	MO	04171350				Chen Shaoqing			15256		22	8	1958	Solanaceae	Lycianthes	lysimachioides	(Wall.) Bitter	China	Guangxi	Rongshui Miao	Jiuwan Shan	Guangxi, Damiaoshan xian, Sanfang qu, Luotongxiang, Jiuwan Shan, Huanzhaoheqengqiao	25.22	108.66	2-5km	GAZ		False
Herbarium sheet	BRI		BRI AQ0566286			Fensham, RJ			823		7	4	1993	Solanaceae	Lycianthes	shanesii	(F.Muell.) A.R.Bean	Australia	Queensland	Leichhardt		'Fort Cooper', grid ref. 8555-363323.	-21.40	148.32	<2km	GAZ		False	Dry rainforest, on basalt.	Shrub to 1 metre.
Herbarium sheet	BRI		BRI AQ0490757			Bean, AR	Champion, IG		16706		28	6	2000	Solanaceae	Lycianthes	shanesii	(F.Muell.) A.R.Bean	Australia	Queensland	South Kennedy		Wigton Island, c. 50km NE of Mackay.	-20.74	149.48	2-5km	GAZ		False	Open forest dominated by Acacia spirorbis, with emergent Araucaria cunninghamii. Sandy soil.	Shrub 1.3m high.
Herbarium sheet	MO	5330638				Kao, Y-C			601		10	7	1998	Solanaceae	Lycianthes	lysimachioides	(Wall.) Bitter	Taiwan	Ilan Hsien		Ayushan	Yuanshan Hsiang, Ayushan (a mountain) trail for Shuangsikou hiking entrance to Ayushan [Taiwan grid 30952E, 274175N]					1100	False	semishaded;Machilus-Castanopsis forest on mountain slopes	herb; at peak anthesis; flowers white; creeping on the groun
Herbarium sheet	A					Si Boeea, R			10182		1	10	1936	Solanaceae	Lycianthes	schizocalyx	(Merr.) Bitter	Indonesia	Sumatra	North Sumatra		vicinity of Taloen na Oeli, E of Dolok Si Manoek-manoek, near headwaters of Aek Mandosi	2.54	98.68	>20km	GAZ		False
Herbarium sheet	K		K000922491			Womersley, JS			4883		7	4	1953	Solanaceae	Lycianthes	rostellata	(Merr. & L.M.Perry) A.R.Bean	Papua New Guinea	Eastern Highlands		Nondugl	Al River Valley	-5.52	144.46	2-5km	GAZ	2134	False	mountain forest	shrub; flowers blue; stamens yellow; young leaves purple-blue below
Herbarium sheet	K		K000923258			Bor, NL			6333		25	8	1935	Solanaceae	Lycianthes	biflora	(Lour.) Bitter	India	Nagaland			Pulebudze, Naga Hills					2134	False		gregarious; flowers white
Herbarium sheet	CAL					Craib, WG			66		13	11	1908	Solanaceae	Lycianthes	biflora	(Lour.) Bitter	India	West Bengal	Darjeeling	Rungbee	'Rungbu'	26.99	88.35	2-5km	GAZ	1920	False
Herbarium sheet	W	1889-0161362				Hooker, JD	Thomson, T		s.n.					Solanaceae	Lycianthes	biflora	(Lour.) Bitter	India	Meghalaya			Mont Khasia [Khasi Hills]	25.58	91.63	2-5km	GAZ	1219	False		[these sheets may not all be duplicates, but impossible to tell!]
Herbarium sheet	QRS		QRS 103958.1			Hyland, B			15119		10	5	1994	Solanaceae	Lycianthes	shanesii	(F.Muell.) A.R.Bean	Australia	Queensland			Haggerstone Island. [Original coordinates: 12 2 S 143 18 E].	-12.04	143.30	<2km	GAZ		False	Monsoon forest.	Small tree.
Herbarium sheet	NY		02286476			Ramos, M	Eda�o, GE		48857			6	1927	Solanaceae	Lycianthes	banahaensis	(Elmer) Bitter	Philippines	Mindanao	Davao	Mount Galintan		6.92	126.08		GAZ		False
Herbarium sheet	K		K000923431			Ritchie, C			1301			6		Solanaceae	Lycianthes	laevis	(Dunal) Bitter	India				Rani Ghat [or Ram Ghat]						False		flowers white
Herbarium sheet	MEL		MEL104160	isolectotype	Solanum oliverianum Lauterb. & K.Schum.	Hollrung, M			776				1887	Solanaceae	Lycianthes	oliveriana	(Lauterb. & K.Schum.) Bitter	Papua New Guinea				Kaiser Wilhelmsland, Agustaflum.						False
Herbarium sheet	GH		00352773			Gaoligong Shan Biodiversity Survey			15688		2	10	2002	Solanaceae	Lycianthes	biflora	(Lour.) Bitter	China	Yunnan			Gaoligong Shan Region. Gongshan Xian, Binzhongluo Xiang. Vicinity of Shimenguan (Stone Gate), N of Bingzhongluo along the W side of the Nu Jiang. E side of the Gaoligong Shan. E facing 30-60 degree slope.	28.03	98.60		SPEC	1700	False	Disturbed remnant subtropical evergreen broadleaf forest and thickets. Growing along trail.	Perennial herb 60-80 cm tall. Fruit red. Common.
Herbarium sheet	L		L.2874714	isotype	Solanum umbonatum Symon	Hartley, TG			11756		26	4	1963	Solanaceae	Lycianthes	bambusarum	(Bitter) Bitter	Papua New Guinea	Morobe			Edie Creek, about 4 miles SW of Wau	-7.36	146.67	2-5km	GAZ	1829	False	oak forest on slope	liana; flowers purple; leaves dark green above, pale below
Herbarium sheet	K		K000923472			Cole, ?			54					Solanaceae	Lycianthes	laevis	(Dunal) Bitter	India				"Madras"						False
Herbarium sheet	K		K000923028			Clemens, J	Clemens, MS		28470		18	2	1932	Solanaceae	Lycianthes	biflora	(Lour.) Bitter	Malaysia	Sabah			B.N.B. Kinabalu, Tenompok, above lodge.	6.00	116.53		GAZ	1676	False	Damp jungle	flower purple; fruit green.
Herbarium sheet	K		K000610958			Patsipun	Jugah; et al.	S.	79958		19	3	1999	Solanaceae	Lycianthes	biflora	(Lour.) Bitter	Malaysia	Sarawak		Gunong Apin	Tai Ton, Bidi road, Krokong, Bau Kiching	1.39	110.12	2-5km	GAZ		False	limestone forest	treelet to 50 cm tall; stem brownish green; peduncle green; calyx, fruits green, ripening red; leaves green
Herbarium sheet	MO	6194237				Yonekura, K	Yasuda, K		11397		7	4	2004	Solanaceae	Lycianthes	biflora	(Lour.) Bitter	Japan	Okinawa		Iriomote Island	Yaeyama-gun, Taketomi-cho, Isl. Iriomote, along Shirahama Forest Road, SE of Mt. Ushiku-mori	24.36	123.78		SPEC	230	False	on shady moist place at roadside under evergreen forest	fls. white
Herbarium sheet	NY		01404862			Christophersen, E			326		17	8	1929	Solanaceae	Lycianthes	vitiensis	(Seem.) A.R.Bean	Samoa	Upolu		Malololelei	near Malololelei	-13.92	-171.78	<2km	GAZ	550	False	edge of forest	tree 5 m; diam 4 cm; fl. lilac; fr young
Herbarium sheet	E		E00426555			Cave, GH			s.n.		20	11	1918	Solanaceae	Lycianthes	laevis	(Dunal) Bitter	Nepal				Lankon [Lankong]					600	False
Herbarium sheet	K		K000224105			Middleton, DJ	Argent, G; Santisuk, T		139		2	9	1999	Solanaceae	Lycianthes	biflora	(Lour.) Bitter	Thailand	North	Nan		Near fire control station on summit of road towards Doi Phu Kha.	19.18	101.08		GAZ		False	Disturbed primary forest.	Herb. Leaves only slightly paler green beneath than above. Corolla white, stamens yellow.
Herbarium sheet	BM		BM001035850			Gaoligong Shan Biodiversity Survey			33091		12	8	2006	Solanaceae	Lycianthes	biflora	(Lour.) Bitter	China	Yunnan			Gongshan, Cikai, vicinity of Yimalao, ca. 1.6 direct km SW of Danzhu Cun along the Danzhu He and ca. 11 direct km SW of Gongshan, E side of Gaoligongshan	27.66	98.71		SPEC	1540	False	sclerophyllous evergreen broadleaf forest, disturbed by clearing; secondary subtropical broadleaf forest dominated by Alnus nepalensis; growing in thicket, in humus on granite; N facing 10-30� slope	herb 60 cm tall; fruit green; occasional
Herbarium sheet	L		L.2881328			Sulit, MD			9852		16	2	1949	Solanaceae	Lycianthes	parasitica	(Blume) Bitter	Philippines	Mindanao	Northern Mindanao	Mount Kitanglad	S slope of E peak, above Kaatuan "Mt. Katanglad, Bukidnon Prov."					1800	False	mossy forest	on tree trunk; epiphytic shrub 1-2 m; flower whitish
Herbarium sheet	GH					Gaerlan, FJ	et al.	PPI-	10428			11	1992	Solanaceae	Lycianthes	banahaensis	(Elmer) Bitter	Philippines	Luzon	Calabarzon	Mount Makiling	UPLB College, prov. Laguna	14.13	121.21	2-5km	GAZ		False	along trail; soil clay pale brown	tree 11 m; leaves dull dark green above, pale below
Herbarium sheet	E		E00775422			Dobremez, JF			1753		1	8	1972	Solanaceae	Lycianthes	lysimachioides	(Wall.) Bitter	Nepal				Sinduwa	27.07	87.38	5-20k	SPEC	2400	False	Forets
Herbarium sheet	MO	6477454				Takeuchi, WN	Towati, A; Ama, D		17743		2	1	2005	Solanaceae	Lycianthes	oliveriana	(Lauterb. & K.Schum.) Bitter	Papua New Guinea	East Sepik			Waskuk Hills, forest edge near Bangwis stream	-4.20	142.77		SPEC	35	False	forest edge	climber on logs; leaves unequal, bifacially green; corolla pale violet; anthers bright yellow [female flowers and fruit]
Herbarium sheet	LAE	229571				Ledermann, CL			12606					Solanaceae	Lycianthes	cladotrichota	(Bitter) Bitter	Papua New Guinea	Sanduan			Sepikgebiet [Sepik, Ledermann 1919: 42 has his 12352-13131 collected at "Felsspitze" = Rocky Peak in today's Sanduan (ex West Sepik)]	-4.17	141.47	5-20k	GAZ	1400	False
Herbarium sheet	US	629692	00027470	isolectotype	Solanum banahaense Elmer	Elmer, ADE			7492			5	1906	Solanaceae	Lycianthes	banahaensis	(Elmer) Bitter	Philippines	Luzon	Calabarzon		Tayabas, Lucban	16.90	121.34		ARC		False
Herbarium sheet	BM		BM001018996			Sayers, CD		NGF-	21517		5	1	1965	Solanaceae	Lycianthes	moszkowskii	(Bitter) Bitter	Papua New Guinea	Morobe			Wagau, Morobe Dist., T.N.G.	-6.83	146.83		SPEC	1219	False	Oak forest.	small erect shrub, height 3 feet; leaves darkish green above, paler below; fruit ripening red, 1/2' diameter.
Herbarium sheet	CAL					Rao, AS			48039		23	9	1969	Solanaceae	Lycianthes	biflora	(Lour.) Bitter	India	Arunachal Pradesh	Anjaw	Hayuliang	Dalai bridge, Hayuliang	28.06	96.55		GAZ		False	in cool, shady moist areas of the forest	rare; large much branched shrub to 3 m; softly pubescent, branches loose, spread out; flowers pendent, white; fruit green to red; corolla throat green
Herbarium sheet	K		K000922405			Henry, A			5912	A			1885	Solanaceae	Lycianthes	lysimachioides	(Wall.) Bitter	China	Hubei			sin. loc. [georef to centroid Hubei]	31.20	112.30	>20km			False
Herbarium sheet	NY		01404854			Bristol, ML			2146		28	6	1968	Solanaceae	Lycianthes	vitiensis	(Seem.) A.R.Bean	Samoa	Savai'i			far inland from Aopo, base line 4 of Division of Forestry 1968 forestry survey	-13.55	-172.50	2-5km	GAZ	300	False		tree 5 m; corolla lavender, becoming slightly retrorse
Herbarium sheet	BRI		BRI AQ0007595			Done, T			s.n.		3	7	1969	Solanaceae	Lycianthes	shanesii	(F.Muell.) A.R.Bean	Australia	Queensland	Cook		Hannibal Island, near Shelburne Bay, C. 16km W of Helby H.	-11.59	142.94	2-5km	GAZ		False
Herbarium sheet	A					Katik, P	et al.	LAE-	70928		18	3	1979	Solanaceae	Lycianthes	lucens	S.Knapp	Papua New Guinea	Milne Bay			Mt. Rossel, Rossel Island, subprov. Misima	-11.33	154.17	2-5km	SPEC	780	False	hill forest	shrub 1 m; leaves light green; flowers white, anthers brown; fruit green
Herbarium sheet	LAE	254455				Cruttwell, N			2310			4	1983	Solanaceae	Lycianthes	cladotrichota	(Bitter) Bitter	Papua New Guinea	Eastern Highlands		Mount Gahavisuka		-5.94	145.38	2-5km	GAZ	2250	False	(LMF) lower montane forest	climber on small tree, climbing like a rope then dangling; leaves grey green; flowers mauve, anthers yellow
Herbarium sheet	US	568474	02840835			Escritor, L			21306			7	1913	Solanaceae	Lycianthes	banahaensis	(Elmer) Bitter	Philippines	Mindoro			"Mindoro"						False
Herbarium sheet	BM		BM000886239			Carr, CE			14357		3	10	1935	Solanaceae	Lycianthes	rostellata	(Merr. & L.M.Perry) A.R.Bean	Papua New Guinea	Central		Boridi		-9.09	147.64	2-5km	GAZ	1524	False	forest	climber, fruit green
Herbarium sheet	A					Biswas, K.			4578					Solanaceae	Lycianthes	shunningensis	C.Y.Wu & S.C.Huang	India	Sikkim			sin. loc. [locality inferred] "Eastern Himalaya"								[no date]
Herbarium sheet	MICH		1109888	isolectotype	Solanum anisophyllum Elmer [1]	Elmer, ADE			13887			9	1912	Solanaceae	Lycianthes	banahaensis	(Elmer) Bitter	Philippines	Mindanao			Cabadbaran (Mount Urdaneta [=Mount Hilong-Hilong or Masay]), Agusan del Norte	9.17	125.63		ARC		False
Herbarium sheet	US	802277	02840748			Clarke, CB			8830	B	25	8	1869	Solanaceae	Lycianthes	biflora	(Lour.) Bitter	India	West Bengal	Darjeeling		Rungbee [Rungbi]	26.99	88.35	2-5km	GAZ	1524	False
Herbarium sheet	BM		BM001018835			Wilson, EH			5095			7	1904	Solanaceae	Lycianthes	lysimachioides	(Wall.) Bitter	China	Sichuan	Leshan	Mount Omei	Mount Omei	29.56	106.55	>20km	GAZ		False
Herbarium sheet	A		00619976			Burley, JS	Tukirin; et al.		3628		3	3	1990	Solanaceae	Lycianthes	biflora	(Lour.) Bitter	Indonesia	Sulawesi	Sulawesi Utara		220 km W of Manado, 50 km inland from Pangi, on tributary of Sungai Ilanga	0.68	123.67	2-5km	SPEC	350	False	in open area beside logging road	herb 1 m; ripe fruit red
Herbarium sheet	MO	3707410				Symon, DE			13874		13	6	1984	Solanaceae	Lycianthes	rostellata	(Merr. & L.M.Perry) A.R.Bean	Papua New Guinea	Central		Murray Pass	near the summit	-8.53	147.35	2-5km	GAZ	2650	False	on old stump covered in Nastus; wet peaty soil
Herbarium sheet	K		K000224058			Lai, ST	Rantai; et al.	S.	72457		24	6	1995	Solanaceae	Lycianthes	schizocalyx	(Merr.) Bitter	Malaysia	Sarawak			north of Dataran, Batu Laga, Ulu Belaga	3.08	113.85	5-20k	GAZ	680	False	logged over forest	woody herb 1 m; peduncle pale green; mature fruits orange, ripening red
Herbarium sheet	K		K000922895			Wilde, WJJO de	Wilde-Duyfjes, BEE de		14870		19	2	1975	Solanaceae	Lycianthes	parasitica	(Blume) Bitter	Indonesia	Sumatra	Aceh	Gunung Leuser Nature Reserve	climbing Gunung Bandahara, ca. 4 km NE of kampung Seldok (Alas Valley), ca. 25 km N of Kutatjane	3.64	97.75	>20km	GAZ	400	False	montane rainforest	epiphytic herb 70 cm; flowers orange yellow
Herbarium sheet	K		K000922873			Ridley, HN			12210			4	1895	Solanaceae	Lycianthes	parasitica	(Blume) Bitter	Malaysia	Johor		Castlewood	[historic locality, now part of Johor Bahru]	1.49	103.74	>20km	GAZ		False		epiphyte; fls yellow
Herbarium sheet	BKF		SN058702			Beusekom, CF van	Geesink, R; Phengklai, C; Wongwan, B		3773		14	11	1971	Solanaceae	Lycianthes	biflora	(Lour.) Bitter	Thailand	West	Kanchanaburi	Huay Banhan	Prov. SW, Dist. Kanchanaburi, Huay Banhan	14.52	99.08	2-5km	SPEC	750	False	in clearing in mixed deciduous forest, on limestone	shrublet; corolla lilac blue; berries orange
Herbarium sheet	K		K000922566			Ramos, M			39456			4	1921	Solanaceae	Lycianthes	laevis	(Dunal) Bitter	Philippines	Mindoro	Mimaropa	Mount Calavite							False
Herbarium sheet	BM		BM001018869			Kingdon-Ward, F			18837		8	9	1949	Solanaceae	Lycianthes	lysimachioides	(Wall.) Bitter	India	Meghalaya	East Khasi Hills		Shillong Peak. Khasi Hills.	25.55	91.91	2-5km	GAZ	1829	False	In damp boggy ground in the forest.	A dwarf prostrate plant with erect flowering stem.
Herbarium sheet	US	801545	02840640	isolectotype	Lycianthes lysimachioides (Wall.) Bitter var. sinensis Bitter	Henry, A			6080				1885	Solanaceae	Lycianthes	lysimachioides	(Wall.) Bitter	China	Hubei			sin. loc. [georef to centroid Hubei]	31.20	112.30	>20km			False
Herbarium sheet	IBSC		0529546			Li Zexian			3189		15	4	1988	Solanaceae	Lycianthes	lysimachioides	(Wall.) Bitter	China	Hainan		Hainan	Hainan sheng, Kanwang Mountain, "on the way from East 4th to East 5th of Kanwang Mountain Ridge"	19.20	109.70	2-5km	GAZ		False
Herbarium sheet	US	711479	02840833			Rosenbluth, R	Tamesis, F		12675			9	1919	Solanaceae	Lycianthes	banahaensis	(Elmer) Bitter	Philippines	Luzon	Calabarzon	Mount Makiling	"Mt. Maquiling, prov. of Laguna"						False
Herbarium sheet	K		K000922505			Streimann, H		NGF-	52968		30	11	1971	Solanaceae	Lycianthes	moszkowskii	(Bitter) Bitter	Papua New Guinea	Sanduan			Vanimo hinterland, Vanimo subdistrict	-2.67	141.25	2-5km	SPEC	500	False	lowland rainforest on side of creek	small, few-branched shrubs, 1 m; leaves dull dark green above, green below; fruit green turning red
Herbarium sheet	US	3083616	02840701			Symon, DE			10659		15	6	1977	Solanaceae	Lycianthes	oliveriana	(Lauterb. & K.Schum.) Bitter	Papua New Guinea				Sankwet River						False	on bank directly above river; on river terraces in cut-over rainforest	sprawlign to 2 m high, leaves at end of long bare stems; no flowers, no fruits
Herbarium sheet	P		P00057871			Balansa, B			3755		30	9	1887	Solanaceae	Lycianthes	biflora	(Lour.) Bitter	Vietnam				vallee de Lankok, Mont Bavi						False	dans les cultures	corole rose lilas; fruit charnus, rouges
Herbarium sheet	US	2738743	02840795			Whistler, A			520		21	8	1973	Solanaceae	Lycianthes	vitiensis	(Seem.) A.R.Bean	Samoa	Savai'i			above Ologogo	-13.67	-172.42	<2km	GAZ	700	False	growing in forest	tree 6 m; purplish flowers
Herbarium sheet	A					Elbert, J			2956		12	8	1909	Solanaceae	Lycianthes	biflora	(Lour.) Bitter	Indonesia	Sulawesi	Sulawesi Tenggara	Muna Island	'Insel Muna, Lombas'	-5.00	122.52	2-5km	GAZ	30	False
Herbarium sheet	BM		BM001018913			Andrews, CW			s.n.				1898	Solanaceae	Lycianthes	biflora	(Lour.) Bitter	Australia	Christmas Island			middle of Island, Lombok utan						False
Herbarium sheet	BM		BM001019003			Brooke, WMA			10092		21	6	1955	Solanaceae	Lycianthes	parasitica	(Blume) Bitter	Malaysia	Sarawak			Maputi [two days upriver from Lawas. Methodist Mission]	4.36	115.46	2-5km	GAZ		False	beside the river	epiphyte on a large tree; flowers and fruits white
Herbarium sheet	A					Henty, EE	Isgar, R; Galore, M	NGF-	41640		19	10	1968	Solanaceae	Lycianthes	rostellata	(Merr. & L.M.Perry) A.R.Bean	Papua New Guinea	Sanduan			Bulindip, W of Oksapmin, Telefomin subdistrict	-5.33	142.25	2-5km	SPEC	1981	False	taro garden in forest	vine; flowers purplish blue; fruit green
Herbarium sheet	NY		01404957			Si Boeea, R			9659		15	7	1936	Solanaceae	Lycianthes	parasitica	(Blume) Bitter	Indonesia	Sumatra	North Sumatra		east coast, vicinity of Aet Salbat, Asahan (NE of Tomoean Dolok, W of Contract Salabat)	2.62	99.23	2-5km	GAZ	450	False
Herbarium sheet	K		K001155237			Clarkson, JR			5131		31	1	1984	Solanaceae	Lycianthes	shanesii	(F.Muell.) A.R.Bean	Australia	Queensland	Cook		11.7 km N of the Palmer River on the Peninsula Development Road	-16.02	144.82	2-5km	SPEC	450	False	small pocket of closed forest on a rocky hillside ca. 500 m E of the road	small tree 4 m; fruit bright red when mature (material in spirit collection)
Herbarium sheet	E		E00394004			Elmer, ADE			9208			5	1907	Solanaceae	Lycianthes	banahaensis	(Elmer) Bitter	Philippines	Luzon		Quezon	Lucban	14.15	121.57		ARC		False
Herbarium sheet	CAL	315618				Calder, CC	Ramaswami, MS		422		30	8	1913	Solanaceae	Lycianthes	laevis	(Dunal) Bitter	India	Kerala		Achankovil	'Travancore State, Achenkovil'	9.32	76.45	>20km	GAZ		False
Herbarium sheet	K		K000224308			Kessler, PJA	et al.		3143		3	10	2001	Solanaceae	Lycianthes	banahaensis	(Elmer) Bitter	Indonesia	Sulawesi	Sulawesi Tengah	Lore Lindu National Park	Wuasa, behind Pasar Wuasa	-1.41	120.30		SPEC	1060	False	disturbed forest	treelet ca. 4 m. ca. 8 cm diam.; young branches with many cork cells; flowers young green
Herbarium sheet	MO	941033				Tang Siu Ging			5699		12	11	1926	Solanaceae	Lycianthes	biflora	(Lour.) Bitter	China	Fujian			Kang Muong, University and vicinity, Foochow [= Fuzhou]	26.08	119.31	>20km	GAZ		False	wooded and rocky hillside
Herbarium sheet	K		K000224091			Talangamin, F	Anius, B		51		30	4	1999	Solanaceae	Lycianthes	banahaensis	(Elmer) Bitter	Indonesia	Sulawesi	Sulawesi Utara		Sangihe and talaud, Site 2, above camp 1 (Kalumelahana) on spur leading up to caldera	3.50	125.53	2-5km	SPEC	730	False	hill rainforest with palms; Kuchlers Code S7r Cp S6i T14p; steep slopes and with some forest trails ascending to the ridge and edges threatend by agricultural conversion	tree 12 m; fr green, off-spherical; OB l. brown, thick; wood red-brown
Herbarium sheet	CAS	CAS-1061873				Gaoligong Shan Biodiversity Survey			22271		9	11	2004	Solanaceae	Lycianthes	biflora	(Lour.) Bitter	China	Yunnan			Gaoligong Shan Region. Gongshan Zizhixian, Binzhongluo Xiang. E side of Gaoligong Shan NE of Bingzhongluo near Stone Gate. E facing 10-30(degree) slope.	28.04	98.60		SPEC	1780	False	Subtropical evergreen broadleaf forest. Disturbed by clearing. Disturbed secondary forest and thickets. Growing along road. In loam on decomposed granite.	Herb ca. 70 cm tall. Fruit red. Rare.
Herbarium sheet	A					Croft, JR	et al.	LAE-	61993		23	7	1974	Solanaceae	Lycianthes	rostellata	(Merr. & L.M.Perry) A.R.Bean	Papua New Guinea	Oro			estern side lake Myola No.1 (Northern District), Kokoda subdistrict	-9.17	147.75	2-5km	SPEC	2000	False	submontane rainforest	climber; leaves dull dark green; fruit green
Herbarium sheet	L		L.2881340			Lam, HJ			706		23	7	1920	Solanaceae	Lycianthes	impar	(Warb.) Bitter	Indonesia	Papua			reg. flum. Mamberamo, pr. Pioniersbiv [Sungai Mamberano] [Geelvink Bay]	-2.24	138.12	>20km	GAZ	10	False
Herbarium sheet	US	3685081	02838858			Ctvrtecka, R			1644		7	8	2008	Solanaceae	Lycianthes	peranomala	(Wernham ex Ridl.) A.R.Bean	Papua New Guinea	Madang		Ohu Village		-5.22	145.68		SPEC	100	False		50 fruits weighing 1390 grams; insects reared from fruits labeled as O18/07-08-08
Herbarium sheet	K		k000923400			Lace, JH			4899		4	8	1909	Solanaceae	Lycianthes	laevis	(Dunal) Bitter	Myanmar (Burma)	Mandalay			Popa Hill (crater), Myingyan District.	20.92	95.21		GAZ		False
Herbarium sheet	L		L.2859562			Saigol, P		SAN-	93078		22	9	1980	Solanaceae	Lycianthes	laevis	(Dunal) Bitter	Malaysia	Sabah	Lahad Datu		Takun, Ulu Bakapit	4.94	118.65	<2km	GAZ		False	foot of hill, logged over area	shrub 1-15 m; stem brownish; flowers white; fruits greenish, reddish when ripe
Herbarium sheet	E		E00426495			Fang, WP			2568		5	8	1928	Solanaceae	Lycianthes	lysimachioides	(Wall.) Bitter	China	Sichuan	Leshan	Omeishan	Mt Omei, Omei Hsien	29.50	103.33	>20km	GAZ	1219	False	in thickets	herbaceous vine; flower purple; fruit globose
Herbarium sheet	K		K000923434			Gamble, W			3393	A				Solanaceae	Lycianthes	laevis	(Dunal) Bitter	India				"Kumong"						False
Herbarium sheet	L		L.2874713			Katik, P	et al.	LAE-	70954		19	3	1979	Solanaceae	Lycianthes	lucens	S.Knapp	Papua New Guinea	Milne Bay		Rossel Island	Mount Rossel, subprovince Misima	-11.33	154.17	2-5km	SPEC	700	False	hill forest	shrub 2 m; leaves dark green above, light green below; flowers white; fruit green, become red when ripe
Herbarium sheet	US	3561798	02840756			Si Boeea, R			5813		18	10	1933	Solanaceae	Lycianthes	parasitica	(Blume) Bitter	Indonesia	Sumatra	North Sumatra		Sultanate of Asahan, Pargambiran	2.73	98.50	>20km	GAZ		False		treelet
Herbarium sheet	GZU		GZU000255778	lectotype	Solanum parasiticum Blume [2]	Blume, CL von			s.n.			12	1822	Solanaceae	Lycianthes	parasitica	(Blume) Bitter	Indonesia	Java	West Java	Gunung Salak	'Kampong tyityi lebak by berg Sallak'	-6.71	106.73	2-5km	GAZ		False
Herbarium sheet	K		K000923448			Clarke, CB			29781	B	24	9	1875	Solanaceae	Lycianthes	laevis	(Dunal) Bitter	India	West Bengal	Darjeeling	Mungpoo	Mongpo, Darjeeling					914	False
Herbarium sheet	G		G00415787			Faurie, U			4104			7	1900	Solanaceae	Lycianthes	biflora	(Lour.) Bitter	Japan				Oshima (Suikui) inter rudera.						False
Herbarium sheet	A					Nur, M		SF-	32658		14	4	1937	Solanaceae	Lycianthes	laevis	(Dunal) Bitter	Malaysia	Pahang			Cameron Highlands	4.46	101.39	2-5km	GAZ	1067	False
Herbarium sheet	NY		01404924			Chow, KS	Wan, PP		80151				1980	Solanaceae	Lycianthes	biflora	(Lour.) Bitter	China	Yunnan			sin. loc.	24.48	101.34	>20km	GAZ	700	False	on slopes
Herbarium sheet	GH		00307524			Gaoligong Shan Biodiversity Survey			18958		9	9	2003	Solanaceae	Lycianthes	biflora	(Lour.) Bitter	China	Yunnan			Longyang Qu, Mangjuan Xiang, Baihualing Cun, Zaotang area, E side of Gaoligong Shan	25.31	98.79		SPEC	1590	False	subtropical evergreen broadleaf forest disturbed by felling, scondary forest with open distrubed areas along stream and along trail; E facing 30-60� slope; growign at forest margin on moist forested slope, in loam on decomposed granite	shrub ca. 1.5 m tall; flowers white; fruit bright red; occasional
Herbarium sheet	US	2191754	02840787			Smith, AC			9264		23	11	1953	Solanaceae	Lycianthes	vitiensis	(Seem.) A.R.Bean	Fiji	Viti Levu		Serua	hills west of Waivunu Creek, between Ngaloa and Korovou	-17.87	178.50		GAZ	50	False	dense forest	tree 10 m; flower buds white with pale purple markings; corolla white, anthers yellow
Herbarium sheet	K		K000922896			Wilde, WJJO de	Wilde-Duyfjes, BEE de		18076		10	6	1979	Solanaceae	Lycianthes	parasitica	(Blume) Bitter	Indonesia	Sumatra	Aceh	Gunung Leuser Nature Reserve	Ketambe, valley of Lau Alas, near tributary of Lau Ketambe, ca. 35 km NW of Kutatjane, along Guhra River	3.67	97.67	2-5km	SPEC	300	False	primary rainforest	epiphytic shrublet, 50 cm, on old tree over river; berries orange
Herbarium sheet	K		K000922402			Henry, A			5912				1885	Solanaceae	Lycianthes	lysimachioides	(Wall.) Bitter	China	Hubei			Hupeh'	31.20	112.30	>20km			False
Herbarium sheet	E		E00426571			Watt, G			5647		6	6	1881	Solanaceae	Lycianthes	biflora	(Lour.) Bitter	India	Sikkim	West Sikkim		'Yonksom' [=Yuksom]	27.37	88.22		GAZ	1829	False		a very common solanaceous plant common in dense herbaceous [illegible] along this road; fl. white 6-9 extra-axillary in axils of 2 leaf turned to one side; fl. whit when in bud purple; ca[lyx] tube wide teeth reduced 6-10 green awl-shaped teeth; petals 3-costate; anthers yellow
Herbarium sheet	NY		02286494			Steward, AN	Cheo, TY		683		14	6	1933	Solanaceae	Lycianthes	lysimachioides	(Wall.) Bitter	China	Guangxi	Lingyun		Na Kan, Ling Yun Hsien	24.37	106.65	>20km	GAZ	1360	False	oldforest hillside, near water	herb; fls. blue-reddish
Herbarium sheet	CAL	315751				King, G			820		11	6	1874	Solanaceae	Lycianthes	laevis	(Dunal) Bitter	India	Sikkim			sin. loc. ("Sikkim")					1067	False		small tree, 12 ft
Herbarium sheet	E		E02286541			Wight, R			1569					Solanaceae	Lycianthes	laevis	(Dunal) Bitter	India				'Ind. or.'						False
Herbarium sheet	L		L.2876622			Craven, LA	Schodde, R		848		18	2	1966	Solanaceae	Lycianthes	oliveriana	(Lauterb. & K.Schum.) Bitter	Papua New Guinea	Gulf		Ravikivau	Gulf District, near Ravikivau, Purari delta	-7.60	145.04	2-5km	GAZ	5	False	swamp-woodland	climber; leaves dull glossy mid green above, duller and paler below; fruit dull dark green
Herbarium sheet	US	1672706	02840776			Smith, AC			1508		2	4	1934	Solanaceae	Lycianthes	vitiensis	(Seem.) A.R.Bean	Fiji	Vanua Balavu			'Vanua Mbalavu', northern limestone section	-17.20	178.95		GAZ		False	forest	tree 7 m; corolla white, the tube pale purple; anthers yellow
Herbarium sheet	MO	1260512				Tsui, TM			411		6	6	1932	Solanaceae	Lycianthes	biflora	(Lour.) Bitter	China	Guangdong	Yingde		Wan Tong Shan [= Wentang Mountain], Ying Tak District [= Yingde]	24.34	113.67	2-5km	GAZ		False		woody, erect, 3 ft; fruit green
Herbarium sheet	MO	3730518				Chun, NK			41918		6	10	1930	Solanaceae	Lycianthes	biflora	(Lour.) Bitter	China	Hong Kong		Fenghuang Shan		22.32	113.53	5-20k	GAZ		False	slope side	subshrub; flower white; fruit green
Herbarium sheet	K		K000923298			Gressitt, JL			272		7	6	1934	Solanaceae	Lycianthes	biflora	(Lour.) Bitter	Taiwan									650	False	Canyon	Ht. 20cm. Fl white. Hori.
Herbarium sheet	K		K000923073			Without Collector			11557			7	1903	Solanaceae	Lycianthes	laevis	(Dunal) Bitter	Malaysia	Sarawak			Borneo, Bau	1.42	110.00	2-5km	GAZ		False		fls white
Herbarium sheet	IBK		IBK00050694			Deng Shiwei			90480			6	1936	Solanaceae	Lycianthes	biflora	(Lour.) Bitter	China	Guizhou	Xifeng	Xiwangshan	Guizhou [From a duplicate specimen: She-won shan, Hsufang]	27.13	106.69	2-5km	GAZ		False
Herbarium sheet	MICH		1794611			Si Boeea, R			10418		14	10	1936	Solanaceae	Lycianthes	schizocalyx	(Merr.) Bitter	Indonesia	Sumatra	North Sumatra		Residency of Tapianoeli, vicinity of Loemban Loboe, Toba, near km 142, road from Porsea to Parapat [georef to midway]	2.54	99.07	>20km	GAZ		False
Herbarium sheet	BM		BM001018914			Elmer, ADE			17592			6	1917	Solanaceae	Lycianthes	laevis	(Dunal) Bitter	Philippines	Luzon	Calabarzon		Los Ba�os (Mt. Maquiling), Laguna Province	14.14	121.19		GEO-L		False
Herbarium sheet	K		K000759412	syntype	Lycianthes lysimachioides (Wall.) Bitter var. sinensis Bitter	Wilson, EH			2158			7	1901	Solanaceae	Lycianthes	lysimachioides	(Wall.) Bitter	China	Hubei			W. Hupeh [georef to centroid Hubei]	31.20	112.30	>20km			False
Herbarium sheet	L		L 0003597	isolectotype	Solanum anisophyllum Elmer [1]	Elmer, ADE			13887			9	1912	Solanaceae	Lycianthes	banahaensis	(Elmer) Bitter	Philippines	Mindanao			Cabadbaran (Mount Urdaneta [=Mount Hilong-Hilong or Masay]), Agusan del Norte	9.17	125.63		ARC		False
Herbarium sheet	L		L.4150557			Takahashi, H		T-	62628		30	7	1988	Solanaceae	Lycianthes	schizocalyx	(Merr.) Bitter	Thailand	North	Chiang Mai	Doi Inthanon	W side of Check Point (RS-18)	18.59	98.49	>20km	GAZ	1700	False	by road in forest	flower white; fruit green (field number 2024)
Herbarium sheet	L		L.2881434			Royen, P van	Sleumer, HO		7621		2	11	1961	Solanaceae	Lycianthes	oliveriana	(Lauterb. & K.Schum.) Bitter	Indonesia	Papua Barat		Vogelkop Peninsula	Ife River valley, Bamfot village	-1.37	132.80	>20km	GAZ	850	False	along forest edge	shrub ca. 1.5 m; leaves drk green above, lighter green below; flowers purple, anthers yellow; beautiful ornamental if introduced into horticulture
Herbarium sheet	G		G00415769	syntype	Solanum manucaling Elmer	Elmer, ADE			11693			9	1909	Solanaceae	Lycianthes	banahaensis	(Elmer) Bitter	Philippines	Mindanao	Davao	Mount. Apo	Todaya,Davao del Sur	7.62	125.60		SPEC		False
Herbarium sheet	PE		00031307	isolectotype	Lycianthes lysimachioides (Wall.) Bitter var. rotundifolia C.Y.Wu & S.C.Huang	Wang, TP			857		23	9	1933	Solanaceae	Lycianthes	lysimachioides	(Wall.) Bitter	China	Shaanxi			Xianyang					1000	False	undercliff	creeper; stems very slender; leaf quite thin; flower purple
Herbarium sheet	LAE	252439				Kerenga, K	Dao, CN	LAE-	56629		19	11	1983	Solanaceae	Lycianthes	moszkowskii	(Bitter) Bitter	Papua New Guinea	Morobe	Wau		north slope of Mt. Kaindi	-7.40	146.73	2-5km	SPEC	2050	False	beside creek in primary mid-montane forest	shrub, 1-2 m; leave dark green; flowers creamy purple
Herbarium sheet	G		G00415793			Si Boeea, R			10971		10	10	1936	Solanaceae	Lycianthes	schizocalyx	(Merr.) Bitter	Indonesia	Sumatra	North Sumatra		Dolok Parhorasan, Asahan, between Aek Si Oelek and Aek Oessim, streams crossed N of the Toba-Asahan boundary on the path from Taloen na Oeli to Tomoean Solok	2.70	99.03	>20km	GAZ		False
Herbarium sheet	K		K000923058			Haviland, GD			1727		22	9	1892	Solanaceae	Lycianthes	biflora	(Lour.) Bitter	Malaysia	Sabah			Sk [Sarawak?] Mt.Kown	6.11	116.60	>20km	GAZ		False	limestone
Herbarium sheet	K		K000923168			Smith, AC			9171		19	11	1953	Solanaceae	Lycianthes	vitiensis	(Seem.) A.R.Bean	Fiji	Viti Levu			hills N of Ngaloa, in darinage of Waininggere Creek, Serua	-18.18	178.09	2-5km	GAZ	30	False	dense forest	tree 10 m high
Herbarium sheet	W	1040-0010359				Ching, RC			6684		4	8	1928	Solanaceae	Lycianthes	biflora	(Lour.) Bitter	China	Guangxi			Bai Mar Chen, Lin Yan					609	False	by the margin of thickets	herb, staggling 2 ft.; fruit red berry
Herbarium sheet	BM		BM001035346			Monro, AK	Wei Yi-Gang		6455		2	3	2009	Solanaceae	Lycianthes	biflora	(Lour.) Bitter	China	Guangxi	Jingxi		[no specific locality on label]	23.14	106.02		SPEC	350	False	humid disturbed forest in valley close to road; canopy ca. 15 m, dbh range 20-25 cm	shrub to 40 cm; calyx and fruit deep green
Herbarium sheet	A					Kingdon-Ward, F			18837		8	9	1949	Solanaceae	Lycianthes	lysimachioides	(Wall.) Bitter	India	Meghalaya	East Khasi Hills		Shillong Peak. Khasi Hills.	25.55	91.91	2-5km	GAZ	1829	False	In damp boggy ground in the forest.	A dwarf prostrate plant with erect flowering stem.
Herbarium sheet	NY		01404889			Eda�o, GE			716		10	12	1928	Solanaceae	Lycianthes	biflora	(Lour.) Bitter	Philippines	Luzon	Bicol		Her-It River, Camarines Sur	13.67	123.34	2-5km	GAZ	975	False	on slopes in forest	shrub 1 m; fruit green
Herbarium sheet	BKF		SN058825			Koyama, H	Terao, H; Niyodam, C; Wongpraesert, T	T-	31410		20	12	1982	Solanaceae	Lycianthes	biflora	(Lour.) Bitter	Thailand	Northeast (Isan)	Loei		N, Prov. Loei, Phu Kradueng, Phu Kradueng District	16.90	101.77	2-5km	GAZ	900	False	hill evergreen forest	fr green to red
Herbarium sheet	CAL					Talbot, WA			653		20	8	1883	Solanaceae	Lycianthes	laevis	(Dunal) Bitter	India	Karnataka			'North Kanara, Bellapore' [=Bijapur?]						False
Herbarium sheet	L		L.2881458			A�onuevo, P			270		6	9	1950	Solanaceae	Lycianthes	banahaensis	(Elmer) Bitter	Philippines	Mindanao	SOCCSKSARGEN	Allah Valley	Banga, Cotabato Prov.	6.38	124.80		GAZ		False	virgin forest near open field	tree 8 m; 9 cm diam.; flower white
Herbarium sheet	CAL	315634		syntype	Lycianthes bigeminata (Nees) Bitter subsp. nodocalyx Bitter	Meebold, A			12409			11	1910	Solanaceae	Lycianthes	laevis	(Dunal) Bitter	India	Kerala	Palakkad	Parmbikulam	'Parambicolam, Codun'	10.49	76.82	2-5km	GAZ	914	False		almost a treelet 6 ft
Herbarium sheet	DD					Native Collector			s.n.					Solanaceae	Lycianthes	laevis	(Dunal) Bitter	India	Meghalaya		Khasia Hills		23.58	91.64	>20km	GAZ		False
Herbarium sheet	A		00619975			Hoover, WS	Girmansyah, D; Hunter, JM		32250		10	3	2000	Solanaceae	Lycianthes	laevis	(Dunal) Bitter	Indonesia	Java	West Java	Gunung Halimun National Park	Cigegang River	-6.71	106.52	>20km	GAZ		False	submontane forest	herb 1 m; fruits red
Herbarium sheet	K		K000922371			Tsui, TM			422			7	1932	Solanaceae	Lycianthes	biflora	(Lour.) Bitter	China	Guangdong	Yangshan	Yang Shan	and vicinity, S of Linchow, Yang Shan District	24.47	112.63	2-5km	GAZ		False		woody, erect 3 ft.; fruit green
Herbarium sheet	A					Vink, W			16847		10	6	1966	Solanaceae	Lycianthes	oliveriana	(Lauterb. & K.Schum.) Bitter	Papua New Guinea	Southern Highlands			Tari subdistrict, Tigibi	-6.00	143.00	>20km	SPEC	1570	False	depleted Castanopsis forest	shrub 1 m ; in bud calyx light purplish blue, corolla white; in anthesis (only one open flower) anthers yellow, all other flower parts white
Herbarium sheet	DNA		DNA D0281551			Fell, DG			10000		14	4	2009	Solanaceae	Lycianthes	shanesii	(F.Muell.) A.R.Bean	Australia	Queensland			Pulu Islet, off western shore of Mabuiag Island Torres Strait, Qld.	-9.96	142.16	<2km	SPEC		False		A low shrub to 2m, ripe fruit red. Uncommon in understorey. Open shrubland of Welchiodendron longivalve with emergent Cochlospermum gillivraei.
Herbarium sheet	CAL					Panigrahi, G			4070		29	10	1956	Solanaceae	Lycianthes	lysimachioides	(Wall.) Bitter	India	Meghalaya		Jowai	west of the I.B. of Jowai, Khasia and Jaintia Hills district	25.30	92.15	2-5km	GAZ		False		small herb 1.5-2 ft; stem and leaves glandular hairy; fruits green, red ripe cherry like calyx with 10 glandules; scarce
Herbarium sheet	LAE	63291				Royen, P van	Sleumer, HO		7621		2	11	1961	Solanaceae	Lycianthes	oliveriana	(Lauterb. & K.Schum.) Bitter	Indonesia	Papua Barat		Vogelkop Peninsula	Ife River valley, Bamfot village	-1.37	132.80	>20km	GAZ	850	False	along forest edge	shrub ca. 1.5 m; leaves drk green above, lighter green below; flowers purple, anthers yellow; beautiful ornamental if introduced into horticulture
Herbarium sheet	HBG		HBG511358	syntype	Lycianthes bigeminata (Nees) Bitter var. parvifrons Bitter	Brandis, D			s.n.			10	1881	Solanaceae	Lycianthes	laevis	(Dunal) Bitter	India				'Chichorti, prov. Mahalluhaser' [province illegible, chichorti might also be common name]					1219	False
Herbarium sheet	E		E00164090			George, P	et al.	SAN-	138339		26	10	1993	Solanaceae	Lycianthes	laevis	(Dunal) Bitter	Malaysia	Sabah		Madai	Kunak District	4.72	118.18	>20km	GAZ		False	flatland	fruits greenish turning purplish
Herbarium sheet	A					Si Boeea, R			10641		28	10	1936	Solanaceae	Lycianthes	schizocalyx	(Merr.) Bitter	Indonesia	Sumatra	North Sumatra		Aek Si Tamboerak, Asahan, region SE f Dolok Si Manoek-manoek	2.92	98.51	>20km	GAZ		False
Herbarium sheet	BKF		SN111116			Maxwell, JF		96-	917		27	6	1996	Solanaceae	Lycianthes	biflora	(Lour.) Bitter	Thailand	North	Lampang	Jae Sawn National Park	Northern part, Wahng Die subdistrict; Pah Ngahm (Nahn kaht) caves and limestone mountain, Wahng Nua District.	19.16	99.40	>20km	GAZ	650	False	Mostly shaded area; valley below the cliffs; seasonal, mixed evergreen and deciduous hardwood forest; rugges limestone terrain.	Branching treelet 1.5-2 m tall; basal diameter 10-15 mm; bark thin, smooth, light brown; branchlets green and ageing dull darker green with a faint purple hue on the nodes; pedicels, calyx light green; fruits light green, ripening bright red; blades dull dark green above, dull light green underneath.
Herbarium sheet	K		K000923059			Haviland, GD			1727		22	9	1892	Solanaceae	Lycianthes	biflora	(Lour.) Bitter	Malaysia	Sabah			Sk [Sarawak?] Mt.Kown	6.11	116.60	>20km	GAZ		False	limestone
Herbarium sheet	K		K000922510			Sands, MJS	Maturbongs, R		6791		14	4	1995	Solanaceae	Lycianthes	biflora	(Lour.) Bitter	Indonesia	Papua Barat			North East Kepala Burung, Kabupatem Manokwari, Arfak Mountains, Mupi Dessa, trail from Mupi village to G[unung] Humibou, near Sungai Mupi between confluence of Kali Ngwes and Sungai Mupi and site of Kamnpong Mubri Lama	-1.12	134.00	2-5km	SPEC	875	False	montane forest, by stream in partial shade	subshrub to 1.5 m; stems green; leaves thin, mid-green above, paler beneath; pedicel and calyx dull green; petals white; stamens yellow; fruits green, ripening scarlet
Herbarium sheet	BM		BM001018904			Kerr, AFG			3510		3	1	1915	Solanaceae	Lycianthes	biflora	(Lour.) Bitter	Thailand	North	Chiang Mai		Doi Sutep	18.78	98.95	2-5km	GAZ	1250	False	Open evergreen forest.	About 1m high.
Herbarium sheet	K		K000923015			Horsfield, T		Sol-	11					Solanaceae	Lycianthes	schizocalyx	(Merr.) Bitter	Indonesia	Java			sin.loc.						False
Herbarium sheet	P		P00057870			Balansa, B			3755		30	9	1887	Solanaceae	Lycianthes	biflora	(Lour.) Bitter	Vietnam				vallee de Lankok, Mont Bavi						False	dans les cultures	corole rose lilas; fruit charnus, rouges
Herbarium sheet	NY		02286495			Henry, A			4757				1885	Solanaceae	Lycianthes	lysimachioides	(Wall.) Bitter	China	Hubei	Badong		Ichang, Patung District [= Badong]	30.69	111.29	5-20k			False
Herbarium sheet	K		K000923088			Tadong, D			506		2	9	1995	Solanaceae	Lycianthes	schizocalyx	(Merr.) Bitter	Malaysia	Sabah	Ranau	Kampung Takutan	Lebih kurang 4 km dari kampung Takutan	6.09	116.77	<2km	GAZ		False	vegetation type: timbaan	small tree; flowers white; fruit green
Herbarium sheet	US	1599948	02840770			Gillespie, JW			3251		2	10	1927	Solanaceae	Lycianthes	vitiensis	(Seem.) A.R.Bean	Fiji	Viti Levu			above waterfall near Namuamua, Namosi	-17.92	178.43	2-5km	GAZ	400	False	Clearing in forest.
Herbarium sheet	MO	4008818				Boufford, DE	Bartholomew, B; Li, G; Zhu, GH		24197		25	8	1988	Solanaceae	Lycianthes	lysimachioides	(Wall.) Bitter	China	Sichuan			Dujiangyan Municipality (formerly Guan Xian), Qingchenchou Mountain in vicinity of Shengnudong	30.92	103.55	>20km	GAZ	820	False	in cornfield; open disturbed areas around fields and secondary forests	flower pink, anther yellow
Herbarium sheet	L		L.2882615			H�ft, R			29018		17	10	1992	Solanaceae	Lycianthes	moszkowskii	(Bitter) Bitter	Papua New Guinea	Morobe	Bulolo District	Gumi	above Gumi Village, Lower Watut TRP	-7.17	146.38	2-5km	SPEC	1950	False	disturbed mid-montane forest with Castanopsis acuminatissima, Lithocarpus spp., Neonauclea gordoniana, Macaranga spp., Piturus spp., Piper spp.
Herbarium sheet	NY		01404941			Lau, SK			20223		22	7	1932	Solanaceae	Lycianthes	biflora	(Lour.) Bitter	China	Guangdong	Dinghu		near Hing Wan monastery [= Qingyun Temple], Ting Woo Shan [= Dinghu shan], Kao-Yao [Gaoyao] District	23.17	112.55	<2km	GAZ		False	in forest	herb 1 m diameter; fl white; fr red
Herbarium sheet	A					Larsen, K			9007		28	12	1961	Solanaceae	Lycianthes	biflora	(Lour.) Bitter	Thailand	West	Kanchanaburi		Thung Kang Yang	14.44	98.92		GAZ	350	False	at trail in evergreen forest scrub
Herbarium sheet	CAL	315739				Gamble, JS			3395	C	7	9	1885	Solanaceae	Lycianthes	laevis	(Dunal) Bitter	India				[illegible]					914	False		shrub
Herbarium sheet	K		K000922415			Tsiang, Y			7852		26	12	1930	Solanaceae	Lycianthes	lysimachioides	(Wall.) Bitter	China	Guizhou	Jiangkou		Van-ching-shan [= Fanjingshan], Yin-kiang [= Yinjiang]	27.92	108.69	20km	GAZ		False	in dense shade	herb; prostrate on ground
Herbarium sheet	K		K000224087			Reynoso, E	Fuentes, R	PPI-	24637		26	8	1996	Solanaceae	Lycianthes	banahaensis	(Elmer) Bitter	Philippines	Mimaropa	Romblon		Tablas Island, Romblon Province, Mt.Pan-ayong, sitio Balkiawang, Brgy. Marigondon Sur, San Andres	12.52	122.14		SPEC	450	False	on slope; disturbed limestone forest; soil loam, brownish	tree 7 m x 15 cm; leaves green above, slightly glossy, light green below; fruit light green
Herbarium sheet	MICH		1794588			Hamel, C	Si Toroes, R		679		18	6	1928	Solanaceae	Lycianthes	schizocalyx	(Merr.) Bitter	Indonesia	Sumatra	North Sumatra		'Keban Djake, Karoland'						False
Herbarium sheet	K		k000922790			Damas, D	Sundue, MA; He, S; Mitoe, S; Unimba, V	SAJ-	1050		8	2	2013	Solanaceae	Lycianthes	oliveriana	(Lauterb. & K.Schum.) Bitter	Papua New Guinea	Oro		Sibium Mountains	ridge to E of Akupe Camp, Giegari	-9.31	148.29		SPEC	1303	False	montane evergreen moss forest	fragrant woody climber; leaves alternate, distichous, lanceolate, 6.5 x 5.8 cm, glabrous; flowers in axillary fascicles, tepals tubular, white, covered in fine pubesence, pedicels pink, 6 mm
Herbarium sheet	NY		01404937			Tsui, TM			411		6	6	1932	Solanaceae	Lycianthes	biflora	(Lour.) Bitter	China	Guangdong	Yingde		Wan Tong Shan [= Wentang Mountain], Ying Tak District [= Yingde]	24.34	113.67	2-5km	GAZ		False		woody, erect, 3 ft; fruit green
Herbarium sheet	US	2833925	02840740			Davidse, G	Sumithraarachchi, DB		8647		21	11	1974	Solanaceae	Lycianthes	laevis	(Dunal) Bitter	Sri Lanka	Central		Adam's Peak	slopes of Adams Peak [Sri Pada]along the SE trail from the Moray Group Tea Estates, Kandy District	6.80	80.52		GAZ	1860	False	montane forest; along trail	shrub 1 m tall; corolla white with green at base; anthers yellow; fruit green
Herbarium sheet	BKF		SN058694			Sorenson, T	Larsen, K; Hansen, B		3730		25	6	1958	Solanaceae	Lycianthes	biflora	(Lour.) Bitter	Thailand	North	Chiang Mai	Doi Suthep		18.81	98.90		GAZ	1100	False	path in evergreen forest
Herbarium sheet	E		E00426516			Stevens, PF	Lelean, Y	LAE-	58668		9	6	1973	Solanaceae	Lycianthes	biflora	(Lour.) Bitter	Papua New Guinea	East New Britain			near Mapping site at edge of Mengen Massif, subdistrict Pomio	-5.07	151.80	2-5km	SPEC	885	False	Castanopsis doinated forest	herb, 30 cm; leaves mid dull green above, pale below; flowers with calyx green, corolla pale purplish, anthers yellow; fruit bright red
Herbarium sheet	L		L.2859590			Beusekom, CF van	Geesink, R; Phengklai, C; Wongwan, B		3773		14	11	1971	Solanaceae	Lycianthes	biflora	(Lour.) Bitter	Thailand	West	Kanchanaburi	Huay Banhan	Prov. SW, Dist. Kanchanaburi, Huay Banhan	14.52	99.08	2-5km	SPEC	750	False	in clearing in mixed deciduous forest, on limestone	shrublet; corolla lilac blue; berries orange
Herbarium sheet	K		K000923246			Clarke, CB			38718	A	9	8	1885	Solanaceae	Lycianthes	lysimachioides	(Wall.) Bitter	India	Meghalaya		Shillong						1951	False	wood	covering the ground, gregarious, 6 in high; corolla white; under thorn branches
Herbarium sheet	LBG		00095865	isotypes	Lycianthes subtruncata (Wall.) Bitter var. paucicarpa C.Y.Wu & S.C.Huang	Cai, X			56685		21	12	1933	Solanaceae	Lycianthes	laevis	(Dunal) Bitter	China	Yunnan			Longling					1600	False
Herbarium sheet	MO	832062				Canton Christian College			1882		6	11	1917	Solanaceae	Lycianthes	biflora	(Lour.) Bitter	China	Guangdong	Boluo		Loh Fau Shan (Loh Fau mountain) [= Luofu Mountain], Canton	23.29	114.02	>20km	GAZ		False
Herbarium sheet	A					Hartley, TG			10136		30	4	1962	Solanaceae	Lycianthes	oliveriana	(Lauterb. & K.Schum.) Bitter	Papua New Guinea	Morobe			Burep River NE of Lae	-6.67	147.08	2-5km	SPEC	30	False	border of rainforest along river	liana; fruit green, hard
Herbarium sheet	B		B 10 1234069			Schwabe, W			s.n.		15	8	1976	Solanaceae	Lycianthes	schizocalyx	(Merr.) Bitter	Indonesia	Sumatra			"Kota Baru, Vulkan?"						False
Herbarium sheet	CAL	315573				King's collector			4709			8	1883	Solanaceae	Lycianthes	parasitica	(Blume) Bitter	Malaysia				'Gopnig, Keuila, Malaya' [Gopnig K is collector]					152	False	Dense jungle; found growing on trees	parasitic 3 ft long; leaves dull-light green; flower light yellow with white petals; fruit paletred when ripe.
Herbarium sheet	L		L.2881462			Elmer, ADE			13782			9	1912	Solanaceae	Lycianthes	banahaensis	(Elmer) Bitter	Philippines	Mindanao	Caraga		Cabadbaran (Mt. Urdaneta) [=Mount Hilong-Hilong], Agusan province	9.17	125.63		ARC		False		[from original Elmer label on NY sheet] - small suberect tree in moist deeply humus covered earth among boulders along the Dalahion River at 3000 ft or above its falls; stem 6 inches thick, irregularly round, crooked, 20 ft high mostly branchd at top; wood soft, light, odorless and tasteless, white throughout; bark rather thick, smooth and yellowish gray on the surface, otherwise castaneus; main …
Herbarium sheet	MICH		1794583			Beaman, JH	Beaman, RS; Beaman, TS; Decker, P; Medley, K		8636		19	2	1984	Solanaceae	Lycianthes	schizocalyx	(Merr.) Bitter	Malaysia	Sabah			West Mesilau River, valley above waterworks dam, Ranau District	6.02	116.60	2-5km	SPEC	1600	False	oak-laurel forest; Pinosuk gravels	shrub 2 m high; flowers purple; mature fruits red
Herbarium sheet	BM		BM001018892			Kerr, AFG			6742		4	2	1923	Solanaceae	Lycianthes	biflora	(Lour.) Bitter	Thailand	Central	Bangkok	Bangkok		13.75	100.49	>20km	GAZ	5	False	On old brick-work under shade of trees.	Growing to height about 0.75m; fruit red.
Herbarium sheet	US	1375179	02840820			Ramos, M	Eda�o, GE		28989			6	1917	Solanaceae	Lycianthes	parasitica	(Blume) Bitter	Philippines	Luzon	Cordillera (CAR)		Umiray, prov. Tayabas						False
Herbarium sheet	LAE	244231				Kairo, A			73		18	1	1976	Solanaceae	Lycianthes	moszkowskii	(Bitter) Bitter	Papua New Guinea	Morobe		Manki	Bulolo	-7.17	146.57	2-5km	SPEC	600	False		small woody shrub; leaves simple alternate; flowers small green immature
Herbarium sheet	CAL	315597				Kunstler, H			2234			8	1881	Solanaceae	Lycianthes	laevis	(Dunal) Bitter	Malaysia				"Malay Peninsula"					548	False	open jungle, rich loamy soil	shurb 5-6 ft high; leaves bluish green; flowers light blue; fruit dark blue
Herbarium sheet	A					Tsui, TM			411		6	6	1932	Solanaceae	Lycianthes	biflora	(Lour.) Bitter	China	Guangdong	Yingde		Wan Tong Shan [= Wentang Mountain], Ying Tak District [= Yingde]	24.34	113.67	2-5km	GAZ		False		woody, erect, 3 ft; fruit green
Herbarium sheet	NY		02653940			Armstrong, K	Nwe, TY; Thu, MM; Dee, SN; Tun, ZN; Htay, HN; Sar, PRGK		2966		18	6	2017	Solanaceae	Lycianthes	biflora	(Lour.) Bitter	Myanmar (Burma)	Kachin	Putao District		Machanbaw Township, buffer zone of Hkakaborazi National Park, along trail between Maza and Namti	27.47	97.70		SPEC	1576	False	growing in primary forest	herb 1 m; flowers white
Herbarium sheet	CAL		CAL0000017942	lectotype	Solanum crassipetalum Wall. [1]	Wallich, N		Cat.	2618					Solanaceae	Lycianthes	laevis	(Dunal) Bitter	Nepal				"Sheopar"						False
Herbarium sheet	CAL					Wight, R			s.n.			8	1835	Solanaceae	Lycianthes	laevis	(Dunal) Bitter	India	Tamil Nadu	Tenkasi	Kuttralam	'Courtallum'	8.93	77.28	2-5km	GAZ		False
Herbarium sheet	E		E00426478			McClure, FA		CCC-	9699		18	5	1922	Solanaceae	Lycianthes	biflora	(Lour.) Bitter	China	Hainan	Wuzhishan		Yik Tsok Mau [= Yizuomao]	18.89	109.69	2-5km	GAZ	250	False	Village commons, at roadside under shrubs, in wooded ravine.	herb; ht 1/3-2 m.; fls white; frs red
Herbarium sheet	BM		BM001018959			Alston, AHG			12898		4	1	1954	Solanaceae	Lycianthes	biflora	(Lour.) Bitter	Indonesia	Java	West Java		Pasir Telaga Estate, 30 Km. N. of Pelabuanratu.	-6.86	106.75		GAZ		False	Waste ground above tea.	fruits red
Herbarium sheet	W	1889-0292169				Hooker, JD			s.n.					Solanaceae	Lycianthes	laevis	(Dunal) Bitter	India	Sikkim			sin. loc. ("Sikkim")					1219	False		[these sheets may not all be duplicates, but impossible to tell!]
Herbarium sheet	LAE	254624				Symon, DE			13876		13	6	1984	Solanaceae	Lycianthes	rostellata	(Merr. & L.M.Perry) A.R.Bean	Papua New Guinea	Central		Murray Pass	"Mur Mur Pass"	-8.53	147.35	2-5km	GAZ	2700	False	on bank of old logging track in dense mixed vegetation dominated by Nastus	hemi-epiphyte to 1 m; no flowers; fruit green
Herbarium sheet	L		L.2881754			Mearns, EA		BurSci	4401			7	1907	Solanaceae	Lycianthes	schizocalyx	(Merr.) Bitter	Philippines	Luzon	Cordillera (CAR)		Haights in the Oaks, Pauai, Benguet Prov.	16.55	120.81	>20km	GAZ	2134	False
Herbarium sheet	K		K000759408	isolectotype	Solanum debilissimum Merr.	McClure, FA			9532		11	5	1922	Solanaceae	Lycianthes	lysimachioides	(Wall.) Bitter	China	Hainan	Wuzhishan		South slope of Five Finger Mountain, edge of stream in wooded ravine	18.90	109.70	2-5km	GAZ		False
Herbarium sheet	K		K000922560			Loher, A			4374					Solanaceae	Lycianthes	schizocalyx	(Merr.) Bitter	Philippines	Luzon	Cordillera (CAR)		Benguet					2200	False
Herbarium sheet	NY		02286490			Hsieh, TS	Hsiao, CH		s.n.		15	8	1988	Solanaceae	Lycianthes	lysimachioides	(Wall.) Bitter	Taiwan	Taipei Hsien			N. Cha-Tien M[ountain], San Hsia	24.83	121.48		GAZ	800	False	Cryptomeria forest
Herbarium sheet	BM		BM001035638			Fujikawa, K	Watthana, S; Kertsawang, K; Man, LS; Shine, L		89469		29	5	2012	Solanaceae	Lycianthes	schizocalyx	(Merr.) Bitter	Myanmar (Burma)	Chin	Mindat District	Kanpetlet	Ca. 1-2 miles from tentrance of National Park, between Kanpetlet and 10 miles base camp of Natma Taung (Mt. Victoria), Natma Taung National Pak	21.21	94.03		SPEC	2080	False	Secondary forest, sunny place	Scandens. Flowers white
Herbarium sheet	A					Kessler, PJA	Arbainsyah		3014		13	3	2001	Solanaceae	Lycianthes	biflora	(Lour.) Bitter	Indonesia	Sulawesi	Sulawesi Tengah	Kamarora	Palolo, forest garden behind Lore Lindu National Park field station	-1.15	120.13	2-5km	SPEC	650	False	forest garden; primary forest trees ringed; understorey with some old coffee trees and newly planted Theobroma seedlings	shrub ca. 1 m tall; flowers white; fruits red
Herbarium sheet	MICH		1795080			Si Boeea, R			10182		1	10	1936	Solanaceae	Lycianthes	schizocalyx	(Merr.) Bitter	Indonesia	Sumatra	North Sumatra		vicinity of Taloen na Oeli, E of Dolok Si Manoek-manoek, near headwaters of Aek Mandosi	2.54	98.68	>20km	GAZ		False
Herbarium sheet	A		00077831	holotype	Solanum acuminatissimum Merr. & L.M.Perry	Brass, LJ			12290			1	1939	Solanaceae	Lycianthes	moszkowskii	(Bitter) Bitter	Indonesia	Papua			15 km. southwest of Bernhard Camp, Idenburg River [=Taritatu River], small clearing in the mossy forest	-3.85	138.76	2-5km	GAZ	1800	False	small clearing in the mossy forest	shrub 60 cm; fruit green; pedicels, calyx and lwoer surface of leaves tinged with purple
Herbarium sheet	MICH		1794582			Beaman, JH	Beaman, RS; Beaman, TS; Tan, KW		7195		13	10	1983	Solanaceae	Lycianthes	schizocalyx	(Merr.) Bitter	Malaysia	Sabah			Pinosak Plateau, Mount Kinabalu golf course site near East Mesilau river, Ranau District	6.03	116.60	2-5km	SPEC	1650	False	oak-laurel forest recently much disturbed	herb 1 m high; flowers violet; ripe fruits red
Herbarium sheet	CAL	315589				Scortechini, B			s.n.					Solanaceae	Lycianthes	schizocalyx	(Merr.) Bitter	Malaysia	Perak			sin. loc. [no date or locality, georef to State of Perak centroid]	4.76	101.07	>20km	GAZ		False
Herbarium sheet	A		00619929			Henry, A			9160					Solanaceae	Lycianthes	biflora	(Lour.) Bitter	China	Yunnan			Mengtse, S.E. mts.	23.03	103.17	>20km	GAZ	1219	False		purple fls, 2 ft shrub
Herbarium sheet	G		G00343067	isolectotype	Solanum vitiense Seem.	Seemann, BC			340			7	1860	Solanaceae	Lycianthes	vitiensis	(Seem.) A.R.Bean	Fiji	Ovalau			(Viti or Fiji Islands)[ 'Port Kinnaird - July 1860 on Kew sheet, town on SE end of Ovalau in the 1860s]	-17.72	178.81	2-5km	GAZ		False
Herbarium sheet	MO	6194246				Puradyatmika, P	Johns, RJ; Edwards, PJ; Willis, FR; Utteridge, TMA; Hamzah; Sutrisna		10428		9	3	1999	Solanaceae	Lycianthes	impar	(Warb.) Bitter	Indonesia	Papua	Mimika Regency	Mount Jaya	PT-Freeport Indonesia Concession Area, between Kali Kopi levee (new E Levee) and the Kopi River, along black water stream flowering into the Kopi River (also black water)	-4.52	136.97	2-5km	SPEC	210	False	lowland tropical rainforest on alluvium; along a black water stream; forest including Pometia	apcies caudate, bases acute, stem hairy; fruit axillary, light purple, 1-4 each axil; calyx purple 2 cm
Herbarium sheet	NY		01404925			Yamamoto, Y			1150			7	1929	Solanaceae	Lycianthes	biflora	(Lour.) Bitter	Taiwan	Taichung Hsien			"in Mont. Taito"	23.26	121.37	>20km	GAZ		False
Herbarium sheet	KUN	182422				Liu Linhan			1979		16	6	1958	Solanaceae	Lycianthes	lysimachioides	(Wall.) Bitter	China	Hunan	Sangzhi	Sangzhi county	Sangzhi, Shadiping, Zhuaheshe	29.40	110.17	5-20k	GAZ		False
Herbarium sheet	LAE	229579		isolectotype	Solanum banahaense Elmer	Elmer, ADE			7492			5	1906	Solanaceae	Lycianthes	banahaensis	(Elmer) Bitter	Philippines	Luzon	Calabarzon		Tayabas, Lucban	16.90	121.34		ARC		False
Herbarium sheet	BM		BM000900122	isolectotype	Solanum decemdentatum Roxb. ex Wall. [1]	Wallich, N		Cat.	2614	[A]				Solanaceae	Lycianthes	biflora	(Lour.) Bitter	Singapore				sin. loc.						False
Herbarium sheet	K		K000922406			Faber, E			184					Solanaceae	Lycianthes	lysimachioides	(Wall.) Bitter	China	Sichuan	Leshan	Omeishan	Mt. Omei	29.50	103.33	>20km	GAZ	1067	False
Herbarium sheet	BM		BM001018911			Ramos, M			32716			7	1918	Solanaceae	Lycianthes	banahaensis	(Elmer) Bitter	Philippines	Luzon	Ilocos		Burgos. Ilocos Norte Province. Luzon.	18.47	120.64		GAZ		False
Herbarium sheet	CAL	315697				Anderson, T			364		19	10	1868	Solanaceae	Lycianthes	biflora	(Lour.) Bitter	Indonesia	Java	West Java	Gunung Malabar	'Mt Malabar'	-7.13	107.64	>20km	GAZ	1219	False
Herbarium sheet	K		K000610969			Nyugen, VD	Vu, XP; Nguyen, TC; Bui, HQ; Kok, PPJ; Utteridge, TMA; et al.	HNK-	2008		22	3	2007	Solanaceae	Lycianthes	biflora	(Lour.) Bitter	Vietnam	Quang Binh			far from Dong Hoi district, Phong Nha-Ke Bang National Park, Son Trach commune						False	secondary, lowland forest at base of limestone mountain
Herbarium sheet	LAE	229594		isotype	Solanum multifolium Merr. & L.M.Perry	Brass, LJ			12907			2	1939	Solanaceae	Lycianthes	multifolia	(Merr. & L.M.Perry) A.R.Bean	Indonesia	Papua			6 km. southwest of Bernhard Camp, Idenburg River [=Taritatu River], rainforest gulley	-3.67	140.25	2-5km	GAZ	1150	False	Common in a rain forest gulley.	Very slender shrub 2-3m. high; fr red.
Herbarium sheet	QRS		QRS 85078.4			Clarkson, JR	McDonald, WJ		6674		4	3	1987	Solanaceae	Lycianthes	shanesii	(F.Muell.) A.R.Bean	Australia	Queensland			3.4 km N of Spear Creek on the Peninsula Development Road, 11.3 km N of the Palmer River Crossing	-16.02	144.80	<2km	GAZ		False	Deciduous vine thicket	Small tree 4 m tall. Mature fruit bright red.
Herbarium sheet	E		E00426985			Kairo, A	Emos, J	NGF-	30983		5	1	1968	Solanaceae	Lycianthes	kaernbachii	(Lauterb. & K.Schum.) Bitter	Papua New Guinea	Morobe			Sankwet L.A., Lae	-6.50	147.33	2-5km	SPEC	30	False	alongside road in rainforest	climbing on Celtis; leaves green; fruits green attach in pairs
Herbarium sheet	GH					Soejarto, D	Hiep, NT; Hoang, TH; Cuong, NM		10406		23	11	1998	Solanaceae	Lycianthes	laevis	(Dunal) Bitter	Vietnam	Ninh Binh		Cuc Phuong National park	Bong helipad, 250 m SE of helipad	20.35	105.58	2-5km	SPEC	330	False	on limestone; valley forest with a 30 m canopy; dark forest floor	semi-succulent shrub; fruits green, turning orange-red, glossy
Herbarium sheet	CAL					Subba Rao, GV			23245		7	1	1961	Solanaceae	Lycianthes	laevis	(Dunal) Bitter	India	Jharkhand		Karampada	(Dt. Senglahum) [Bihar on label, now in Jharkhand]	22.06	85.24	2-5km	GAZ		False		herb 4-5'; young fruits green
Herbarium sheet	IBK		IBK00050690			Chen Shaoqing			15217		20	8	1958	Solanaceae	Lycianthes	laevis	(Dunal) Bitter	China	Guangxi	Rongshui Miao	Jiuwan Shan	Guangxi, Damiaoshan xian, Sanfang qu, Luotongxiang, Jiuwan Shan, Longbianwan	25.22	108.66	2-5km	GAZ		False
Herbarium sheet	MEL		MEL0625389A			Forbes, HO			882		10	4	1886	Solanaceae	Lycianthes	biflora	(Lour.) Bitter	Papua New Guinea	Central			[Merska Hills] Sogeri Region.	-9.48	147.53		SPEC	762	False		small herbaceous shrub; fruit scented
Herbarium sheet	US	1968291	02840645			Sun, CL			743		18	7	1939	Solanaceae	Lycianthes	lysimachioides	(Wall.) Bitter	China	Sichuan	Leshan	Omei Shan	Mount Omei'	29.50	103.33	>20km	GAZ		False		fl. bluish
Herbarium sheet	BM		BM001018967			Griffith, W			s.n.					Solanaceae	Lycianthes	biflora	(Lour.) Bitter	Malaysia	Malacca			Malacca' [georef to state centroid]	2.28	102.29	>20km	GAZ		False
Herbarium sheet	K		K000922477			Carr, CE			11670		12	3	1935	Solanaceae	Lycianthes	oliveriana	(Lauterb. & K.Schum.) Bitter	Papua New Guinea	Central		Veiya	Veiya						False	Forest	climber; flowers white suffused pale purple at base; stamens yellow
Herbarium sheet	US	2913967	02840685			Pierre, L			635			5	1870	Solanaceae	Lycianthes	biflora	(Lour.) Bitter	Cambodia	Kampong Speu			ad montem Kuang Repseu [Kampong Speu] [georef to mtns in NE corner]	11.98	104.18	>20km	GAZ		False
Herbarium sheet	K		K000922368			Tsang, WT			21464		4	8	1932	Solanaceae	Lycianthes	biflora	(Lour.) Bitter	China	Guangdong	Dabu		Yam Na Shan (Yit Nga Shan), Mei (Kaying) District [Kaiping District]	24.39	116.42	<2km	GAZ		False	in dry sandy soil, in meadow	fairly common; fl. white, with yellow in the center
Herbarium sheet	US	898350	02840864			McGregor, RC			18510			6	1914	Solanaceae	Lycianthes	parasitica	(Blume) Bitter	Philippines	Visayas	Eastern Visayas	Biliran							False
Herbarium sheet	LAE	151731				Stevens, PF		LAE-	54766		8	1	1972	Solanaceae	Lycianthes	bambusarum	(Bitter) Bitter	Papua New Guinea	Morobe			Aseki-Spreader Div., Menyamya subdistrict	-7.33	146.17	2-5km	SPEC	1800	False		much branched shrub, 50 cm (epiphyte low down on Pandanus); leaves shining mid-green above, paler below; flowers pedicels, calys and corolla purple; anthers yellow; style pale purple
Herbarium sheet	DD					Talbot, WA			653		20	8	1883	Solanaceae	Lycianthes	laevis	(Dunal) Bitter	India	Karnataka			'North Kanara, Bellapore' [=Bijapur?]						False
Herbarium sheet	W	1893-175		possible type ?	Lycianthes biflora (Lour.) Bitter subsp. hupehensis Bitter	Faber, E			s.n.					Solanaceae	Lycianthes	biflora	(Lour.) Bitter	China	Hubei			Hupei [georef to centroid Hubei]	31.20	112.30	>20km	GAZ		False
Herbarium sheet	US	627561	02840839			Ramos, M			4648			8	1907	Solanaceae	Lycianthes	biflora	(Lour.) Bitter	Philippines	Luzon	Calabarzon	Bosoboso	"Rizal Province"	14.67	121.31		GAZ		False
Herbarium sheet	CAL			syntype	Lycianthes subtruncata (Wall.) Bitter var. remotidens Bitter	Meebold, A			7342			12	1907	Solanaceae	Lycianthes	shunningensis	C.Y.Wu & S.C.Huang	India	Manipur	Chandel	Narum	'Narum, Naga Hills'	24.47	94.33	>20km	GAZ		False
Herbarium sheet	QRS		QRS 15593.2			Hyland, B			8713		6	4	1976	Solanaceae	Lycianthes	shanesii	(F.Muell.) A.R.Bean	Australia	Queensland			Lankelly Creek Road	-13.90	143.25		GAZ		False	Monsoon forest - rain forest	Shrub 1-2 m tall.
Herbarium sheet	K		K000923017			Balgooy, MMJ van			3556		30	5	1979	Solanaceae	Lycianthes	biflora	(Lour.) Bitter	Indonesia	Sulawesi	Sulawesi Tengah		Sopu valley, ca. 80 km SSE of Palu	-1.00	120.00	>20km	SPEC	1000	False	alogn lorry road through forest	herb ca. 80 cm; fl single or tow together; petals white, anthers yellow; stems rather tough; leaves not edible; together with Solanum americanum (B 3555) but not as common
Herbarium sheet	BM		BM001018978			Robinson, HC	Kloss, CB		116		27	10	1914	Solanaceae	Lycianthes	schizocalyx	(Merr.) Bitter	Indonesia	Sumatra	Jambi		Korinchi Peak [= Mt Kerninci]	-1.63	101.28	2-5km	GAZ		False		small shrub; centre dull yellow, petals white, bases green
Herbarium sheet	K		K000923051			Sands, MJS			507		17	11	1969	Solanaceae	Lycianthes	laevis	(Dunal) Bitter	Indonesia	Sulawesi	Sulawesi Selatan		Enrekang District, Latimojong Mountains, SE of Rantelemo in valley 3 km SW of Buntje Tjejung, at junction of contour-culvert and river	-2.99	119.27	>20km	GAZ	1650	False	in dark shade of rocks in damp loam near river, here probably natural Oak-Podocarpus forest, but with some secondary growth influence	herb with stems sometimes purplish; lves dark green; petals white, anthers yellow
Herbarium sheet	MO	915770				McClure, FA		CCC-	8268		28	11	1928	Solanaceae	Lycianthes	biflora	(Lour.) Bitter	China	Hainan		Nam Fung	Nam Fung [= Nan Feng]	19.42	109.55	<2km	GAZ		False	village commons, at roadside under shrubs, in wooded ravine	herb 1/3-2 m; flower white; fruit red
Herbarium sheet	A					Koyama, H		T-	61226		25	7	1988	Solanaceae	Lycianthes	laevis	(Dunal) Bitter	Thailand	North	Chiang Mai	Doi Inthanon	south side of main route (RS-17)	18.59	98.49	>20km	GAZ	1600	False	in evergreen forest	shrub, up to 2 m; fl white
Herbarium sheet	K		K000923120			Koorders, SH			37847	B	18	10	1899	Solanaceae	Lycianthes	biflora	(Lour.) Bitter	Indonesia	Java	East Java		prope Ngadisari	-7.92	112.96	2-5km	GAZ	2000	False
Herbarium sheet	MICH		1795071			Degener, O			14875		4	2	1941	Solanaceae	Lycianthes	vitiensis	(Seem.) A.R.Bean	Fiji	Viti Levu			Vuninatiambua, Navai, Tholo North	-17.61	177.99	2-5km	GAZ	750	False	in forest	tree 3 m high; flowers white
Herbarium sheet	B		B 10 1234003			Clemens, MS			9071		21	10	1938	Solanaceae	Lycianthes	moszkowskii	(Bitter) Bitter	Papua New Guinea	Morobe		Sumanzing	via Heickepe suppl.					1829	False	mt.bush trail	shrub 3-4 ft; flower white
Herbarium sheet	BRI		BRI AQ0395361			Clarkson, JR			5131		31	1	1984	Solanaceae	Lycianthes	shanesii	(F.Muell.) A.R.Bean	Australia	Queensland	Cook		11.7 km N of the Palmer River on the Peninsula Development Road	-16.02	144.82	2-5km	SPEC	450	False	small pocket of closed forest on a rocky hillside ca. 500 m E of the road	small tree 4 m; fruit bright red when mature (material in spirit collection)
Herbarium sheet	CAL	315593				Kunstler, H			226			6	1880	Solanaceae	Lycianthes	schizocalyx	(Merr.) Bitter	Malaysia	Johor		Gunung Panti	near G. Panti	1.83	103.90	2-5km	GAZ		False	low and swampy jungle	herbaceous plant about 3 ft high; white flower; fruit red when ripe
Herbarium sheet	A					Utteridge, TMA	Willis, FR; Johns, RJ; Edwards, PJ; Sutrisna; Hamzah; Puradyatmika, P		119		15	3	1999	Solanaceae	Lycianthes	impar	(Warb.) Bitter	Indonesia	Papua	Mimika Regency		PT-Freeport Indonesia Concession Area, Rimba Irian Golf Course, on outskirts of Kuala Kencana	-4.40	136.87	2-5km	SPEC	10	False	undisturbed lowland tropical rainforest with and surrounding the course with mixed species composition	small tree to ca. 3.5 m; leaves dull green above, lighter below; leaves opposite? with a reduced leaf; inflorescences axillary, recurving and hanging under leaves; ovary inferior? whten as fuirt matures becoming semi-inferior in a cupule like structure; ripe fruits bright blue, immmature fruits pale blue, almost white, on prupe receptacles; fruit flesh dark purple with numerous white kidney shape…
Herbarium sheet	NY		01404970			Wallich, N			s.n.					Solanaceae	Lycianthes	laevis	(Dunal) Bitter	India				'Ind. or.'						False
Herbarium sheet	CORD		CORD00094686	syntype	Lycianthes bigeminata (Nees) Bitter var. calycodonta Bitter	Hohenacker, RF			1415			1		Solanaceae	Lycianthes	laevis	(Dunal) Bitter	India	Kerala	Chokkad		prope Sispara, Mont. Nilagiri	11.20	76.43	2-5km	GAZ		False
Herbarium sheet	P		P00058762			Griffith, W			5903					Solanaceae	Lycianthes	laevis	(Dunal) Bitter	Bangladesh				"India. East Bengal"						False
Herbarium sheet	NY		01404939			Henry, A			9218					Solanaceae	Lycianthes	biflora	(Lour.) Bitter	China	Yunnan			Mentze	23.03	103.17	>20km	GAZ	1402	False		shrub 3 ft; white fls, red fruit
Herbarium sheet	US	3515403	00944615			Wen, J			7373		4	11	2003	Solanaceae	Lycianthes	biflora	(Lour.) Bitter	Thailand	North	Chiang Mai	Ob Luang National Park	Mae Soil Conservation area, Bah Gluay (Hmong) village area, between the Ranger Station and the village on N side of road passing through the Bah Guay village	18.40	98.60		GAZ	550	False	evergreen forest
Herbarium sheet	US	2516998	02840742			Chew, WL	Corner, EJH	RSNB-	4025		20	1	1964	Solanaceae	Lycianthes	biflora	(Lour.) Bitter	Malaysia	Sabah		Mount Kinabalu	Mesilau River	6.02	116.60	2-5km	SPEC	1524	False	riverside plant	shrub to 7 ft; petals violet
Herbarium sheet	NY		01404963			Si Boeea, R			10418		14	10	1936	Solanaceae	Lycianthes	schizocalyx	(Merr.) Bitter	Indonesia	Sumatra	North Sumatra		Residency of Tapianoeli, vicinity of Loemban Loboe, Toba, near km 142, road from Porsea to Parapat [georef to midway]	2.54	99.07	>20km	GAZ		False
Herbarium sheet	P		P00368938			Ramos, M			39456			4	1921	Solanaceae	Lycianthes	laevis	(Dunal) Bitter	Philippines	Mindoro	Mimaropa	Mount Calavite							False
Herbarium sheet	B		B 10 1234067			Geesink, R	Hiepko, P; Phengklai, C		8055		3	1	1975	Solanaceae	Lycianthes	shunningensis	C.Y.Wu & S.C.Huang	Thailand	North	Chiang Mai	Doi Inthanon	"Doi Inthanond"	18.67	98.42	2-5km	SPEC	1900	False	evergreen forest on granite	weed in forest edge; ripe berries hyaline red
Herbarium sheet	A		00619924a			Tsai, HT			61940				1933	Solanaceae	Lycianthes	biflora	(Lour.) Bitter	China	Yunnan			sin. loc. [probably same locality as Tasi 54160 - mounted on the same sheet at Harvard]
Herbarium sheet	A					Conn, BJ	Kairo, A		142		24	4	1977	Solanaceae	Lycianthes	bambusarum	(Bitter) Bitter	Papua New Guinea	Morobe			near Blue Point, Mt. Kaindi, Wau	-7.17	146.67	2-5km	SPEC	800	False	Nothofagus, Podocarpus, Elaeocarpus forest	climbing shrub 1 m; leaves light green; flowers calyx purple, corolla purple, anthers yellow, style white-purple; fruit not seen
Herbarium sheet	L		L.2881602			Schiffner, V			2505		28	1	1894	Solanaceae	Lycianthes	laevis	(Dunal) Bitter	Indonesia	Java	West Java	Gunung Salak	"ad decliv, septentr. montis Salak in faucibus torrentis Tjiapus"	-6.69	106.77	2-5km	GAZ	600	False	regio pluvialis
Herbarium sheet	MO	04187527				Diaoluo Shan Team			3029		28	12	1954	Solanaceae	Lycianthes	biflora	(Lour.) Bitter	China	Hainan	Baoting	Diaoluo Shan	Guangdong, Hainan, Baoting County, Diaoluo Shan	18.73	109.83	2-5km	GAZ		False
Herbarium sheet	QRS		QRS 121302.3			Hyland, B			16345		20	1	2000	Solanaceae	Lycianthes	shanesii	(F.Muell.) A.R.Bean	Australia	Queensland			Mt White, Coen.	-13.97	143.18	<2km	GAZ		False	Monsoon Forest.	Shrub or small tree. Fruit bright red. Fruit in alcohol.
Herbarium sheet	K		K000922859			Griffith, W			5903	[a]				Solanaceae	Lycianthes	biflora	(Lour.) Bitter	Malaysia	Malacca			"Birma and Malay Peninsula" - Malacca	2.23	102.27	>20km	GAZ		False
Herbarium sheet	CAL	315725				Gamble, JS			9852			9	1881	Solanaceae	Lycianthes	biflora	(Lour.) Bitter	India	West Bengal	Darjeeling	Darjeeling	'Sikkim, Darjeeling'	27.05	88.27	2-5km	GAZ	1829	False
Herbarium sheet	QRS		QRS 89767.1			Hyland, B			25551	RFK	29	9	1988	Solanaceae	Lycianthes	shanesii	(F.Muell.) A.R.Bean	Australia	Queensland			Maitland Downs Holding	-16.02	144.82		GAZ		False	Monsoon forest
Herbarium sheet	NY		02286512			Henry, A			12352		8	9		Solanaceae	Lycianthes	shunningensis	C.Y.Wu & S.C.Huang	China	Yunnan			Szemoi, S. forests [=Szemao or Simao]	22.76	100.98	>20km	GAZ	1371	False	forests	shrub 5 ft; purple fls.
Herbarium sheet	K		K000922470			Gjellerup, K			613		21	8	1911	Solanaceae	Lycianthes	oliveriana	(Lauterb. & K.Schum.) Bitter	Indonesia	Papua		Sawia	'Nova Guinea neerlandica septemtrionalis'	-3.03	140.76	2-5km	GAZ	100	False
Herbarium sheet	E		E00426930	lectotype	Solanum lagunense Elmer	Elmer, ADE			9425			4	1906	Solanaceae	Lycianthes	banahaensis	(Elmer) Bitter	Philippines	Luzon	Calabarzon	Los Ba�os	Los Ba�os, Province of Laguna	14.17	121.22		GAZ		False
Herbarium sheet	QRS		QRS 91437.5			Gray, B			4981		8	2	1989	Solanaceae	Lycianthes	shanesii	(F.Muell.) A.R.Bean	Australia	Queensland			Yam Island, Torres Strait	-9.90	142.75		GAZ		False	Rain forest	Small tree 4 m tall with red fruit. Fruit in F.A.A.
Herbarium sheet	NY		01404980			Elmer, ADE			15895			4	1916	Solanaceae	Lycianthes	parasitica	(Blume) Bitter	Philippines	Luzon	Bicol		Irosin (Mt. Bulusan), Province of Sorsogon	12.74	124.04	>20km	GAZ		False
Herbarium sheet	LAE	47590				Shah, M	Noor		695		28	9	1959	Solanaceae	Lycianthes	laevis	(Dunal) Bitter	Malaysia	Pahang		Fraser's Hill	below the Bishop's bungalow	-3.71	101.74		GAZ	1219	False	forest	shrub to 5 ft; flowers purplish; fruits dark green
Herbarium sheet	A					Tsang, WT			540		27	6	1928	Solanaceae	Lycianthes	biflora	(Lour.) Bitter	China	Hainan	Baisha		Sha Po Shan [= Shabao shan], Taam Chau District [= Danzhou]	19.41	109.48	5-20k	GAZ		False	growing in forest	semi-woody; flower white
Herbarium sheet	CAL					Elmer, ADE			9208			5	1907	Solanaceae	Lycianthes	banahaensis	(Elmer) Bitter	Philippines	Luzon		Quezon	Lucban	14.15	121.57		ARC		False
Herbarium sheet	P		P00058813			Faurie, U			321		1	5	1903	Solanaceae	Lycianthes	biflora	(Lour.) Bitter	Taiwan	Taipei Hsien		Taipei	inter rudera Taipeh						False
Herbarium sheet	K-W		K001116642	syntype	Solanum membranaceum Wall. ex Nees [4]	Wallich, N		Cat.	2625	C				Solanaceae	Lycianthes	laevis	(Dunal) Bitter	India	Tamil Nadu		Nilghiris	"Nilghery dom. Noton" [ex protologue]								[in Wallich cat. 2625C entry as "Nilghiri dom. Noton." but this information not on sheet, only a notation from Nees at the bottom indicating from Travancore; later sticker affixed to this sheet is as 2625 Suppl.]
Herbarium sheet	W	1889-0161375				Hooker, JD	Thomson, T		s.n.					Solanaceae	Lycianthes	laevis	(Dunal) Bitter	India	Meghalaya			Mont Khasia [Khasi Hills]	25.58	91.63	2-5km	GAZ	1219	False		[these sheets may not all be duplicates, but impossible to tell!]
Herbarium sheet	A					Vandenberg, J	Katik, P; Kairo, A	NGF-	39883		30	9	1968	Solanaceae	Lycianthes	rostellata	(Merr. & L.M.Perry) A.R.Bean	Papua New Guinea	Western Highlands			Wabag Road, 1.5 miles from turn-off, Mount Hagen subdistrict	-5.50	143.50	2-5km	SPEC	2469	False	distrubed roadside forest	woody climber; leaves dull mid green, paler below; flower buds purple; flowers purple, stamens yellow
Herbarium sheet	LAE	296476				James, SA	Damas, D; Daragi, A; Isa, M; Nirio, S	SAJ	1385		5	11	2013	Solanaceae	Lycianthes	cladotrichota	(Bitter) Bitter	Papua New Guinea	Central	Kairuku-Hiri District	Mt. Gerebu	Trail towards summit ridge	-9.47	147.65		SPEC	489	False	Lowland evergreen moss forest	Shrub; leaves alternate, lanceolate, brown pubescent, especially the abaxial surface, petiolar leafy stipule; flowers in axillary clusters (3's), pendant, corolla purple, lobes reflexed, 1 cm diam., stamens forming a tube, calyx tube brown pubescent
Herbarium sheet	E		E00718959			Kanai, H	Ohashi, H; Iwatsuki, K; Ohba, H; Iwatsuki, Z; Shakya, PR		721160		7	7	1972	Solanaceae	Lycianthes	lysimachioides	(Wall.) Bitter	Nepal			Chitre						2400	False		Creeping; sepals 10, needle shaped; filaments erect, stout, white, glabrous; styles longer than stamen.
Herbarium sheet	K		K000923396			Clarke, CB			16514	A	2	11	1871	Solanaceae	Lycianthes	laevis	(Dunal) Bitter	India				Nunklow, Khasia					1067	False
Herbarium sheet	BM		BM000900113			Clarke, CB			10956		17	3	1870	Solanaceae	Lycianthes	laevis	(Dunal) Bitter	India	Tamil Nadu	Nilgiris		Nilgheris, Conoor	11.35	76.80	>20km	GAZ	1829	False		calyx from within green, teeth 7-8, placed like horns on the back and below the rim. Corolla pearly white: split hardly halfway down
Herbarium sheet	MO	3204090	MO-3055219			Meijer, W			10445		18	6	1976	Solanaceae	Lycianthes	laevis	(Dunal) Bitter	Indonesia	Bali		Bedugul	behind golfcourse	-8.24	115.17		GAZ		False	montane forest with Sloanea javanica
Herbarium sheet	LAE	141585				Streimann, H		NGF-	52968		30	11	1971	Solanaceae	Lycianthes	moszkowskii	(Bitter) Bitter	Papua New Guinea	Sanduan			Vanimo hinterland, Vanimo subdistrict	-2.67	141.25	2-5km	SPEC	500	False	lowland rainforest on side of creek	small, few-branched shrubs, 1 m; leaves dull dark green above, green below; fruit green turning red
Herbarium sheet	MO	1637063				Santapau, H			11900		9	11	1950	Solanaceae	Lycianthes	laevis	(Dunal) Bitter	India	Maharashtra		Mahableshwar	Mahableshwar Lake [=Venna Lake]	17.94	73.67		GAZ		False	below bund in dense forest	shrub 1.5 m; woody below, stems and branches greyish, unarmed; flrs white; one plant
Herbarium sheet	AD		AD 98537357			Clarkson, JR			4585		14	3	1983	Solanaceae	Lycianthes	shanesii	(F.Muell.) A.R.Bean	Australia	Queensland	Cook		11.7 km N of the Palmer River on the Peninsula Development Road, ca. 500 n E of the road	-16.02	144.82	2-5km	SPEC	450	False	small pocket of low closed forest on a rocky hillside	tall shrub or small tree 6-7 m tall; bark grey-brown, tesselated; flowers mauve with slightly darker mid-petaline bands; petals reflexed at maturity; young buds white with slight flush of pink; a common sub-canopy species (voucher sent to Symon from chromosome counts and chemical analysis)
Herbarium sheet	NY		01404878			Clemens, J	Clemens, MS		22188		11	10	1929	Solanaceae	Lycianthes	biflora	(Lour.) Bitter	Malaysia	Sarawak		Gunung Gading	'Lundu, Mt. Gadin'	1.73	109.83		GAZ		False	forest; rocky stream bank	flower white; fruit green
Herbarium sheet	L		L.2882041			Sterly, J		80-	469		31	1	1981	Solanaceae	Lycianthes	belensis	(Merr. & L.M.Perry) A.R.Bean	Papua New Guinea	Chimbu			Chimbu valley, Gembogl, Yei nigl	-6.04	144.97	5-20k	GAZ	2700	False		Bluten blaulich, violett mit weiszen Streifen [herbaceous shrub 1 m, leaves with turpentine-like smell]
Herbarium sheet	E		E00426470			Esquirol, JH			544			7	1905	Solanaceae	Lycianthes	biflora	(Lour.) Bitter	China	Yunnan			Tchen gong' [=Tengchong?, or Jinghong?]	25.30	98.60	>20km	GAZ		False		fleurs blanches
Herbarium sheet	BKF		SN129694			Middleton, DJ	Argent, G; Santisuk, T		139		2	9	1999	Solanaceae	Lycianthes	biflora	(Lour.) Bitter	Thailand	North	Nan		Near fire control station on summit of road towards Doi Phu Kha.	19.18	101.08		GAZ		False	Disturbed primary forest.	Herb. Leaves only slightly paler green beneath than above. Corolla white, stamens yellow.
Herbarium sheet	CAL	315720		syntype	Lycianthes macrodon (Wall. ex Nees) Bitter var. mollitersetosa Bitter	Anderson, T			303					Solanaceae	Lycianthes	biflora	(Lour.) Bitter	India	Sikkim			sin. loc. ("Sikkim")						False
Herbarium sheet	K		K000923255			Williams, LHJ	Stainton, JDA		8330		3	9	1967	Solanaceae	Lycianthes	laevis	(Dunal) Bitter	Nepal				Sanguri Lekh, N. of Dharan. East Nepal.	26.87	87.33		SPEC	1219	False		Height 8ft. Leaves dark green. Corolla purple.
Herbarium sheet	K		K000922843			Patsipun	Jugah; et al.	S.	82141		24	4	1999	Solanaceae	Lycianthes	biflora	(Lour.) Bitter	Malaysia	Sarawak		Gunong Simajau	Tebedu	1.12	110.44		GAZ	400	False	limestone forest	treelet to 50 cm; stem green; peduncle green; calyx brownish; fruits green
Herbarium sheet	CAL	315636				Rev St Munch			76		16	7	1912	Solanaceae	Lycianthes	laevis	(Dunal) Bitter	India	Tamil Nadu	Dindigul	Kodaikanal	'Kodaikanal Shola'	10.23	77.48	2-5km	GAZ	2225	False
Herbarium sheet	NY		02286496			Tsiang, Y			6719		26	8	1930	Solanaceae	Lycianthes	lysimachioides	(Wall.) Bitter	China	Guizhou	Dushan		Tuhshan [Dushan]	25.83	107.54		GAZ	530	False	on ground in densely shaded ravine	vine; leaves deep dull green above,lighter below; fl. white
Herbarium sheet	K		K000923468			Woodrow, GW			209			5	1880	Solanaceae	Lycianthes	laevis	(Dunal) Bitter	India	Maharashtra			"Poona" [Pune]						False
Herbarium sheet	K		K000922393			Henry, A			12352		8	9		Solanaceae	Lycianthes	shunningensis	C.Y.Wu & S.C.Huang	China	Yunnan			Szemoi, S. forests [=Szemao or Simao]	22.76	100.98	>20km	GAZ	1371	False	forests	shrub 5 ft; purple fls.
Herbarium sheet	CAL					Russell, PT			2166		17	10	1921	Solanaceae	Lycianthes	biflora	(Lour.) Bitter	Myanmar (Burma)	Tanintharyi			Himye camp, 'Tavoy' [Dawei]					439	False
Herbarium sheet	G		G00415816			Elmer, ADE			11576			8	1909	Solanaceae	Lycianthes	laevis	(Dunal) Bitter	Philippines	Mindanao	Davao		Todaya (Mt. Apo), District of Davao. Island of Mindanao.	7.00	125.30		GAZ		False
Herbarium sheet	MO	1262609				Degener, O			14875		4	2	1941	Solanaceae	Lycianthes	vitiensis	(Seem.) A.R.Bean	Fiji	Viti Levu			Vuninatiambua, Navai, Tholo North	-17.61	177.99	2-5km	GAZ	750	False	in forest	tree 3 m high; flowers white
Herbarium sheet	NY		01404996			Williams, RS			2760		5	5	1905	Solanaceae	Lycianthes	banahaensis	(Elmer) Bitter	Philippines	Mindanao	Davao	Santa Cruz		6.88	125.37		GAZ		False		15 ft x 4 in; flowers yellowish green
Herbarium sheet	K		K000923412			Parry, NE Mrs			405			10	1927	Solanaceae	Lycianthes	laevis	(Dunal) Bitter	India	Mizaram			Lushai Hills, Ramlaitin (Assam) [today Mizoram or Manipur]						False		flowers white; fruit red, edible
Herbarium sheet	NY		01404828			Smith, AC			8930		15	10	1953	Solanaceae	Lycianthes	vitiensis	(Seem.) A.R.Bean	Fiji	Viti Levu			hills W of Wainikoroiluva River, near Namuamua, Namosi	-17.91	178.43	2-5km	GAZ	50	False	dense forest	tree 15 m; calyx white; corolla and anthers white with faint blue markings
Herbarium sheet	US	2635336	02840680			Kao, MT			6711		23	4	1966	Solanaceae	Lycianthes	biflora	(Lour.) Bitter	Taiwan	Nantou Hsien			Mt. Mei-yeng						False	edge of forests
Herbarium sheet	K		K000923319			Qin, H		89-	3133		15	11	1989	Solanaceae	Lycianthes	biflora	(Lour.) Bitter	China	Guangxi	Tian'e	Balinpo							False		shrub
Herbarium sheet	K		K000922789			Polak, AM			864		5	9	1995	Solanaceae	Lycianthes	oliveriana	(Lauterb. & K.Schum.) Bitter	Indonesia	Papua Barat		Bird's Head Peninsula	surroundings of Ayawasi	-1.15	132.48	2-5km	SPEC	500	False	secodnayr forest on limestone hill	lian; laves thin-leathery; petiole often purplish; fruting pedicel light brown, warty; fruits green, with purple flesh
Herbarium sheet	L		L.2874718			Fallen, M			374		10	7	1977	Solanaceae	Lycianthes	bambusarum	(Bitter) Bitter	Papua New Guinea	Morobe	Wau	Mount Kaindi	contour trail in forest	-7.00	146.00	5-20k	SPEC	2390	False	Nothofagus forest; primary vegetation	shrub 3.5 m; flowers purple
Herbarium sheet	NY		01404863			Waterhouse, JHL			66			9	1932	Solanaceae	Lycianthes	vitiensis	(Seem.) A.R.Bean	Papua New Guinea	Bougainville (North Solomons)	Bougainville Island		"Melanesia, Siwai, Bougainville"						False		small tree
Herbarium sheet	L		L.4153089			Beaman, JH	Beaman, RS; Beaman, TS; Decker, P; Medley, K		8636		19	2	1984	Solanaceae	Lycianthes	schizocalyx	(Merr.) Bitter	Malaysia	Sabah			West Mesilau River, valley above waterworks dam, Ranau District	6.02	116.60	2-5km	SPEC	1600	False	oak-laurel forest; Pinosuk gravels	shrub 2 m high; flowers purple; mature fruits red
Herbarium sheet	L		L.2881420			Kairo, A			70		17	1	1976	Solanaceae	Lycianthes	moszkowskii	(Bitter) Bitter	Papua New Guinea	Morobe		Manki	Bulolo	-7.17	146.57	2-5km	SPEC	600	False	lower montane Castanopsis forest	small shrub; leaves simple alternate, light green both sides
Herbarium sheet	L		L.2881405			Clemens, J	Clemens, MS		20624		21	10	1929	Solanaceae	Lycianthes	biflora	(Lour.) Bitter	Malaysia	Sarawak			Bidi Cave [Gunung Buan Bidi]	1.40	110.10	2-5km	GAZ		False	In forest; limestone bowl	'Vine'; flower cream; fruit red
Herbarium sheet	CAL	315671				Forbes, HO			882		10	4	1886	Solanaceae	Lycianthes	biflora	(Lour.) Bitter	Papua New Guinea	Central			[Merska Hills] Sogeri Region.	-9.48	147.53		SPEC	762	False		small herbaceous shrub; fruit scented
Herbarium sheet	AAU					Takahashi, H		T-	62628		30	7	1988	Solanaceae	Lycianthes	schizocalyx	(Merr.) Bitter	Thailand	North	Chiang Mai	Doi Inthanon	W side of Check Point (RS-18)	18.59	98.49	>20km	GAZ	1700	False	by road in forest	flower white; fruit green (field number 2024)
Herbarium sheet	BO					Mustaqim, WA	Manurang		2213		21	11	2018	Solanaceae	Lycianthes	wollastonii	(Wernham) A.R.Bean	Indonesia	Papua			Timika Regency, Mount Jaya, Tembagabura, Borobudur	-4.14	137.10	<2km	SPEC	2090	False	mossy montane forest	[see Mustaqim et al. 2022 Rheedia 32]
Herbarium sheet	G		G00415783			Tanaka, T	Shimada, Y		17877		21	11	1933	Solanaceae	Lycianthes	biflora	(Lour.) Bitter	Taiwan				Senzyo-zan, Taihoku-si.						False
Herbarium sheet	HITBC		043743			Chen Shaoqing			16590		1	9	1958	Solanaceae	Lycianthes	laevis	(Dunal) Bitter	China	Guangxi	Rongshui Miao	Jiuwan Shan	Guangxi, Damiaoshan xian, Sanfang qu, Luotongxiang, Jiuwan Shan	25.22	108.66	2-5km	GAZ		False
Herbarium sheet	K		K000923223			Teona, R		BISP-	6362		5	4	1966	Solanaceae	Lycianthes	vitiensis	(Seem.) A.R.Bean	Solomon Islands	Isabel Province			Ysabel Island, Kolokofa R, NW Santa Isabel	-7.65	158.61	<2km	GAZ	250	False	primary forest; hillside	tree 15 ft, straight bole; bark surface white wmooth; slash, wood - hard, white; bark - soft, fawn inside, light brown outside; flowers white outside, yellow inside
Herbarium sheet	L		L.2881736			Without Collector			s.n.					Solanaceae	Lycianthes	impar	(Warb.) Bitter	Papua New Guinea				sin. loc. ("Solanum elegans Zp./N Guinea")						False
Herbarium sheet	US	1966214	02840786			Smith, AC			5828		26	8	1947	Solanaceae	Lycianthes	vitiensis	(Seem.) A.R.Bean	Fiji	Viti Levu			hills between Nggaliwana and Nandala Creeks, south of Nauwanga, Mba (formerly Tholo North)	-17.97	178.62	2-5km	GAZ	725	False	edge of forest; dense forest	tree 8 m high; corolla white; anthers yellow
Herbarium sheet	K		K000224089			Takeuchi, WN			11704		6	3	1997	Solanaceae	Lycianthes	bambusarum	(Bitter) Bitter	Papua New Guinea	Chimbu		Crater Mountain Wildlife Management Area	vicinity of Haia, along the Wara oo streamcourse (first river E of Mt. Widau)	-6.72	145.00	2-5km	SPEC	640	False	riverine forest	understory vine near streambed; twigs pale brown; leaves distichous, herbaceous or subfleshy, no reduced member; adaxial surface dark dull green, abaxially yellow-green; pedicels and calyx purple; developing fruits smooth, epicarp white or pale green
Herbarium sheet	K		K000923410			Jenkins, F			246					Solanaceae	Lycianthes	laevis	(Dunal) Bitter	India				"Assam"						False
Herbarium sheet	CAL	315602				Forbes, HO			2224		10	9	1881	Solanaceae	Lycianthes	laevis	(Dunal) Bitter	Indonesia	Sumatra	South Sumatra		Mt Dempo' [Mount Dempo]	-4.02	103.13		GAZ	1100	False		shrub, erect 2.5 ft; flowers white with prominent anthers and stamens; fruit bright flaming scarlet
Herbarium sheet	K		K001152952			Matthew, KM		RHT-	42486		31	10	1985	Solanaceae	Lycianthes	laevis	(Dunal) Bitter	India	Tamil Nadu	Dindigul	Kodaikanal	Kodaikanal, Dolphin's Nose, Dindigul	10.21	77.49		GAZ	1650	False		subshrub 1m; flowers white; fruits tender, globose, green; occasional on shola floor
Herbarium sheet	CAL	315679				Mokim, S			s.n.			11	1897	Solanaceae	Lycianthes	biflora	(Lour.) Bitter	Myanmar (Burma)	Kachin			'Kachin Hills, Upper Burma'	26.41	97.25	>20km	GAZ		False
Herbarium sheet	K		K000922469			Millar, AN		NGF-	23365		4	3	1964	Solanaceae	Lycianthes	kaernbachii	(Lauterb. & K.Schum.) Bitter	Papua New Guinea	Morobe			Bupu village above Wampit	-6.76	146.71	>20km	GAZ	701	False	regrowth and disturbed forest	woody vine; leaves dark green on top, paler beow; pedicel mauve; petals white with mauve tinge; stamens yellow
Herbarium sheet	L		L.2881439			Hartley, TG			10136		30	4	1962	Solanaceae	Lycianthes	oliveriana	(Lauterb. & K.Schum.) Bitter	Papua New Guinea	Morobe			Burep River NE of Lae	-6.67	147.08	2-5km	SPEC	30	False	border of rainforest along river	liana; fruit green, hard
Herbarium sheet	W	1907-0009558		syntype	Lycianthes lysimachioides (Wall.) Bitter var. sinensis Bitter	Wilson, EH			2158			7	1901	Solanaceae	Lycianthes	lysimachioides	(Wall.) Bitter	China	Hubei			W. Hupeh [georef to centroid Hubei]	31.20	112.30	>20km			False
Herbarium sheet	L		L.2881518			Meijer, W			10445		18	6	1976	Solanaceae	Lycianthes	laevis	(Dunal) Bitter	Indonesia	Bali		Bedugul	behind golfcourse	-8.24	115.17		GAZ		False	montane forest with Sloanea javanica
Herbarium sheet	CAL		G00415760			Walker, GW			107				1835	Solanaceae	Lycianthes	laevis	(Dunal) Bitter	Sri Lanka				sin. loc.						False
Herbarium sheet	NY		01404984			Warburg, O			14354				1888	Solanaceae	Lycianthes	parasitica	(Blume) Bitter	Philippines	Mindanao			"Tamau, S. Mindanao"						False	K�stenwald
Herbarium sheet	CAS	CAS-1059602				Gaoligong Shan Biodiversity Survey			20786		29	10	2004	Solanaceae	Lycianthes	biflora	(Lour.) Bitter	China	Yunnan			Gaoligong Shan region. Gongshan Zizhixian, Dulongjiang Xiang. Vicinity of Nengpula on the E side of the Dulong Jiang just E of Hongxin Qiao (Red Star bridge) ca. 0.5 km SW of Bapo. W facing 0-10� slope.	27.73	98.35		SPEC	1330	False	Subtropical evergreen broadleaf forest. Disturbed by agriculture. Growing near a waterfall. In humus on granite.	Herb ca. 50 cm tall. Fruit red. Rare.
Herbarium sheet	E		E00610193	syntype	Brachistus feddei Reinecke	Reinecke, F			58			10	1893	Solanaceae	Lycianthes	vitiensis	(Seem.) A.R.Bean	Samoa	Upolu			Sameaberg [=Samea]	-13.92	-171.81	5-20k	GAZ		False	wald	[male]
Herbarium sheet	L		L.2882042			Rau, K			380		5	7	1978	Solanaceae	Lycianthes	biflora	(Lour.) Bitter	Papua New Guinea	Morobe		Finschaffen		-6.58	147.92	2-5km	SPEC	300	False	lower montane tropical forest in secondary growth; with Lithocarpus, Macaranga	small woody shrub about 0.5 m, 95 cm dbh; leaves simple alternately arranged, entire margin, dark green above, light beneath; fruit clusters mostly in twos, fleshy green and turnined yellowish red when ripe
Herbarium sheet	NY		01404935			Tsui, TM			827			7	1932	Solanaceae	Lycianthes	biflora	(Lour.) Bitter	China	Guangdong	Yangshan	Yang Shan	and vicinity, S of Linchow [= Lianzhou], Yang Shan District	24.47	112.63	2-5km	GAZ		False		herbaceous erect, 6 ft; fruit red
Herbarium sheet	A					Hoover, WS	Hunter, JM; Wiriadinata, H; Girmansyah, D	Deden	300		27	3	2004	Solanaceae	Lycianthes	laevis	(Dunal) Bitter	Indonesia	West Nusa Tenggara		Sumbawa	Mt. Ujung Samu, Tepal, Batulante	-8.60	117.30	2-5km	SPEC	1201	False
Herbarium sheet	US	3740994	01966430			Bryan, EH			608		15	10	1924	Solanaceae	Lycianthes	vitiensis	(Seem.) A.R.Bean	Fiji	Ovalau			sin. loc.					200	False	rainforest	tree 4-5 m, 12-15 cm diam.; flower white, very fragrant; fruit green to reddish; bark rough, cinerous brown, sapwood pale chocolate, moderately thick, heartwood yellow to cream brown
Herbarium sheet	BM		BM001019382			Knapp, S	Gao, T; Wang, JX; Pan, J; Xu, Y; Bishop, G; Clarkson, J; Bryan, G		10106		19	9	2007	Solanaceae	Lycianthes	biflora	(Lour.) Bitter	China	Yunnan	Xishuangbanna	Xishuangbanna Tropical Botanic Garden	limestone forest reserve near botanic garden [Xishuangbanna]	21.91	101.28		SPEC	625	False	deciduous forest on limestone, in secondary growth along trail in sun	small shrub to 60 cm; flowers white; fruit green, ripening red
Herbarium sheet	K		K000923173			Smith, AC			5250		7	7	1947	Solanaceae	Lycianthes	vitiensis	(Seem.) A.R.Bean	Fiji	Viti Levu			western and southern slopes of Mount Tomonivi (Mt. Victoria) [Mount Tomanivi], Mba (formerly Tholo North)	-17.62	178.00	2-5km	GAZ	850	False	edge of forest; dense forest	slender tree 4m; corolla white, anthers yellow
Herbarium sheet	US	2392745	02840724			Brass, LJ			32400		3	11	1959	Solanaceae	Lycianthes	belensis	(Merr. & L.M.Perry) A.R.Bean	Papua New Guinea	Eastern Highlands		Kassam	[Kassam Pass]	-6.20	146.04		GAZ	1370	False	beside a trail in Castanopsis-oak forest	shrub ca. 1 m; young leaves bright purple below; flowers purple; fruits unripe
Herbarium sheet	MO	04171853				Chen Shaoqing			16590		1	9	1958	Solanaceae	Lycianthes	laevis	(Dunal) Bitter	China	Guangxi	Rongshui Miao	Jiuwan Shan	Guangxi, Damiaoshan xian, Sanfang qu, Luotongxiang, Jiuwan Shan	25.22	108.66	2-5km	GAZ		False
Herbarium sheet	G-DC		G00145616	holotype	Solanum zollingeri Dunal var. multiflorum Dunal [1]	Zollinger, H			2597					Solanaceae	Lycianthes	laevis	(Dunal) Bitter	Indonesia	Java			sin. loc.						False
Herbarium sheet	US	625235	02840856			F�nix, E			3838			6	1907	Solanaceae	Lycianthes	biflora	(Lour.) Bitter	Philippines	Luzon	Cagayan Valley	Batanes Islands	[georef to Batan Island]	20.41	121.94		GAZ		False
Herbarium sheet	K		K000923475			Clarke, CB			9224		22	9	1869	Solanaceae	Lycianthes	laevis	(Dunal) Bitter	India	West Bengal			Dumsong, Darjeeling					1676	False
Herbarium sheet	CAL	315693				Kurz, S			1803					Solanaceae	Lycianthes	biflora	(Lour.) Bitter	Indonesia	Java	West Java		'Pangroango'	-6.55	106.67	>20km	GAZ		False
Herbarium sheet	MO	838924				Levine, CO		CCC-	234		20	10	1916	Solanaceae	Lycianthes	biflora	(Lour.) Bitter	China	Guangdong	Haizhu	Honam Island	Honam Island [= Haizhu district]	23.09	113.35	5-20k	GAZ		False
Herbarium sheet	PBL	18078	PBL0000027319			Premanath, RK		ANC-	8464		14	2	1981	Solanaceae	Lycianthes	biflora	(Lour.) Bitter	India	Andaman and Nicobar Islands	Little Andaman		22 km from Hut Bay	10.79	92.52		GAZ		False	inland forest	few; herb ca. 50 cm; young branches and lower side of leaves pubescent; fruit axillary, greenish
Herbarium sheet	PE		PE00031386	syntype	Lycianthes lysimachioides (Wall.) Bitter var. purpuriflora C.Y.Wu & S.C.Huang	Du, D			418		26	5	1935	Solanaceae	Lycianthes	lysimachioides	(Wall.) Bitter	China	Sichuan			Emei					1200	False
Herbarium sheet	W	1889-0149949		isotype	Solanum javanicum Dunal	Zollinger, H			1981				1845	Solanaceae	Lycianthes	biflora	(Lour.) Bitter	Indonesia	Java			sin. loc.						False
Herbarium sheet	K		K000923328			Larsen, K			10513		5	7	1963	Solanaceae	Lycianthes	biflora	(Lour.) Bitter	Thailand	West	Ratchaburi	Thung Kang Yang						350	False	evergreen forest	flowers white
Herbarium sheet	NY		02286488			Gressitt, JL			273			5	1934	Solanaceae	Lycianthes	lysimachioides	(Wall.) Bitter	Taiwan				Hori					750	False	Mt. side.	Ht. 20 cm., Fl. white, yellow center.
Herbarium sheet	L		L.2882898			Maxwell, JF		89-	1111		23	9	1989	Solanaceae	Lycianthes	biflora	(Lour.) Bitter	Thailand	North	Chiang Rai		Koon Gohn Falls [Khun Korn Waterfalls] Muang District.	19.88	99.62		GAZ	800	False	Shaded and often slightly disturbed places near the stream in the primary evergreen forest; granite bedrock.	Branching herb-treelet 1-2.5 m tall; stems, pedicels dark green; calyx green; corolla white, throat inside light greenish; anthers yellow; stigma/style whitish; berries dull green and ripening dark red, 5-6 x 6-7 mm; blades dark green above, light green underneath.
Herbarium sheet	E		E00273869	lectotype	Solanum mindanaense Elmer	Elmer, ADE			13828			9	1912	Solanaceae	Lycianthes	laevis	(Dunal) Bitter	Philippines	Mindanao	Caraga		Cabadbaran, Mt. Urdaneta [=Mount Hilong-Hilong], Agusan province	9.17	125.63		ARC		False
Herbarium sheet	BM		BM001035852			Gaoligong Shan Biodiversity Survey			26301		3	8	2005	Solanaceae	Lycianthes	biflora	(Lour.) Bitter	China	Yunnan	Nujiang		Lushui Xian, Daxingdi Xiang, Sipailaduo Cun, along a dirt road on the S side of an E-W canyon, on the W side of the Nujiang	26.12	98.86		SPEC	920	False	growing among cobbles on slope; in silt or mud on limestone; N facing 10-30 degree slope; thicket disturbed by clering	shrub to 1 m; petals white; young fruit green; rare
Herbarium sheet	A					Lau, SK			25593		7	3	1936	Solanaceae	Lycianthes	biflora	(Lour.) Bitter	China	Hainan	Baisha		Bak Sa [= Baisha]	19.26	109.29	>20km	GAZ		False		fl. white; fr green
Herbarium sheet	L		L.4153207			Gaerlan, FJ		PPI-	26149		22	6	1996	Solanaceae	Lycianthes	parasitica	(Blume) Bitter	Philippines	Mindanao	ARMM (Muslim Mindanao)		Cape Baluno, Ayala, Basilan Prov.	6.96	121.94		SPEC	830	False	slightly disturbed dipterocarp forest	epiphyte shrub; leaves pale green above, pale green beneath; fruit white, stigma dark
Herbarium sheet	L		L.4150253			Palee, P			995		28	5	2006	Solanaceae	Lycianthes	biflora	(Lour.) Bitter	Thailand	North	Chiang Rai		Doi Bahng Noon, south slpe, above Bahng Mah Hahn (Akha) village, Teut Tai subdistrict, Mae Fa Luang District	20.20	99.60	>20km	GAZ	1275	False	shaded, open, degraded, fire-damaged, primary, evergreen, seasonal. hardwood forest with much bamboo; along a small stream; granite bedrock	annual ground herb up to 1 m tall, dbh 1.5 cm; epidermis thin, smooth, brown to greyish; pedicels pale green; calyx green; corolla white; anthers orange; stimga, style white; leaf blades dark green above, pale green beneath
Herbarium sheet	UBC	V185798				Wang, J-C			2781		30	12	1984	Solanaceae	Lycianthes	biflora	(Lour.) Bitter	Taiwan	Taipei Hsien		Kuan-yin-shan							False
Herbarium sheet	BRI		BRI AQ0008127			Heatwole, H			s.n.		24	7	1969	Solanaceae	Lycianthes	shanesii	(F.Muell.) A.R.Bean	Australia	Queensland	Cook		Great Barrier Reef, Restoration Rock, near Cape Weymouth, Portland Roads.	-12.62	143.46	<2km	GAZ		False
Herbarium sheet	L		L.2881693			Nitta, A			15090		30	12	1977	Solanaceae	Lycianthes	schizocalyx	(Merr.) Bitter	Indonesia	Java	West Java	Cibodas	from the garden to Gunung Gede, until 2100 m	-6.55	106.67	>20km	GAZ		False
Herbarium sheet	MO	6471779				Chamchumroon, V	Callmander, M; Christoph, SR; Davidson, C; Regalado, J; et al.	VC-	5544		10	11	2012	Solanaceae	Lycianthes	biflora	(Lour.) Bitter	Thailand	North	Chiang Mai	Doi Pah Hom Pok National Park	the highest area					2285	False	montane forest	herb 40-60 cm; leaves dark green above, pale green below; fruit green to red
Herbarium sheet	K		K000923077			Poore, MED		H	74		23	2	1964	Solanaceae	Lycianthes	biflora	(Lour.) Bitter	Malaysia	Sabah		Mount Kinabalu	Mesilau Camp	6.05	116.60	2-5km	GAZ		False
Herbarium sheet	K		K000923314			Expeditio Biologica Sino-Rossica			1236		20	5	1955	Solanaceae	Lycianthes	biflora	(Lour.) Bitter	China	Yunnan			ca. 3 miles S of Lunlin [Longling County] [label translated from Russian]	24.55	98.70	5-20k	GAZ		False
Herbarium sheet	BRI		BRI AQ0564508			Bean, AR			5271		15	12	1992	Solanaceae	Lycianthes	shanesii	(F.Muell.) A.R.Bean	Australia	Queensland	South Kennedy		Hazelwood Gorge, 13km SSW of Eungella.	-21.26	148.46	2-5km	GAZ		False	In dry rainforest, with Lantana, Acalypha and Strychnos.	Shrub 1.8metres high. No prickles.
Herbarium sheet	CAL	315617				Haviland, GD			1727		22	9	1892	Solanaceae	Lycianthes	biflora	(Lour.) Bitter	Malaysia	Sabah			Sk [Sarawak?] Mt.Kown	6.11	116.60	>20km	GAZ		False	limestone
Herbarium sheet	L		L.2874719			Streimann, H	Stevens, PF	LAE-	53892		7	1	1972	Solanaceae	Lycianthes	bambusarum	(Bitter) Bitter	Papua New Guinea	Morobe			Angabena Ridge, ca. 3 km from Aseki-Menyamya Rd., Menyamya subdistrict.	-7.33	146.17	2-5km	SPEC	1675	False	montane forest	small shrub 50 cm; leaves shining mid-green above, pale green below; flower buds dull purple
Herbarium sheet	P		P00368934			Ramos, M			23536			7	1915	Solanaceae	Lycianthes	banahaensis	(Elmer) Bitter	Philippines	Luzon	Bicol		Sorsogon subprovince						False
Herbarium sheet	L		L.4150550			Koyama, H		T-	61043		25	7	1988	Solanaceae	Lycianthes	lysimachioides	(Wall.) Bitter	Thailand	North	Chiang Mai	Doi Inathanon	S side of main route (RS-17), Chom Thong District	18.52	98.49		GAZ	1600	False	in evergreen forests, rich humus on forest floor	herbs prostrate; fl. white
Herbarium sheet	BRI		BRI-AQ0022668	isotype	Solanum multifolium Merr. & L.M.Perry	Brass, LJ			12907			2	1939	Solanaceae	Lycianthes	multifolia	(Merr. & L.M.Perry) A.R.Bean	Indonesia	Papua			6 km. southwest of Bernhard Camp, Idenburg River [=Taritatu River], rainforest gulley	-3.67	140.25	2-5km	GAZ	1150	False	Common in a rain forest gulley.	Very slender shrub 2-3m. high; fr red.
Herbarium sheet	K		K000923464			Bourne, AG			2808		6	6	1898	Solanaceae	Lycianthes	laevis	(Dunal) Bitter	India	Tamil Nadu	Dindigul	Kodaikanal	Church Hill Shola, Pulneys	10.24	77.47	2-5km	GAZ		False
Herbarium sheet	NY		01404978			Williams, RS			2170		5	2	1905	Solanaceae	Lycianthes	parasitica	(Blume) Bitter	Philippines	Mindanao	Zamboanga Peninsula		Sax River, prov. Zamboanga					182	False		on trees; flowers and fruit white, the latter becoming red when ripe
Herbarium sheet	BM		BM001035649			Tanaka, N	Sugawara, T; Murakami, N; Aoki, K; Sakai, S; Watanabe, K; Htwe, KM		23525		4	6	2002	Solanaceae	Lycianthes	biflora	(Lour.) Bitter	Myanmar (Burma)	Chin	Mindat District	Mount Victoria	Along the roadside, Mt. Victoria, Natma Taung National Park, Western Myanmar	21.24	93.94	2-5km	GAZ	2300	False		Flowers white
Herbarium sheet	K		K000610962			Nyugen, VD	Vu, XP; Nguyen, TC; Bui, HQ; Kok, PPJ; Utteridge, TMA; et al.	HNK-	1507		13	3	2007	Solanaceae	Lycianthes	biflora	(Lour.) Bitter	Vietnam	Ninh Binh		Cuc Phuong National park	Nho Quan District						False	primary evergreen lowland forest at base of limestone mountain	herb ca. 1 m; bark green to dark brown; flowers white to pale violet, sepal green
Herbarium sheet	K		K000922401			Price, WR			832				1912	Solanaceae	Lycianthes	lysimachioides	(Wall.) Bitter	Taiwan			Mosha							False	creeping in secondary forest
Herbarium sheet	L		L.2881635			Millar, AN		NGF-	23365		4	3	1964	Solanaceae	Lycianthes	kaernbachii	(Lauterb. & K.Schum.) Bitter	Papua New Guinea	Morobe			Bupu village above Wampit	-6.76	146.71	>20km	GAZ	701	False	regrowth and disturbed forest	woody vine; leaves dark green on top, paler beow; pedicel mauve; petals white with mauve tinge; stamens yellow
Herbarium sheet	K		K000923308			Ching, RC			1948		23	6	1924	Solanaceae	Lycianthes	biflora	(Lour.) Bitter	China	Zheijiang			Nan Che Shan, about 70 miles SE of Ping Yung [= Pingyang]	27.66	120.57	>20km	GAZ	125	False
Herbarium sheet	LAE	88929				Teona, R		BISP-	6362		5	4	1966	Solanaceae	Lycianthes	vitiensis	(Seem.) A.R.Bean	Solomon Islands	Isabel Province			Ysabel Island, Kolokofa R, NW Santa Isabel	-7.65	158.61	<2km	GAZ	250	False	primary forest; hillside	tree 15 ft, straight bole; bark surface white wmooth; slash, wood - hard, white; bark - soft, fawn inside, light brown outside; flowers white outside, yellow inside
Herbarium sheet	L		L.2881504			Koorders, SH			27862		15	3	1897	Solanaceae	Lycianthes	laevis	(Dunal) Bitter	Indonesia	Java			G. [Tehmunjui, somewhat illegible; on ticket tied to plant "Jehar bandos"]						False
Herbarium sheet	K		K000224088			Takeuchi, WN			12379		21	7	1998	Solanaceae	Lycianthes	cladotrichota	(Bitter) Bitter	Papua New Guinea	Eastern Highlands		Crater Mountain Wildlife Area	ridge above Haune�b�bo	-6.72	145.00	>20km	SPEC	1920	False	montane forest	understory climber; leaves chartaceous, dark or light green on both sides; fruits green
Herbarium sheet	CAL					Raghavan, RS		WC-	80785		20	5	1962	Solanaceae	Lycianthes	laevis	(Dunal) Bitter	India	Karnataka	Shimoga		Varahi, Hulical [= River Varahi, Hulikal Ghat]	13.73	75.01	>20km	GAZ		False	all along forest edges	herb 4-6 ft tall; fls white in sessile umbels, pendulous; leaves hairy on upper surface; common
Herbarium sheet	LAE	254635				Symon, DE			13875		13	6	1984	Solanaceae	Lycianthes	rostellata	(Merr. & L.M.Perry) A.R.Bean	Papua New Guinea	Central		Murray Pass	near crest of pass	-8.53	147.35	2-5km	GAZ	2800	False	on Cyathea tree fern, covered in Nastus and moss	to 4 m high; flowes pale lavender; not fruits; leaves coriaceous
Herbarium sheet	MO	04594119				Yen, HF			8400		27	10	1993	Solanaceae	Lycianthes	biflora	(Lour.) Bitter	Taiwan	Chiayi Hsien			Chuchi Hsiang, Huanghsinliao					200	False
Herbarium sheet	NY		01404843			Smith, AC			8082		13	7	1953	Solanaceae	Lycianthes	vitiensis	(Seem.) A.R.Bean	Fiji	Ovalau			slopes of Mt. Koronimiko, vicinity of Thawathi	-17.69	178.81	<2km	GAZ	250	False	dense forest	tree 8 m; corolla white, anthers yellow
Herbarium sheet	E		E00426568			Long, DG	McBeath, RJD; Noltie, HJ; Watson, MF		1057		2	8	1992	Solanaceae	Lycianthes	biflora	(Lour.) Bitter	India	West Bengal	Darjeeling	Mungpoo	12 km above Mungpoo	26.98	88.30		SPEC	1970	False	degraded evergreen oak forest	herb with creeping woody stems; flowers pendulous, corolla white
Herbarium sheet	GH		00298050			Gaoligong Shan Biodiversity Survey			33355		14	8	2006	Solanaceae	Lycianthes	biflora	(Lour.) Bitter	China	Yunnan			Gaoligong Shan Region, Yunnan, China. Gongshan: Cikai. Vicinity of Danzhu near the Danzhu Bridge, ca. 10.4 direct km SE of Gongshan along the W side of the Nujiang. S facing 10-30 degree slope	27.67	98.72		SPEC	1410	False	In sand on granite	Herb 80 cm tall. Fruit green. Growing at forest margin.
Herbarium sheet	CAL					Wight, R			1569	[2417]		8	1836	Solanaceae	Lycianthes	laevis	(Dunal) Bitter	India	Tamil Nadu			Shevagerry Hills						False		[alos number 2417]
Herbarium sheet	K		K000922493			Stevens, PF		LAE-	54766		8	1	1972	Solanaceae	Lycianthes	bambusarum	(Bitter) Bitter	Papua New Guinea	Morobe			Aseki-Spreader Div., Menyamya subdistrict	-7.33	146.17	2-5km	SPEC	1800	False		much branched shrub, 50 cm (epiphyte low down on Pandanus); leaves shining mid-green above, paler below; flowers pedicels, calys and corolla purple; anthers yellow; style pale purple
Herbarium sheet	L	318350	L.2881747			Streimann, H	Katik, P	NGF-	34091		25	7	1972	Solanaceae	Lycianthes	cladotrichota	(Bitter) Bitter	Papua New Guinea	Milne Bay			Raba Raba subdistrict, junction Ugat and Mayu Rivers, near Mayu Island (Mt Suckling complex)	-9.62	149.17	2-5km	SPEC	400	False	lowland rainforest, along creek bank	climber on tree trunk; leaves dull dark green above, green below; flower buds white
Herbarium sheet	BM		BM001018824			Faurie, U			321		1	5	1903	Solanaceae	Lycianthes	biflora	(Lour.) Bitter	Taiwan	Taipei Hsien		Taipei	inter rudera Taipeh						False
Herbarium sheet	US	1429747	02840706			Bartlett, HH			8566		24	6	1927	Solanaceae	Lycianthes	schizocalyx	(Merr.) Bitter	Indonesia	Sumatra	North Sumatra		East Coast, Deleng Singkoet [Deleng Sinkut], N of Berastagi, Karo Plateau	3.20	98.53		GAZ		False
Herbarium sheet	K		K000922543			Ramos, M			43308			8	1923	Solanaceae	Lycianthes	parasitica	(Blume) Bitter	Philippines	Visayas	Central Visayas	Bohol		9.85	124.14	<2km	GAZ		False
Herbarium sheet	BO	1593058				Koorders, SH			18512	B	22	2	1895	Solanaceae	Lycianthes	banahaensis	(Elmer) Bitter	Indonesia	Sulawesi	Sulawesi Utara		Pinamorongan "oerwand bij bivak Pinamorongan naby Kajoewatoe, Minahassa" "	1.24	124.67	2-5km	GAZ	600	False	nogal vuchttb. terf [?]	heester 6 m, diam. 5 cm; bloem licht groen - anillaris; gebruik groen
Herbarium sheet	K		K000923007			McDonald, ?	Ismail, S		4894		27	7	1994	Solanaceae	Lycianthes	laevis	(Dunal) Bitter	Indonesia	Bali		Gunung Catur	Bali Timur, Tabanan, ridge of Guung Catur, ca. 6 km N of Bedegul	-8.30	115.15	2-5km	SPEC	1700	False	montane forest, canopy to 10 m tall; dominants include Podocarpus, Homalanthus, Platea, Vaccinium, Astronia	understorey herb 1 m tall, branching sparingly above; corolla pale lavender; stamens yellow; fruits green turning glossy red
Herbarium sheet	L		L.2881640			Mendoza, DR		61-	210		5	6	1961	Solanaceae	Lycianthes	parasitica	(Blume) Bitter	Philippines	Mindanao	Caraga		Agusan [del Norte], Tungao, San Mateo, Butuan, new road terminal along Agsaba River	8.77	125.51	2-5km	GAZ	300	False		herb; flower white; fruit salmon color when ripe; stem white, green when young; epiphytic, herbaceous
Herbarium sheet	P		P00315331			Smith, AC			1244		2	3	1934	Solanaceae	Lycianthes	vitiensis	(Seem.) A.R.Bean	Fiji	Lau Archipelago		Kabara	'Kambara', limestone formation	-18.96	-178.95	2-5km	GAZ		False	forest, limestone	tree 10 m high; fruit orange
Herbarium sheet	CAL					Barber, CA			2877		20	5	1901	Solanaceae	Lycianthes	laevis	(Dunal) Bitter	India	Tamil Nadu	Tirunelveli	Mundanthurai	'Mundanthorai'	8.68	77.32	2-5km	GAZ		False
Herbarium sheet	K		K000922452			Croft, JR	et al.	LAE-	61993		23	7	1974	Solanaceae	Lycianthes	rostellata	(Merr. & L.M.Perry) A.R.Bean	Papua New Guinea	Oro			estern side lake Myola No.1 (Northern District), Kokoda subdistrict	-9.17	147.75	2-5km	SPEC	2000	False	submontane rainforest	climber; leaves dull dark green; fruit green
Herbarium sheet	K		K000923268			Gamble, JS			741		26	6	1876	Solanaceae	Lycianthes	biflora	(Lour.) Bitter	India	West Bengal	Darjeeling		Victoria Rd, Day 3 [georef to Victoria Rd in Darjeeling]	27.04	88.26		GAZ	2042	False
Herbarium sheet	BM		BM013420340			Phuong, VX	Du, NV; Cuong, NT; Xuyen, DT; Kok, RPJ; Bramley, G; Vorontsova, MS; et al.	HNK-	622		20	9	2005	Solanaceae	Lycianthes	laevis	(Dunal) Bitter	Vietnam	Hoa Binh		Pa Co	along main road from Hoa Binh to Son La, Mai Chau district	20.74	104.94		SPEC	986	False	secondary evergreen forest on limestone; on ground, sunlight place	shrub ca. 50 cm tall; young fruits green
Herbarium sheet	BM		BM001018903			Garrett, HBG			1136		2	6	1939	Solanaceae	Lycianthes	biflora	(Lour.) Bitter	Thailand	North	Chiang Mai		Doi Angka [= Doi Inthanon] Me K� Pak drainage.	18.53	98.51	2-5km	GAZ	1400	False		Plant 3-4ft. Fl: Violet 506-516
Herbarium sheet	K		K000923325			Boyce, PC			1023		23	9	1994	Solanaceae	Lycianthes	biflora	(Lour.) Bitter	Thailand	Central	Phetchabun	Nam Nao National Park	trail west from Visitor Centre						False	damp lowland forest	shrubby herb to 1 m; leaves deep green, downy; developing fruit mid-green
Herbarium sheet	A					Tamura, M	Shimuzu, T; Kao, MT		21574		31	8	1963	Solanaceae	Lycianthes	lysimachioides	(Wall.) Bitter	Taiwan	Hualien Hsien			Mount Luanshan to Mount Patolushan in the Tailuco Forestry	24.00	121.30	>20km	GAZ	2000	False	gravelly field of limestone
Herbarium sheet	MO	2364905				Jacobs, M			7367		8	2	1968	Solanaceae	Lycianthes	schizocalyx	(Merr.) Bitter	Philippines	Luzon	Cordillera (CAR)	Mount Pulag	[as Pulog]	16.60	120.90	2-5km	SPEC	2300	False	primary forest 20-25 m tall, wtih some clearings, on sandy-loamy soil	herb to 1 m; not aromatic; pedicel and calyx dull vilet; petlas outside violet with white margin, inside pale violet; bottom of the flower dark violet; anthers yellow, style white; berry green, unripe
Herbarium sheet	LAE	79366				Millar, AN		NGF-	23260		3	3	1964	Solanaceae	Lycianthes	kaernbachii	(Lauterb. & K.Schum.) Bitter	Papua New Guinea	Morobe			Bupu village above Wampit	-6.76	146.71	>20km	GAZ	762	False	rainforest	climbing vine; leave dark green on top, pale below; flowers creamy white [male flowers]
Herbarium sheet	AD	59433	AD98581513	holotype	Solanum bitterianum Symon	Symon, DE	Kairo, A		10651		1	6	1977	Solanaceae	Lycianthes	bitteriana	(Symon) A.R.Bean	Papua New Guinea	Morobe		Stoney Creek	CNGT logging area, on foot slopes of Mount Missan, near Bulolo (subdist. Wau)	-7.20	146.59	2-5km	GAZ	1067	False	roadside regrowth; Lithocarpus/Araucaria forest	shrub to 2 m; leafy spreading, soft-wooded; flowers stellate, white; fruits black
Herbarium sheet	A					Balgooy, MMJ van			3594		3	6	1979	Solanaceae	Lycianthes	biflora	(Lour.) Bitter	Indonesia	Sulawesi	Sulawesi Tengah		Palu-Oti road, ca. 57 km N of Palu	-0.87	119.87		GAZ	100	False	disturbed lowland forest along dry gully; calcareous soil	herb, branches spreading; ripe fruit bright red
Herbarium sheet	MO	6289787				Gaerlan, FJ	et al.	PPI-	10428			11	1992	Solanaceae	Lycianthes	banahaensis	(Elmer) Bitter	Philippines	Luzon	Calabarzon	Mount Makiling	UPLB College, prov. Laguna	14.13	121.21	2-5km	GAZ		False	along trail; soil clay pale brown	tree 11 m; leaves dull dark green above, pale below
Herbarium sheet	K		K000922878			Kochummen, KM		FRI-	16186		27	9	1970	Solanaceae	Lycianthes	schizocalyx	(Merr.) Bitter	Malaysia	Pahang		Gunung Ulu Kali	trail up roadside	3.44	101.78		GAZ	1829	False		tree, 3 ft; fruits green
Herbarium sheet	CAL	315557				Mann, G			s.n.					Solanaceae	Lycianthes	laevis	(Dunal) Bitter	India	Meghalaya			'Khasia'	23.58	91.64	>20km	GAZ		False
Herbarium sheet	L		L.2881455			Steenis, CGGJ van			8085		11	4	1936	Solanaceae	Lycianthes	lysimachioides	(Wall.) Bitter	Indonesia	Bali			'Kleine Sunda Eilanden, Bali, Begoegoel aan het Bratanmeer'	-8.37	115.17	>20km	GAZ		False
Herbarium sheet	K		K000923107			Chew, WL	Corner, EJH; Stainton, A		s.n.				1961	Solanaceae	Lycianthes	schizocalyx	(Merr.) Bitter	Malaysia	Sabah		Mount Kinabalu	[no data on label]	6.03	116.65	5-20k	GAZ		False
Herbarium sheet	NY		01404990			Ramos, M	Pascasio, J		34798			6	1919	Solanaceae	Lycianthes	banahaensis	(Elmer) Bitter	Philippines	Mindanao	Caraga		Surigao Province	9.54	125.61	>20km	GAZ		False
Herbarium sheet	CAL					Talbot, WA			653		20	8	1883	Solanaceae	Lycianthes	laevis	(Dunal) Bitter	India	Karnataka			'North Kanara, Bellapore' [=Bijapur?]						False
Herbarium sheet	K		K000922553			Santos, JK			32023			4	1918	Solanaceae	Lycianthes	schizocalyx	(Merr.) Bitter	Philippines	Luzon	Cordillera (CAR)	Pauai	Benguet subprovince,						False
Herbarium sheet	CAL	316341		syntype	Lycianthes lysimachioides (Wall.) Bitter var. sinensis Bitter	Henry, A			7207				1885	Solanaceae	Lycianthes	lysimachioides	(Wall.) Bitter	China	Sichuan			sin. loc.	30.13	102.93	>20km	GAZ		False
Herbarium sheet	K		K000923154			Soewarta			143		3	6	1948	Solanaceae	Lycianthes	biflora	(Lour.) Bitter	Indonesia	Java	West Java		Tjibodas [Cibodas], Mandalawangi	-6.75	106.98	5-20k	GAZ	1800	False		terrestrial, scattered; fl. violet-white
Herbarium sheet	K		K000922380			Tsiang, Y			12428				1933	Solanaceae	Lycianthes	biflora	(Lour.) Bitter	China	Yunnan			sin. loc.	24.48	101.34	>20km	GAZ		False
Herbarium sheet	K		K000923026			Clemens, J	Clemens, MS		40167		31	8	1933	Solanaceae	Lycianthes	schizocalyx	(Merr.) Bitter	Malaysia	Sabah			B.N.Borneo. Penataran basin, head of Lobang creek Nr. camp forest hill.	6.01	116.53	2-5km	GAZ	1524	False		flower purple; fruit green in purple saucer
Herbarium sheet	K		K000759398	isolectotype	Solanum angatii Elmer	Elmer, ADE			10762			5	1909	Solanaceae	Lycianthes	parasitica	(Blume) Bitter	Philippines	Mindanao	Davao	Mount Apo	Todaya (Mt. Apo), District of Davao	7.01	125.28		ARC		False
Herbarium sheet	K		K000923038			Ridley, HN			s.n.		17	2	1915	Solanaceae	Lycianthes	biflora	(Lour.) Bitter	Indonesia	Java	West Java		Nr Salak	-6.71	106.73	2-5km	GAZ	1524	False		Fls violet. Spreading shrub. 3 feet tall.
Herbarium sheet	LAE	126862				Streimann, H	Kairo, A	NGF-	25853		15	3	1971	Solanaceae	Lycianthes	biflora	(Lour.) Bitter	Papua New Guinea	Morobe			Hump L.A. 5 mi SE Bulolo, Wau subdistrict	-7.18	146.70	2-5km	SPEC	1067	False	secondary growth beside road	erect herb; leaves dull green above, green below; flowers blue, stamens yellow; fruit green
Herbarium sheet	CAL	315703				Without Collector			s.n.		20	5	1857	Solanaceae	Lycianthes	biflora	(Lour.) Bitter	India				'Sumbong' [collector might be Cole]						False		fl. violacei
Herbarium sheet	LAE	254610				Symon, DE	Katik, P		10677		22	6	1977	Solanaceae	Lycianthes	rostellata	(Merr. & L.M.Perry) A.R.Bean	Papua New Guinea	Eastern Highlands		Daulo Pass	top of Daulo Pass	-6.04	145.23	2-5km	GAZ	2320	False		root climbing epiphyte
Herbarium sheet	L		L.2874710			Katik, P	et al.	LAE-	70928		18	3	1979	Solanaceae	Lycianthes	lucens	S.Knapp	Papua New Guinea	Milne Bay			Mt. Rossel, Rossel Island, subprov. Misima	-11.33	154.17	2-5km	SPEC	780	False	hill forest	shrub 1 m; leaves light green; flowers white, anthers brown; fruit green
Herbarium sheet	BRI		BRI AQ0455223			Vavryn, D			s.n.		1	2	1989	Solanaceae	Lycianthes	shanesii	(F.Muell.) A.R.Bean	Australia	Queensland	Port Curtis		Olsens Caves.	-23.16	150.49	2-5km	GAZ		False
Herbarium sheet	LAE	142408				Streimann, H	Stevens, PF	LAE-	53892		7	1	1972	Solanaceae	Lycianthes	bambusarum	(Bitter) Bitter	Papua New Guinea	Morobe			Angabena Ridge, ca. 3 km from Aseki-Menyamya Rd., Menyamya subdistrict.	-7.33	146.17	2-5km	SPEC	1675	False	montane forest	small shrub 50 cm; leaves shining mid-green above, pale green below; flower buds dull purple
Herbarium sheet	CAL	315630				Rama Rao, M			1546		31	8	1913	Solanaceae	Lycianthes	laevis	(Dunal) Bitter	India	Kerala		Kallar	'Travancore State, Kullar'						False
Herbarium sheet	A					Kanai, H	Ohashi, H; Iwatsuki, K; Ohba, H; Iwatsuki, Z; Shakya, PR		721160		7	7	1972	Solanaceae	Lycianthes	lysimachioides	(Wall.) Bitter	Nepal			Chitre						2400	False		Creeping; sepals 10, needle shaped; filaments erect, stout, white, glabrous; styles longer than stamen.
Herbarium sheet	BM		BM001018896			Put Phraisurind			156		17	7	1926	Solanaceae	Lycianthes	biflora	(Lour.) Bitter	Thailand	Central	Saraburi			14.63	101.06	>20km	GAZ		False		[although has a Kerr label, number and locality indicate it was collected by Nai Put]
Herbarium sheet	US	516698	02840736			Hartless, AC			145			10	1901	Solanaceae	Lycianthes	laevis	(Dunal) Bitter	India	West Bengal	Darjeeling	Mungpoo	'Mungpo'	26.97	88.34	2-5km	GAZ		False
Herbarium sheet	BM		BM000778112	syntype	Solanum manucaling Elmer	Elmer, ADE			11693			9	1909	Solanaceae	Lycianthes	banahaensis	(Elmer) Bitter	Philippines	Mindanao	Davao	Mount. Apo	Todaya,Davao del Sur	7.62	125.60		SPEC		False
Herbarium sheet	L		L.2882045			Gideon, O		LAE-	57196		7	11	1984	Solanaceae	Lycianthes	lucens	S.Knapp	Papua New Guinea	New Ireland		Lihir Island	Mount Tementa, above Palie Mission, Namatanai subprovince	-3.20	152.60	2-5km	SPEC	710	False	ridge top moss forest	climbing plant; leaves dark green above, pale below
Herbarium sheet	G		G00415791			Clemens, J	Clemens, MS		40167		31	8	1933	Solanaceae	Lycianthes	schizocalyx	(Merr.) Bitter	Malaysia	Sabah			B.N.Borneo. Penataran basin, head of Lobang creek Nr. camp forest hill.	6.01	116.53	2-5km	GAZ	1524	False		flower purple; fruit green in purple saucer
Herbarium sheet	K		K000922545			Ramos, M			30271		14	11	1917	Solanaceae	Lycianthes	parasitica	(Blume) Bitter	Philippines	Luzon	Bicol	Catanduanes Island							False
Herbarium sheet	K		K000923043			Beaman, JH	Beaman, TS; Anderson, C		11321		23	3	1995	Solanaceae	Lycianthes	schizocalyx	(Merr.) Bitter	Malaysia	Sabah		Mount Kinabalu	Liwagu River Valley, Ranau District	6.02	116.55	2-5km	SPEC	1700	False	lower montane forest; Trusmadi formation	herb 2 m high; corollas light purplish; mature fruit red
Herbarium sheet	US	1752992	02840692			Lau, SK			4303		1	10	1934	Solanaceae	Lycianthes	biflora	(Lour.) Bitter	China	Jiangxi	Longnan	Oo Chi Shan	Oo Chi Shan, near Lam Uk Village, Lungnan district.						False
Herbarium sheet	P		P00379519			Mabesa, C			25381			3	1916	Solanaceae	Lycianthes	banahaensis	(Elmer) Bitter	Philippines	Luzon	Calabarzon		"province of Laguna"						False
Herbarium sheet	E		E00426466			Forrest, G			10590			7	1913	Solanaceae	Lycianthes	biflora	(Lour.) Bitter	China	Yunnan			On the descent to the Yangtze from the eastern boundary of the Lichiang [Lijiang] valley, Lat. 27 degrees 15 min N	27.83	115.50	>20km	GAZ	2743	False	Open stony pasture	Shrubby plant of 4-5ft. Flowers dull yellowish-white. Fruits dull red.
Herbarium sheet	CAL					Barber, CA			2998		31	5	1901	Solanaceae	Lycianthes	laevis	(Dunal) Bitter	India	Tamil Nadu	Tirunelveli		Kannikatti to Kalinvayalpil [= Kannikatti Forest Rest House]	8.63	77.27	2-5km	GAZ		False
Herbarium sheet	US	1659790	02840700			Tsang, WT			540		27	6	1928	Solanaceae	Lycianthes	biflora	(Lour.) Bitter	China	Hainan	Baisha		Sha Po Shan [= Shabao shan], Taam Chau District [= Danzhou]	19.41	109.48	5-20k	GAZ		False	growing in forest	semi-woody; flower white
Herbarium sheet	K		K000923394			Hooker, JD	Thomson, T		s.n.		9	11	1850	Solanaceae	Lycianthes	laevis	(Dunal) Bitter	India	Meghalaya	East Khasi Hills		"Churra" (Khasia) [Cherrapunji]	25.28	91.72	within 5-20k...	Gazetteer		False
Herbarium sheet	K		K000923156			Afriastini, JJ			755		10	2	1983	Solanaceae	Lycianthes	biflora	(Lour.) Bitter	Indonesia	Sumatra	South Sumatra		Bukit Palelawan Natural Reserve [South Sumatra on label]					800	False	primary forest; rare	herb ca. 50 cm; berry bright red when ripe
Herbarium sheet	NY		01404838			Degener, O			14875		4	2	1941	Solanaceae	Lycianthes	vitiensis	(Seem.) A.R.Bean	Fiji	Viti Levu			Vuninatiambua, Navai, Tholo North	-17.61	177.99	2-5km	GAZ	750	False	in forest	tree 3 m high; flowers white
Herbarium sheet	G					Carr, CE			16109		15	3	1936	Solanaceae	Lycianthes	cladotrichota	(Bitter) Bitter	Papua New Guinea	Oro			Isuarava [Isurava]	-9.00	147.74	5-20k	GAZ	1067	False	secondary forest	climber; flowers violet; the petals with 3 paler veins
Herbarium sheet	CAL	315570				Scortechini, B			149	b				Solanaceae	Lycianthes	parasitica	(Blume) Bitter	Malaysia	Perak			sin. loc. [no date or locality, georef to State of Perak centroid]	4.76	101.07	>20km	GAZ		False
Herbarium sheet	LAE	231304				Cuming, H			837				1841	Solanaceae	Lycianthes	parasitica	(Blume) Bitter	Philippines				sin. loc.						False
Herbarium sheet	A					Si Boeea, R			9379		15	6	1936	Solanaceae	Lycianthes	parasitica	(Blume) Bitter	Indonesia	Sumatra	North Sumatra		East Coast, vicinity of Aek Moente (Aer Moette), Asahan (NE of Tomoean Dolok and W of Salabat)	2.62	99.23	2-5km	GAZ	500	False
Herbarium sheet	K		K001153690			Gaerlan, FJ	Fuentes, R; Romero, E	PPI-	5345		12	4	1992	Solanaceae	Lycianthes	banahaensis	(Elmer) Bitter	Philippines	Mindanao	SOCCSKSARGEN	Mount Matutum	prov. So. Cotobato, Koronadakal, Amlok, Miasong, Mount Matutum						False	slightly disturbed forest; clay soil	shrub 3 m; lvs glossy dark green above, green below, stipule brown; corolla white
Herbarium sheet	BM		BM000778110	holotype	Solanum ridleyanum Wernham	Kloss, CB			s.n.			12	1912	Solanaceae	Lycianthes	impar	(Warb.) Bitter	Indonesia	Papua			Utakwa River to Mt. Carstensz; camp iii iv	-4.35	136.96	2-5km	GAZ	335	False		pale violet, darker at base
Herbarium sheet	K		K000183206			Chantaranothai, P	Middleton, D; Parnell, J; Simpson, D		1160		12	3	1993	Solanaceae	Lycianthes	biflora	(Lour.) Bitter	Thailand	Northeast (Isan)	Chaiyaphum	Chaiyaphum	Konsawan District. E.25. Chaiyaphum. Salsa Daeng to Prom Ta Ra Dam.	15.95	102.28		SPEC		False	Evergreen forest.	Shrub to 2 m. Bark pale grey becoming largely green on younger growth. Leaves mid-green above; whitish-green underneath. Lower leaf surface & petiole with white hairs; upper leaf surface with scattered light brown hairs. Fruits mid-green with light brown hairs.
Herbarium sheet	K		K000922905			Steenis, CGGJ van			9373		27	2	1937	Solanaceae	Lycianthes	lysimachioides	(Wall.) Bitter	Indonesia	Sumatra	Aceh		Gajolanden, from Gadjah [=Gajah] to Blang Kedjeren	3.96	97.42	2-5km	GAZ	1700	False	mixed forest	creeping and rooting; flower white; fruit red
Herbarium sheet	BO	1593061				Koorders, SH			18049	B	28	2	1895	Solanaceae	Lycianthes	banahaensis	(Elmer) Bitter	Indonesia	Sulawesi	Sulawesi Utara		Pinamorongan "oerwand bij bivak Pinamorongan naby Kajoewatoe, Minahassa" "	1.24	124.67	2-5km	GAZ	600	False	nogal vruchts terf	heester 2 m; bloem geel
Herbarium sheet	LAE	254891				Symon, DE	Katik, P		13829		31	5	1984	Solanaceae	Lycianthes	bambusarum	(Bitter) Bitter	Papua New Guinea	Morobe			Aseki road below the crest	-7.28	146.39	2-5km	GAZ		False	in giant upland Pandanus, sprawling mounds associated with Pandanus roots	one plant seems all male, the second hermaphrodite with paler flowers; no fruits; flowers never showy (see also 13827)
Herbarium sheet	CAS	CAS-1005887				Dulong Jiang Investigation Team			1225		21	12	1990	Solanaceae	Lycianthes	lysimachioides	(Wall.) Bitter	China	Yunnan			Gaoligong Shan Region. Gongshan Xian, Dulongjiang Xiang. In the vicinity of Shihuiyao, ca. 1.5 km NE of Maku between Maku and Bapo, on the W side of the Dulong Jiang.	27.77	98.34		GAZ	1500	False
Herbarium sheet	A					Matthew, KM		RHT-	23335		29	6	1979	Solanaceae	Lycianthes	laevis	(Dunal) Bitter	India	Tamil Nadu	Salem	Yercaud	Shevaroy temple, shola by the side	11.72	78.18	2-5km	GAZ	1650	False	In Shola. Occasional; on floor of schola.	Subshrubby 2 m tall; leaves chartaceous, whitish below; flowers white; fruits globose, red when ripe.
Herbarium sheet	A		00619909			Tsai, HT			52287		21	6	1932	Solanaceae	Lycianthes	lysimachioides	(Wall.) Bitter	China	Yunnan	Zhenxiong		Cheng-hsiung Hsien [= Zhenxiong xian]	27.45	104.87	>20km	GAZ	1800	False	on woodland	herb; fl pale yellow
Herbarium sheet	U		U 0113980	syntype	Solanum manucaling Elmer	Elmer, ADE			11693			9	1909	Solanaceae	Lycianthes	banahaensis	(Elmer) Bitter	Philippines	Mindanao	Davao	Mount. Apo	Todaya,Davao del Sur	7.62	125.60		SPEC		False
Herbarium sheet	A					Hamel, C			1242		4	9	1928	Solanaceae	Lycianthes	biflora	(Lour.) Bitter	Indonesia	Sumatra	North Sumatra		Bangoen Dolok to Natoras, Asahan						False
Herbarium sheet	K		K000923066			Kanrtawinana, K			905		20	11	1971	Solanaceae	Lycianthes	laevis	(Dunal) Bitter	Indonesia	Borneo	Kalimantan		2 km N of Jaro, NE of Muara Uya, Kalimantan Selatan	-1.82	115.65	5-20k	GAZ	90	False	base of limestone hill	herb 1 m; flower white; fruit bright red
Herbarium sheet	A					Kamarudin, S	Angan, A	FRI-	33752		24	9	1998	Solanaceae	Lycianthes	schizocalyx	(Merr.) Bitter	Malaysia	Pahang		Gunong Ulu Kali	Bentong, Genting Highlands	3.26	101.47	2-5km	SPEC	1700	False	tropical upper montane forest; roadside	small weeds 60 cm tall; flowers greenish
Herbarium sheet	CAL	315615				Haviland, GD			1234				1892	Solanaceae	Lycianthes	schizocalyx	(Merr.) Bitter	Malaysia	Sabah		Mount Kinabalu	'Kinabalu'	6.11	116.60	>20km	GAZ	1524	False
Herbarium sheet	BM		BM001018920			Robinson, HC	Kloss, CB		s.n.			3	1914	Solanaceae	Lycianthes	laevis	(Dunal) Bitter	Indonesia	Sumatra	Jambi		Siolah Dras, Ydorindi [=Mt. Kerinci].	-1.63	101.28	2-5km	GAZ	914	False		Flowers purple blue.
Herbarium sheet	QRS		QRS 91329.3			Gray, B			4974		26	1	1989	Solanaceae	Lycianthes	shanesii	(F.Muell.) A.R.Bean	Australia	Queensland			Maitland Downs Holding	-16.02	144.82		GAZ		False	Deciduous vine thicket	Small tree 5 m tall. Ripe fruits orange or reddish orange. Fruit in F.A.A.
Herbarium sheet	K		K000759400			Wallich, N		Cat.	2625	B				Solanaceae	Lycianthes	laevis	(Dunal) Bitter	India	Tamil Nadu		Nilghiris							False		[ex herb. Wight]
Herbarium sheet	K		K000923277			Clarke, CB			27628	A	19	6	1875	Solanaceae	Lycianthes	biflora	(Lour.) Bitter	India	West Bengal	Darjeeling	Darjeeling						2134	False		corolla purple, tube green
Herbarium sheet	K		K000923404			Parry, NE Mrs			282			7	1921	Solanaceae	Lycianthes	schizocalyx	(Merr.) Bitter	India				Lushai Hills, Assam, Sairep					1524	False		fowers white; fruit red when ripe
Herbarium sheet	CAL					Deb, DB			26139		26	6	1961	Solanaceae	Lycianthes	biflora	(Lour.) Bitter	India	Arunachal Pradesh		Lansang Forest	(Kothang) Tirap F.D. (NEFA)	26.89	95.37	>20km	GAZ		False	undergrowth	herb; lvs alternate, ovate, lanceolate, acuminate; fl axillary fasicle of 4-5 calyx not enlarged in fruit; ovary 2-celled; forms societies in undergrowth
Herbarium sheet	L		L.2881712			Ramos, M	Pascasio, J		35027			6	1919	Solanaceae	Lycianthes	parasitica	(Blume) Bitter	Philippines	Mindanao	Caraga	Siargao Island	Siargao Island	9.87	126.04		GAZ		False
Herbarium sheet	BRI		AQ0080260	holotype	Solanum pustulatum Symon	Royen, P van		NGF-	18229		5	9	1963	Solanaceae	Lycianthes	rostellata	(Merr. & L.M.Perry) A.R.Bean	Papua New Guinea	Eastern Highlands			confluent of Warapuri and Warrangga Rivers, Wahgi-Jimmy Divide, N of Nondugl, Minj subdistrict	-6.17	144.83	2-5km	SPEC	2134	False	in shrubbery along river	shrub with lax branches 10 ft high; leaves dark green above, light green below; flowers purple with darker stripes; anthers yellow
Herbarium sheet	CAL	315678				Mokim, S			s.n.			11	1897	Solanaceae	Lycianthes	biflora	(Lour.) Bitter	Myanmar (Burma)	Kachin			'Kachin Hills, Upper Burma'	26.41	97.25	>20km	GAZ		False
Herbarium sheet	NY		01404921			Henry, A			307	A				Solanaceae	Lycianthes	biflora	(Lour.) Bitter	Taiwan				Apes Hill, Tchuo [= Shoushan, Gushan District, Kaohsiung]	22.65	120.27	2-5km	GAZ		False		fls white or purplish
Herbarium sheet	A					Steenis, CGGJ van			9354		27	2	1937	Solanaceae	Lycianthes	schizocalyx	(Merr.) Bitter	Indonesia	Sumatra	Aceh		Gaju and Alas Lands, from Gadjah to Blang Kedjeren, N Sumatra	3.94	97.69	2-5km	GAZ	1400	False	mined [mixed] forest	large purple fruits
Herbarium sheet	MO	5895499				Gaerlan, FJ	et al.	PPI-	10428			11	1992	Solanaceae	Lycianthes	banahaensis	(Elmer) Bitter	Philippines	Luzon	Calabarzon	Mount Makiling	UPLB College, prov. Laguna	14.13	121.21	2-5km	GAZ		False	along trail; soil clay pale brown	tree 11 m; leaves dull dark green above, pale below
Herbarium sheet	CAL					Mokim, S			116			9	1903	Solanaceae	Lycianthes	laevis	(Dunal) Bitter	India	Assam		Jatinga		25.11	92.94		GAZ		False
Herbarium sheet	US	2531658	02840737			Hooker, JD	Thomson, T		s.n.					Solanaceae	Lycianthes	laevis	(Dunal) Bitter	India	Meghalaya		Khasia Hills	Khasia	23.58	91.64	2-5km	GAZ	1829	False
Herbarium sheet	G		G00415796	syntype	Solanum bigeminatum Nees var. zeylanica C.B.Clarke	Thwaites, GHK			1900					Solanaceae	Lycianthes	laevis	(Dunal) Bitter	Sri Lanka				sin.loc.						False
Herbarium sheet	BM	013656	BM001018855			Stainton, JDA			6077		19	10	1967	Solanaceae	Lycianthes	laevis	(Dunal) Bitter	Nepal				Mardi Khola. Sisaghat.	28.10	84.25		SPEC	457	False	In wet forest gulley.	Shrub. 10ft. Flowers white. Fruit red.
Herbarium sheet	L		L.2881483			Elbert, J			4261		3	2	1910	Solanaceae	Lycianthes	banahaensis	(Elmer) Bitter	Indonesia	East Nusa Tenggara		Flores Island	'Flores, Mboa Rado, S Abhang des Gronz Gebirgs'	-8.75	121.79		GAZ	300	False	monsunwald; feucht, Quellenreich; kalkinergel
Herbarium sheet	AD		AD 98572662			Clarkson, JR			4585		14	3	1983	Solanaceae	Lycianthes	shanesii	(F.Muell.) A.R.Bean	Australia	Queensland	Cook		11.7 km N of the Palmer River on the Peninsula Development Road, ca. 500 n E of the road	-16.02	144.82	2-5km	SPEC	450	False	small pocket of low closed forest on a rocky hillside	tall shrub or small tree 6-7 m tall; bark grey-brown, tesselated; flowers mauve with slightly darker mid-petaline bands; petals reflexed at maturity; young buds white with slight flush of pink; a common sub-canopy species (voucher sent to Symon from chromosome counts and chemical analysis)
Herbarium sheet	US	3723521	01253664	isoneotype	Solanum balanidium Bitter	Takeuchi, WN			6156		17	7	1990	Solanaceae	Lycianthes	oliveriana	(Lauterb. & K.Schum.) Bitter	Papua New Guinea	East Sepik			Hunstein range, (Mt. Samsai) at site "Camp 3"on slopes above main streamcourse	-4.48	142.68	2-5km	SPEC	450	False	diverse hill forest, primarily of lowland rainforest taxa, slopes above main stream course	woody climber; leaves somewhat 2-ranked, coriaceous, dark green above, yellow green below; calyx purple, tuberculate; petals purple; anthers yellow
Herbarium sheet	CAL	315563				Without Collector			s.n.			9	1832	Solanaceae	Lycianthes	laevis	(Dunal) Bitter	India	Assam		Guwahati	'Guwhattu Hills'	26.14	91.74	>20km	GAZ		False
Herbarium sheet	MEL		MEL 0676380A			Clarkson, JR			4217		23	12	1981	Solanaceae	Lycianthes	shanesii	(F.Muell.) A.R.Bean	Australia	Queensland	Cook		11.8 km N of the Palmer River on the Peninsula Development Road	-16.02	144.82	2-5km	SPEC	450	False	rocky hills to E of road carrying small pockets of deciduous vine thicket	shrub to 4 m tall; flowers bluish green with almost brown mid vein to petals; anthers yellow (buds, flowers and fruit in spirit collection); fairly common understory plant
Herbarium sheet	L		L.2881460			Mendoza, D	Convocar, P		329		21	3	1949	Solanaceae	Lycianthes	banahaensis	(Elmer) Bitter	Philippines	Mindanao	Caraga	Surigao	Mt. Kabatuan, near Lumundo Creek	9.47	125.62	2-5km	GAZ	460	False	forest	tree 3 m, 10 cm dbh; flower white [herbarium number 10482]
Herbarium sheet	BM		BM001018983			Elmer, ADE			11576			8	1909	Solanaceae	Lycianthes	laevis	(Dunal) Bitter	Philippines	Mindanao	Davao		Todaya (Mt. Apo), District of Davao. Island of Mindanao.	7.00	125.30		GAZ		False
Herbarium sheet	E		E00792529			Bodinier, EM			485		14	7		Solanaceae	Lycianthes	biflora	(Lour.) Bitter	China	Yunnan			Uou yun ze' [not very legible]						False	tong humide
Herbarium sheet	L		L.4150551			Koyama, H		T-	61226		25	7	1988	Solanaceae	Lycianthes	laevis	(Dunal) Bitter	Thailand	North	Chiang Mai	Doi Inthanon	south side of main route (RS-17)	18.59	98.49	>20km	GAZ	1600	False	in evergreen forest	shrub, up to 2 m; fl white
Herbarium sheet	L		L.2859555			Beaman, JH	Beaman, RS; Beaman, TS; Tan, KW		7195		13	10	1983	Solanaceae	Lycianthes	schizocalyx	(Merr.) Bitter	Malaysia	Sabah			Pinosak Plateau, Mount Kinabalu golf course site near East Mesilau river, Ranau District	6.03	116.60	2-5km	SPEC	1650	False	oak-laurel forest recently much disturbed	herb 1 m high; flowers violet; ripe fruits red
Herbarium sheet	K		K000923340			Beusekom, CF van	Phengklai, C		1360		20	6	1968	Solanaceae	Lycianthes	biflora	(Lour.) Bitter	Thailand	North	Chiang Mai		Doi Chiengao [Doi Chiang Dao], along trail from Ban Tham to summit	19.39	98.88		GAZ	1700	False	moist dense hill evergreen forest	slender shrublet ca. 2 m tall; fls bluish purple growing much paler when older
Herbarium sheet	G		G00415802			Elmer, ADE			17592			6	1917	Solanaceae	Lycianthes	laevis	(Dunal) Bitter	Philippines	Luzon	Calabarzon		Los Ba�os (Mt. Maquiling), Laguna Province	14.14	121.19		GEO-L		False
Herbarium sheet	K		K000922582			Sulit, MD			8498		17	5	1947	Solanaceae	Lycianthes	banahaensis	(Elmer) Bitter	Philippines	Luzon	Calabarzon	Mount Makiling	Makiling National Park, above Mud Spring, "Laguna Province"	14.13	121.21	2-5km	GAZ		False	forest, along road	small tree 4-5 m, 10 cm diam.; flower small, whitish; fruit round greenish
Herbarium sheet	BM		BM001018963			King's collector			10930			9	1886	Solanaceae	Lycianthes	laevis	(Dunal) Bitter	Malaysia	Perak			sin. loc.					762	False	Rocky locality open jungle rich soil.	shrub to 4 to 6ft high; flower waxy while tinged with blue; fruit deep green largest 1/4 inch diameter
Herbarium sheet	E		E00426450			Henry, A			307	B				Solanaceae	Lycianthes	biflora	(Lour.) Bitter	Taiwan	Kaohsiung Hsien			Ape Hill [= Shoushan, Gushan Dist.]	22.65	120.27		GAZ		False	in dark place	shrub 2-3 ft; <u>white </u>fls; red fruit on some
Herbarium sheet	MICH		1795101			Bartlett, HH			8624		25	6	1927	Solanaceae	Lycianthes	schizocalyx	(Merr.) Bitter	Indonesia	Sumatra	North Sumatra		Deleng Si Naboen (ascent from Kampong Goeroe Kinajah), Karoland (East Coast) [Mount Sinabung]	3.16	98.40	2-5km	GAZ		False
Herbarium sheet	US	203766	02840644			Suzuki, S			275		12	8	1929	Solanaceae	Lycianthes	lysimachioides	(Wall.) Bitter	Taiwan				Mt. Taiheizhen						False
Herbarium sheet	K		K000923047			Beaman, JH	Atwood, JT; Beaman, RS; Beaman, TS; Besse, L; Decker, P		9102		26	3	1984	Solanaceae	Lycianthes	schizocalyx	(Merr.) Bitter	Malaysia	Sabah			East Mesilau River, between Mount Kinabalu golf course site and Mesilau cave	6.05	116.60	2-5km	SPEC	1700	False	oak-laurel forest; Trusmadi formation and intrusives	corollas purple; fruits red
Herbarium sheet	MO	5543890				Peng, C-I			17304		15	6	1999	Solanaceae	Lycianthes	lysimachioides	(Wall.) Bitter	Taiwan	Hualien Hsien		Taroko National Park	Hsiulin Hsiang, Taroko National Park at road mileage sign 145 km along Prov. Highway 8	24.21	121.41		SPEC	1500	False	on soil slope; semi-original broadleaf forest on mountain slope	trailing herb; at peak anthesis; flowers nodding, corolla white
Herbarium sheet	K		K000923324			Phengklai, C	et al.		7194		28	7	1988	Solanaceae	Lycianthes	laevis	(Dunal) Bitter	Thailand	North	Chiang Mai	Doi Inthanon	Inthanon National Park					1650	False	scattered in hill evergreen forest	annual herb to 1 m; leaves simple, opposite, unequal; infl. axillary and end of twigs, simple; fruits green
Herbarium sheet	US	873056	00027669	isolectotype	Solanum manucaling Elmer	Elmer, ADE			10489			5	1909	Solanaceae	Lycianthes	banahaensis	(Elmer) Bitter	Philippines	Mindanao	Davao		Todaya (Mount Apo), Davao del Sur	6.97	125.35		ARC		False
Herbarium sheet	A					Kairo, A			79		19	1	1976	Solanaceae	Lycianthes	moszkowskii	(Bitter) Bitter	Papua New Guinea	Morobe		Manki	Bulolo	-7.17	146.57	2-5km	SPEC	600	False	Castanopsis forest	small shrub ca. 0.7 m; leaves simple alternate,entire margin; flowers small, green
Herbarium sheet	MW		MW 1 146 190			Nuraliev, MS	Kopylov-Guskov, YO; Lyskov, DF		2810		5	10	2019	Solanaceae	Lycianthes	shunningensis	C.Y.Wu & S.C.Huang	Vietnam	Son La			Bac Yen district, Ta Xua Nature Reserve	21.31	104.53	<2km	SPEC	1370		disturbed forest near the river
Herbarium sheet	US	3114096	02840659			Hu, SY			5523		15	6	1968	Solanaceae	Lycianthes	biflora	(Lour.) Bitter	China	Hong Kong	New Territories	Tai Mo Shan	Ta Mao Shan, New Territories	22.41	114.14		GAZ		False	growing by a rock along a stream	perennial herb, 0.5 m; fls. white. solitary or paired
Herbarium sheet	L		L.4153367			Beaman, JH	Beaman, TS; Conant, D		11175		5	1	1995	Solanaceae	Lycianthes	schizocalyx	(Merr.) Bitter	Malaysia	Sabah		Mount Kinabalu	Tenompok area toward Kadamaian, Kota Belud District	6.01	116.53		SPEC	1500	False	lower montane forest; Crocker formation	herb 1 m high; flowers bluish
Herbarium sheet	P		P00057856			Poilane, E			17706		18	6	1930	Solanaceae	Lycianthes	biflora	(Lour.) Bitter	Cambodia	Kampong Speu			province Kompong Speu, Krapoeu [georef to province centroid]	11.47	104.47	>20km	GAZ	750	False		3 m de haut au moins; bouton de fleur violet maue, eclos; petales planches, etamines jaunes; fruit rouge
Herbarium sheet	P		P00058809			Faurie, U			318			5	1903	Solanaceae	Lycianthes	biflora	(Lour.) Bitter	Taiwan				inter rudera Maimyanca						False
Herbarium sheet	K		K000923264			Hooker, JD			s.n.					Solanaceae	Lycianthes	biflora	(Lour.) Bitter	India				"Sikkim"						False
Herbarium sheet	BRI		BRI AQ0451102			Clarkson, JR	McDonald, WJ		6674		4	3	1987	Solanaceae	Lycianthes	shanesii	(F.Muell.) A.R.Bean	Australia	Queensland			3.4 km N of Spear Creek on the Peninsula Development Road, 11.3 km N of the Palmer River Crossing	-16.02	144.80	<2km	GAZ		False	Deciduous vine thicket	Small tree 4 m tall. Mature fruit bright red.
[truncated: 2,746 more rows]
